# Supplementary material for: 5-[(1,3-Dimethyl-5-oxo-2-sulfanylideneimidazolidin-4-yl­idene)amino]-2-methyl­isoindoline-1,3-dione
Source: IUCrdata. 2021 Apr 9;6(Pt 4):x210322. doi: 10.1107/S2414314621003229 (PMC9462329; doi:10.1107/S2414314621003229)
Supplement: Supplementary file 1 [file x-06-x210322-sup1.cif]

##############################################################################
#                                                                            #
# This CIF contains the data for a data article accepted for                 #
# publication in IUCrData. It conforms to the requirements of                #
# Notes for Authors for IUCrData, and has been                               #
# peer reviewed under the auspices of IUCrData.                              #
#                                                                            #
# Full details of the Crystallographic Information File format               #
# are given in the paper "The Crystallographic Information File (CIF):       #
# a New Standard Archive File for Crystallography" by S. R. Hall, F. H.      #
# Allen and I. D. Brown [Acta Cryst. (1991), A47, 655-685].                  #
#                                                                            #
# The current version of the core CIF dictionary is obtainable from          #
# ftp://ftp.iucr.org/pub/cif_core.dic.                                       #
#                                                                            #
# Software is freely available for graphical display of the structure(s)     #
# in this CIF. For information consult the CIF software page                 #
# http://www.iucr.org/resources/cif/software.                                #
#                                                                            #
# This file may be used for bona fide research purposes within the           #
# scientific community so long as proper attribution is given to the data    # 
# article from which it was obtained.                                        #
#                                                                            #
##############################################################################
data_I
_database_code_depnum_ccdc_archive 'CCDC 1847293'
_audit_creation_method
;
Olex2 1.2-ac3
(compiled 2017.08.10 svn.r3458 for OlexSys, GUI svn.r5381)
;
_journal_date_recd_electronic     2021-03-17
_journal_date_accepted     2021-03-26
_journal_name_full     'IUCrData'
_journal_year     2021
_journal_volume     6
_journal_issue      4
_journal_page_first     0
_journal_page_last     0
_journal_paper_category     HO
_journal_paper_doi     10.1107/S2414314621003229
_journal_coeditor_code     HB4377
_publ_contact_author_name     'Sambasivarao Kotha'
_publ_contact_author_address
;
Department of Chemistry
Indian Institute of Technology Bombay
Powai, Mumbai - 400076
India
;
_publ_contact_author_email     'srk@chem.iitb.ac.in'
_publ_contact_author_fax     ?
_publ_contact_author_phone     '02225767160'
_publ_section_title
;\
5-[(1,3-Dimethyl-5-oxo-2-sulfanylideneimidazolidin-4-ylidene)amino]-2-\
methylisoindoline-1,3-dione
;
loop_
    _publ_author_name
    _publ_author_footnote
    _publ_author_address
    'Kotha, Sambasivarao' .
;
Department of Chemistry
Indian Institute of Technology Bombay
Powai, Mumbai - 400076
India
;
    'Gupta, Naveen Kumar' .
;
Department of Chemistry
Indian Institute of Technology Bombay
Powai, Mumbai - 400076
India
;
    'Ansari, Saima' .
;
Department of Chemistry
Indian Institute of Technology Bombay
Powai, Mumbai - 400076
India
;
_publ_section_synopsis
;
The title pthalamide-substituted thiohydantoin, C~14~H~12~N~4~O~3~S, arose from
an unexpected reaction in a deep eutectic dimethylthiourea--tartaric acid
solvent system.
;
_chemical_name_systematic
;\
5-[(1,3-Dimethyl-5-oxo-2-sulfanylideneimidazolidin-4-ylidene)amino]-2-\
methylisoindoline-1,3-dione
;
_chemical_name_common     ?
_chemical_formula_moiety     'C14 H12 N4 O3 S'
_chemical_formula_sum     'C14 H12 N4 O3 S'
_chemical_formula_iupac     'C14 H12 N4 O3 S'
_chemical_formula_weight     316.34
_chemical_melting_point     ?
_space_group_crystal_system     monoclinic
_space_group_name_H-M_alt     'P 1 21/n 1'
_space_group_name_Hall     '-P 2yn'
loop_
    _space_group_symop_operation_xyz
    'x, y, z'
    '-x+1/2, y+1/2, -z+1/2'
    '-x, -y, -z'
    'x-1/2, -y-1/2, z-1/2'
_cell_length_a     5.4887(9)
_cell_length_b     9.2470(12)
_cell_length_c     27.457(2)
_cell_angle_alpha     90
_cell_angle_beta     94.750(10)
_cell_angle_gamma     90
_cell_volume     1388.7(3)
_cell_formula_units_Z     4
_cell_measurement_reflns_used     2419
_cell_measurement_theta_min     2.3260
_cell_measurement_theta_max     30.9850
_cell_measurement_temperature     150
_exptl_crystal_description     plate
_exptl_crystal_colour     yellow
_exptl_crystal_size_max     0.306
_exptl_crystal_size_mid     0.267
_exptl_crystal_size_min     0.224
_exptl_crystal_density_diffrn     1.513
_exptl_crystal_density_meas     ?
_exptl_crystal_density_method     ?
_exptl_crystal_F_000     656
_exptl_absorpt_coefficient_mu     0.252
_exptl_absorpt_correction_type     multi-scan
_exptl_absorpt_process_details
;
(CrysalisPro; Rigaku OD, 2015)
;
_exptl_absorpt_correction_T_min     0.34003
_exptl_absorpt_correction_T_max     1.00000
_diffrn_ambient_temperature     150
_diffrn_source     'fine-focus sealed X-ray tube'
_diffrn_source_power     1.2
_diffrn_source_voltage     50.0
_diffrn_source_current     24.0
_diffrn_radiation_type     MoK\a
_diffrn_radiation_wavelength     0.71073
_diffrn_radiation_monochromator     graphite
_diffrn_measurement_device_type     'Rigaku Oxford Diffraction Saturn724+'
_diffrn_measurement_device     'abstract diffractometer'
_diffrn_measurement_method     '\w scans'
_diffrn_detector     'CCD plate'
_diffrn_measurement_specimen_support     'Mitegen 50um'
_diffrn_detector_area_resol_mean     28.5714
_diffrn_reflns_number     8048
_diffrn_reflns_av_R_equivalents     0.1053
_diffrn_reflns_av_unetI/netI     0.0982
_diffrn_reflns_theta_min     2.325
_diffrn_reflns_theta_max     24.999
_diffrn_reflns_theta_full     24.999
_diffrn_measured_fraction_theta_max     0.957
_diffrn_measured_fraction_theta_full     0.957
_diffrn_reflns_limit_h_min     -6
_diffrn_reflns_limit_h_max     6
_diffrn_reflns_limit_k_min     -9
_diffrn_reflns_limit_k_max     10
_diffrn_reflns_limit_l_min     -32
_diffrn_reflns_limit_l_max     32
_diffrn_radiation_probe     x-ray
_refine_special_details     ?
_reflns_number_total     2343
_reflns_number_gt     1624
_reflns_threshold_expression     'I > 2\s(I)'
_refine_ls_structure_factor_coef     Fsqd
_refine_ls_matrix_type     full
_refine_ls_R_factor_all     0.0968
_refine_ls_R_factor_gt     0.0610
_refine_ls_wR_factor_gt     0.1326
_refine_ls_wR_factor_ref     0.1534
_refine_ls_goodness_of_fit_ref     1.039
_refine_ls_restrained_S_all     1.039
_refine_ls_number_reflns     2343
_refine_ls_number_parameters     202
_refine_ls_number_restraints     0
_refine_ls_hydrogen_treatment     constr
_refine_ls_weighting_scheme     calc
_refine_ls_weighting_details
              'w=1/[\s^2^(Fo^2^)+(0.0624P)^2^+0.3068P] where P=(Fo^2^+2Fc^2^)/3'
_atom_sites_solution_hydrogens     geom
_atom_sites_solution_primary     dual
_atom_sites_solution_secondary     ?
_refine_ls_shift/su_max     0.000
_refine_ls_shift/su_mean     0.000
_refine_diff_density_max     0.382
_refine_diff_density_min     -0.345
_refine_ls_extinction_method     none
_refine_ls_extinction_coef     .
loop_
    _atom_type_symbol
    _atom_type_description
    _atom_type_scat_dispersion_real
    _atom_type_scat_dispersion_imag
    _atom_type_scat_source
    'C' 'C' 0.0033 0.0016
                         'International Tables Vol C Tables 4.2.6.8 and 6.1.1.4'
    'H' 'H' 0.0000 0.0000
                         'International Tables Vol C Tables 4.2.6.8 and 6.1.1.4'
    'N' 'N' 0.0061 0.0033
                         'International Tables Vol C Tables 4.2.6.8 and 6.1.1.4'
    'O' 'O' 0.0106 0.0060
                         'International Tables Vol C Tables 4.2.6.8 and 6.1.1.4'
    'S' 'S' 0.1246 0.1234
                         'International Tables Vol C Tables 4.2.6.8 and 6.1.1.4'
_computing_data_collection
;
CrysAlisPro (Rigaku OD, 2015)
;
_computing_cell_refinement
;
CrysAlisPro (Rigaku OD, 2015)
;
_computing_data_reduction
;
CrysAlisPro (Rigaku OD, 2015)
;
_computing_structure_solution
;
ShelXT (Sheldrick, 2015a)
;
_computing_structure_refinement
;
ShelXL (Sheldrick, 2015b)
;
_computing_molecular_graphics
;
<i>OLEX2</i> (Dolomanov <i>et al.</i>,  2009)
;
_computing_publication_material
;
<i>OLEX2</i> (Dolomanov <i>et al.</i>,  2009)
;
loop_
    _atom_site_type_symbol
    _atom_site_label
    _atom_site_fract_x
    _atom_site_fract_y
    _atom_site_fract_z
    _atom_site_U_iso_or_equiv
    _atom_site_adp_type
    _atom_site_calc_flag
    _atom_site_occupancy
    _atom_site_disorder_assembly
    _atom_site_disorder_group
    S S1 0.6276(2) 0.57457(11) 0.24925(3) 0.0309(3) Uani d 1 . .
    O O3 0.5648(5) 0.8470(2) 0.40427(8) 0.0257(7) Uani d 1 . .
    O O2 0.9716(5) 0.9678(3) 0.63093(8) 0.0257(7) Uani d 1 . .
    O O1 0.4516(5) 0.6022(3) 0.57964(8) 0.0316(7) Uani d 1 . .
    N N4 0.6704(5) 0.7946(3) 0.61393(9) 0.0209(7) Uani d 1 . .
    N N2 0.5470(6) 0.7361(3) 0.32835(9) 0.0221(7) Uani d 1 . .
    N N1 0.8657(6) 0.5885(3) 0.33889(9) 0.0220(7) Uani d 1 . .
    N N3 1.0073(6) 0.6355(3) 0.41971(9) 0.0248(8) Uani d 1 . .
    C C4 0.8759(7) 0.8769(4) 0.60409(11) 0.0207(9) Uani d 1 . .
    C C3 0.9437(7) 0.8266(4) 0.55580(11) 0.0203(9) Uani d 1 . .
    C C2 0.7823(7) 0.7184(4) 0.53916(11) 0.0227(9) Uani d 1 . .
    C C10 0.8555(7) 0.6584(4) 0.38396(11) 0.0213(9) Uani d 1 . .
    C C1 0.6097(7) 0.6926(4) 0.57754(11) 0.0216(9) Uani d 1 . .
    C C12 0.6818(7) 0.6322(4) 0.30574(11) 0.0214(9) Uani d 1 . .
    C C11 0.6395(7) 0.7596(4) 0.37603(11) 0.0221(9) Uani d 1 . .
    C C8 0.9789(7) 0.7009(4) 0.46559(11) 0.0250(9) Uani d 1 . .
    C C5 0.5476(7) 0.8074(4) 0.65885(11) 0.0289(10) Uani d 1 . .
    H H5A 0.664931 0.840036 0.685427 0.043 Uiso calc 1 . .
    H H5B 0.481137 0.713115 0.667237 0.043 Uiso calc 1 . .
    H H5C 0.414137 0.877738 0.654078 0.043 Uiso calc 1 . .
    C C7 1.1494(7) 0.8039(4) 0.48344(11) 0.0268(10) Uani d 1 . .
    H H7 1.279648 0.829387 0.464394 0.032 Uiso calc 1 . .
    C C9 0.7927(7) 0.6529(4) 0.49413(11) 0.0247(9) Uani d 1 . .
    H H9 0.680360 0.579570 0.483004 0.030 Uiso calc 1 . .
    C C6 1.1326(7) 0.8698(4) 0.52850(11) 0.0238(9) Uani d 1 . .
    H H6 1.246289 0.941822 0.540186 0.029 Uiso calc 1 . .
    C C14 0.3422(7) 0.8152(4) 0.30389(12) 0.0284(10) Uani d 1 . .
    H H14A 0.403902 0.886751 0.281610 0.043 Uiso calc 1 . .
    H H14B 0.251819 0.864661 0.328326 0.043 Uiso calc 1 . .
    H H14C 0.233247 0.747504 0.285278 0.043 Uiso calc 1 . .
    C C13 1.0409(8) 0.4761(4) 0.33055(13) 0.0360(11) Uani d 1 . .
    H H13A 1.175975 0.479863 0.356201 0.054 Uiso calc 1 . .
    H H13B 1.104667 0.490714 0.298611 0.054 Uiso calc 1 . .
    H H13C 0.960755 0.381459 0.331176 0.054 Uiso calc 1 . .
loop_
    _atom_site_aniso_label
    _atom_site_aniso_U_11
    _atom_site_aniso_U_22
    _atom_site_aniso_U_33
    _atom_site_aniso_U_12
    _atom_site_aniso_U_13
    _atom_site_aniso_U_23
    S1 0.0393(8) 0.0339(7) 0.0201(5) 0.0062(5) 0.0060(4) -0.0072(4)
    O3 0.0335(18) 0.0206(15) 0.0247(12) 0.0004(12) 0.0136(12) -0.0036(11)
    O2 0.0278(17) 0.0253(15) 0.0248(12) -0.0008(12) 0.0064(11) -0.0070(11)
    O1 0.0362(19) 0.0289(16) 0.0305(13) -0.0074(14) 0.0077(13) -0.0029(12)
    N4 0.024(2) 0.0215(17) 0.0180(13) 0.0009(14) 0.0059(13) -0.0003(12)
    N2 0.025(2) 0.0213(17) 0.0200(14) 0.0033(14) 0.0048(13) -0.0030(13)
    N1 0.028(2) 0.0238(18) 0.0148(13) 0.0072(14) 0.0045(14) -0.0038(12)
    N3 0.032(2) 0.0265(19) 0.0169(14) 0.0020(15) 0.0070(15) -0.0017(13)
    C4 0.024(2) 0.017(2) 0.0221(17) 0.0047(16) 0.0056(17) -0.0017(16)
    C3 0.026(2) 0.016(2) 0.0191(16) 0.0056(16) 0.0027(16) 0.0020(14)
    C2 0.028(3) 0.022(2) 0.0189(16) 0.0036(17) 0.0056(16) 0.0011(15)
    C10 0.027(2) 0.019(2) 0.0197(17) 0.0010(17) 0.0116(17) -0.0003(15)
    C1 0.024(2) 0.023(2) 0.0182(16) 0.0041(18) 0.0024(16) 0.0017(15)
    C12 0.023(2) 0.017(2) 0.0257(17) 0.0012(16) 0.0101(17) 0.0025(15)
    C11 0.026(2) 0.019(2) 0.0225(16) -0.0058(16) 0.0115(16) -0.0010(15)
    C8 0.037(3) 0.021(2) 0.0177(16) 0.0078(18) 0.0074(17) 0.0006(15)
    C5 0.037(3) 0.032(2) 0.0193(16) 0.0032(19) 0.0157(17) -0.0030(16)
    C7 0.035(3) 0.026(2) 0.0208(17) 0.0046(19) 0.0112(17) 0.0000(16)
    C9 0.027(3) 0.024(2) 0.0228(17) 0.0017(17) 0.0048(17) 0.0029(15)
    C6 0.026(3) 0.021(2) 0.0243(17) 0.0019(17) 0.0055(17) 0.0022(15)
    C14 0.031(3) 0.026(2) 0.0290(18) 0.0074(18) 0.0048(17) 0.0010(17)
    C13 0.047(3) 0.032(2) 0.0284(18) 0.020(2) 0.0041(19) -0.0047(18)
_geom_special_details
;
 All esds (except the esd in the dihedral angle between two l.s. planes)
 are estimated using the full covariance matrix.  The cell esds are taken
 into account individually in the estimation of esds in distances, angles
 and torsion angles; correlations between esds in cell parameters are only
 used when they are defined by crystal symmetry.  An approximate (isotropic)
 treatment of cell esds is used for estimating esds involving l.s. planes.
;
loop_
    _geom_bond_atom_site_label_1
    _geom_bond_atom_site_label_2
    _geom_bond_site_symmetry_2
    _geom_bond_distance
    _geom_bond_publ_flag
    S1 C12 . 1.644(3) ?
    O3 C11 . 1.215(4) ?
    O2 C4 . 1.209(4) ?
    O1 C1 . 1.210(4) ?
    N4 C4 . 1.405(5) ?
    N4 C1 . 1.394(4) ?
    N4 C5 . 1.459(4) ?
    N2 C12 . 1.390(4) ?
    N2 C11 . 1.382(4) ?
    N2 C14 . 1.458(5) ?
    N1 C10 . 1.401(4) ?
    N1 C12 . 1.363(5) ?
    N1 C13 . 1.448(4) ?
    N3 C10 . 1.252(4) ?
    N3 C8 . 1.417(4) ?
    C4 C3 . 1.481(4) ?
    C3 C2 . 1.389(5) ?
    C3 C6 . 1.387(5) ?
    C2 C1 . 1.493(4) ?
    C2 C9 . 1.382(4) ?
    C10 C11 . 1.512(5) ?
    C8 C7 . 1.395(5) ?
    C8 C9 . 1.410(5) ?
    C5 H5A . 0.9800 ?
    C5 H5B . 0.9800 ?
    C5 H5C . 0.9800 ?
    C7 H7 . 0.9500 ?
    C7 C6 . 1.389(4) ?
    C9 H9 . 0.9500 ?
    C6 H6 . 0.9500 ?
    C14 H14A . 0.9800 ?
    C14 H14B . 0.9800 ?
    C14 H14C . 0.9800 ?
    C13 H13A . 0.9800 ?
    C13 H13B . 0.9800 ?
    C13 H13C . 0.9800 ?
loop_
    _geom_angle_atom_site_label_1
    _geom_angle_atom_site_label_2
    _geom_angle_atom_site_label_3
    _geom_angle_site_symmetry_1
    _geom_angle_site_symmetry_3
    _geom_angle
    _geom_angle_publ_flag
    C4 N4 C5 . . 123.6(3) ?
    C1 N4 C4 . . 112.1(3) ?
    C1 N4 C5 . . 124.1(3) ?
    C12 N2 C14 . . 124.0(3) ?
    C11 N2 C12 . . 111.4(3) ?
    C11 N2 C14 . . 124.5(3) ?
    C10 N1 C13 . . 123.1(3) ?
    C12 N1 C10 . . 111.8(3) ?
    C12 N1 C13 . . 124.9(3) ?
    C10 N3 C8 . . 120.6(3) ?
    O2 C4 N4 . . 125.1(3) ?
    O2 C4 C3 . . 129.4(3) ?
    N4 C4 C3 . . 105.5(3) ?
    C2 C3 C4 . . 108.7(3) ?
    C6 C3 C4 . . 130.4(3) ?
    C6 C3 C2 . . 121.0(3) ?
    C3 C2 C1 . . 107.9(3) ?
    C9 C2 C3 . . 122.5(3) ?
    C9 C2 C1 . . 129.6(3) ?
    N1 C10 C11 . . 104.3(3) ?
    N3 C10 N1 . . 122.8(3) ?
    N3 C10 C11 . . 132.9(3) ?
    O1 C1 N4 . . 124.3(3) ?
    O1 C1 C2 . . 130.1(3) ?
    N4 C1 C2 . . 105.7(3) ?
    N2 C12 S1 . . 125.7(3) ?
    N1 C12 S1 . . 126.9(3) ?
    N1 C12 N2 . . 107.4(3) ?
    O3 C11 N2 . . 126.3(3) ?
    O3 C11 C10 . . 128.5(3) ?
    N2 C11 C10 . . 105.1(3) ?
    C7 C8 N3 . . 118.9(3) ?
    C7 C8 C9 . . 121.0(3) ?
    C9 C8 N3 . . 119.9(3) ?
    N4 C5 H5A . . 109.5 ?
    N4 C5 H5B . . 109.5 ?
    N4 C5 H5C . . 109.5 ?
    H5A C5 H5B . . 109.5 ?
    H5A C5 H5C . . 109.5 ?
    H5B C5 H5C . . 109.5 ?
    C8 C7 H7 . . 119.3 ?
    C6 C7 C8 . . 121.4(3) ?
    C6 C7 H7 . . 119.3 ?
    C2 C9 C8 . . 116.4(3) ?
    C2 C9 H9 . . 121.8 ?
    C8 C9 H9 . . 121.8 ?
    C3 C6 C7 . . 117.5(3) ?
    C3 C6 H6 . . 121.2 ?
    C7 C6 H6 . . 121.2 ?
    N2 C14 H14A . . 109.5 ?
    N2 C14 H14B . . 109.5 ?
    N2 C14 H14C . . 109.5 ?
    H14A C14 H14B . . 109.5 ?
    H14A C14 H14C . . 109.5 ?
    H14B C14 H14C . . 109.5 ?
    N1 C13 H13A . . 109.5 ?
    N1 C13 H13B . . 109.5 ?
    N1 C13 H13C . . 109.5 ?
    H13A C13 H13B . . 109.5 ?
    H13A C13 H13C . . 109.5 ?
    H13B C13 H13C . . 109.5 ?
loop_
    _geom_torsion_atom_site_label_1
    _geom_torsion_atom_site_label_2
    _geom_torsion_atom_site_label_3
    _geom_torsion_atom_site_label_4
    _geom_torsion_site_symmetry_1
    _geom_torsion_site_symmetry_2
    _geom_torsion_site_symmetry_3
    _geom_torsion_site_symmetry_4
    _geom_torsion
    _geom_torsion_publ_flag
    O2 C4 C3 C2 . . . . 179.0(4) ?
    O2 C4 C3 C6 . . . . -0.2(7) ?
    N4 C4 C3 C2 . . . . -0.5(4) ?
    N4 C4 C3 C6 . . . . -179.6(4) ?
    N1 C10 C11 O3 . . . . -176.8(3) ?
    N1 C10 C11 N2 . . . . 1.0(3) ?
    N3 C10 C11 O3 . . . . 1.1(6) ?
    N3 C10 C11 N2 . . . . 178.9(4) ?
    N3 C8 C7 C6 . . . . -179.0(3) ?
    N3 C8 C9 C2 . . . . 177.7(3) ?
    C4 N4 C1 O1 . . . . 174.2(4) ?
    C4 N4 C1 C2 . . . . -4.0(4) ?
    C4 C3 C2 C1 . . . . -1.9(4) ?
    C4 C3 C2 C9 . . . . 177.7(3) ?
    C4 C3 C6 C7 . . . . -179.1(3) ?
    C3 C2 C1 O1 . . . . -174.6(4) ?
    C3 C2 C1 N4 . . . . 3.6(4) ?
    C3 C2 C9 C8 . . . . 0.6(5) ?
    C2 C3 C6 C7 . . . . 1.9(5) ?
    C10 N1 C12 S1 . . . . -179.0(3) ?
    C10 N1 C12 N2 . . . . 1.3(4) ?
    C10 N3 C8 C7 . . . . -113.3(4) ?
    C10 N3 C8 C9 . . . . 72.0(5) ?
    C1 N4 C4 O2 . . . . -176.6(3) ?
    C1 N4 C4 C3 . . . . 2.9(4) ?
    C1 C2 C9 C8 . . . . -180.0(4) ?
    C12 N2 C11 O3 . . . . 177.6(3) ?
    C12 N2 C11 C10 . . . . -0.3(4) ?
    C12 N1 C10 N3 . . . . -179.6(3) ?
    C12 N1 C10 C11 . . . . -1.4(4) ?
    C11 N2 C12 S1 . . . . 179.7(3) ?
    C11 N2 C12 N1 . . . . -0.6(4) ?
    C8 N3 C10 N1 . . . . -175.4(3) ?
    C8 N3 C10 C11 . . . . 7.1(6) ?
    C8 C7 C6 C3 . . . . 1.8(6) ?
    C5 N4 C4 O2 . . . . -1.0(6) ?
    C5 N4 C4 C3 . . . . 178.5(3) ?
    C5 N4 C1 O1 . . . . -1.3(6) ?
    C5 N4 C1 C2 . . . . -179.5(3) ?
    C7 C8 C9 C2 . . . . 3.1(5) ?
    C9 C2 C1 O1 . . . . 5.9(7) ?
    C9 C2 C1 N4 . . . . -175.9(4) ?
    C9 C8 C7 C6 . . . . -4.3(6) ?
    C6 C3 C2 C1 . . . . 177.4(3) ?
    C6 C3 C2 C9 . . . . -3.1(6) ?
    C14 N2 C12 S1 . . . . -3.3(5) ?
    C14 N2 C12 N1 . . . . 176.4(3) ?
    C14 N2 C11 O3 . . . . 0.6(5) ?
    C14 N2 C11 C10 . . . . -177.2(3) ?
    C13 N1 C10 N3 . . . . 4.7(5) ?
    C13 N1 C10 C11 . . . . -177.1(3) ?
    C13 N1 C12 S1 . . . . -3.4(5) ?
    C13 N1 C12 N2 . . . . 176.9(3) ?
loop_
    _geom_hbond_atom_site_label_D
    _geom_hbond_atom_site_label_H
    _geom_hbond_atom_site_label_A
    _geom_hbond_site_symmetry_A
    _geom_hbond_distance_DH
    _geom_hbond_distance_HA
    _geom_hbond_distance_DA
    _geom_hbond_angle_DHA
    C5 H5C O2 1_455 0.98 2.60 3.519(5) 157
    C7 H7 O3 1_655 0.95 2.37 3.302(4) 166
    C9 H9 O1 3_666 0.95 2.47 3.319(4) 149
    C14 H14B O2 3_676 0.98 2.32 3.272(5) 164
_shelx_space_group_comment
;
The symmetry employed for this shelxl refinement is uniquely defined
by the following loop, which should always be used as a source of
symmetry information in preference to the above space-group names.
They are only intended as comments.
;
_shelx_estimated_absorpt_T_min     0.927
_shelx_estimated_absorpt_T_max     0.946
_shelx_hkl_file
;
   0   0   3-0.49122 2.52071   4
   0   0   3-1.06722 5.27206   1
   0   0  -3-1.32236 7.02654   1
   0   0  -3-1.76062 4.23863   4
   0   0   4 11039.5 219.576   4
   0   0  -4 10656.2 267.758   1
   0   0  -5 9.39576 8.21100   4
   0   0  -5 3.61290 8.91779   1
   0   0   5-7.43801 12.2782   1
   0   0   5-10.0775 7.11793   4
   0   0  -6 556.014 58.4633   4
   0   0   6 499.597 57.5922   4
   0   0   6 505.386 75.6996   1
   0   0  -6 566.469 75.6740   1
   0   0   7-4.25469 9.39819   4
   0   0   7-12.5603 16.1801   1
   0   0  -7-2.86116 5.67178   4
   0   0  -7 3.97903 10.6196   1
   0   0  -8 1907.63 159.093   1
   0   0  -8 1900.07 122.156   4
   0   0   8 1997.77 105.264   2
   0   0   8 2048.10 139.146   4
   0   0   8 1617.21 159.870   1
   0   0  -9 48.6816 31.1794   1
   0   0  -9 31.4342 20.4160   4
   0   0   9-8.93372 15.2781   4
   0   0   9 12.1556 9.65620   2
   0   0   9 7.59391 15.6229   1
   0   0  10 287.024 43.5111   2
   0   0 -10 211.420 42.6571   4
   0   0 -10 224.401 67.3885   1
   0   0  10 124.203 50.0923   1
   0   0  10 196.237 50.7097   4
   0   0  11 12.1417 15.0334   1
   0   0 -11-8.60428 21.2978   1
   0   0 -11-7.49782 5.18441   4
   0   0  11-5.96206 4.68771   2
   0   0  11 18.1690 21.7112   4
   0   0 -12 12245.3 335.556   4
   0   0  12 10553.9 521.108   1
   0   0 -12 11157.6 472.171   1
   0   0  12 11014.1 416.174   4
   0   0  12 12148.2 315.043   2
   0   0 -13 4.80341 21.9675   4
   0   0  13 16.1834 11.9903   2
   0   0  13 24.7089 51.4407   1
   0   0  14 17740.2 421.224   2
   0   0  14 17743.2 737.647   1
   0   0 -14 16529.1 417.579   4
   0   0  15 29.7105 50.5481   1
   0   0 -15 13.9744 16.0801   4
   0   0  15 42.5542 22.0986   2
   0   0  16 1003.98 195.438   1
   0   0 -16 802.175 97.2970   4
   0   0  16 1033.73 113.402   2
   0   0  17 40.5141 48.9246   1
   0   0  17-2.38832 13.2907   2
   0   0 -17 38.3117 24.6969   4
   0   0 -18 3117.94 202.222   4
   0   0  18 2841.17 358.561   1
   0   0  18 3618.15 228.060   2
   0   0  19 24.5696 48.8936   1
   0   0  19-5.16131 15.3966   2
   0   0 -19 16.4295 24.0058   4
   0   0  20 14.6374 17.8721   2
   0   0 -20 7.57492 15.3649   4
   0   0 -21-11.6606 13.9912   4
   0   0  21 55.6943 92.5829   1
   0   0  21-9.74921 12.1781   2
   0   0 -22 5585.09 300.096   4
   0   0  22 5922.08 344.015   2
   0   0  22 6455.22 636.259   1
   0   0 -23 29.2227 19.5110   4
   0   0  23 30.0275 24.6601   2
   0   0  24 9876.13 487.100   2
   0   0 -24 10376.6 431.398   4
   0   0  24 11448.3 915.080   1
   0   0  25 95.3687 117.801   1
   0   0 -25 20.6049 23.1230   4
   0   0  25 41.9152 39.0405   2
   0   0 -26 76.8364 43.0460   4
   0   0  26 13.6829 14.3253   2
   0   0  26 19.4877 66.7684   1
   0   0 -27 24.4050 25.2434   4
   0   0  27-55.5263 81.9881   1
   0   0  27 38.2161 43.0312   2
   0   0  28 42.3060 122.995   1
   0   0 -28 119.234 51.2512   4
   0   0  28 200.045 88.7693   2
   0   0  29-68.2235 63.8475   2
   0   0  29 125.385 117.920   1
   0   0 -29 30.3913 31.2534   4
   0   0 -30 146.143 58.8166   4
   0   0  30 245.936 102.033   2
   0   0  30 284.528 206.180   1
   0   0  31 36.0836 51.3749   2
   0   0 -31 17.6831 28.0775   4
   0   0 -32 344.913 92.6301   4
   0   0  32 451.543 243.997   1
   0   0 -33 26.6769 29.5217   4
   0   0  33-92.4119 131.128   1
   0   0 -34 1830.51 216.669   4
   0   0  34 1093.91 399.445   1
   0   0  35 393.626 248.369   1
   0   0 -35 42.0688 34.2436   4
   0   0 -36 1957.29 235.228   4
   0   0  36 3264.42 669.280   1
   0   0  37-88.3340 73.0556   1
   0   0 -37 6.00649 16.7437   4
   0  -1   0-4.56367 7.48748   2
   0   1   0 8.67445 16.5653   2
   0   1  -1 273.057 56.3737   2
   0  -1  -1 393.547 50.2742   2
   0   1   1 2.21728 4.47956   2
   0  -1   1 5.68907 11.1998   2
   0   1  -2 1247.07 134.852   2
   0  -1   2 51.7548 39.7759   2
   0  -1   2 1150.16 114.862   4
   0  -1  -2 3.76258 5.38063   1
   0   1  -2-2.78219 3.78744   4
   0  -1  -2 1262.25 85.2077   2
   0   1  -2 999.740 65.9529   1
   0   1   2 1153.98 80.6702   1
   0  -1   2-2.93002 3.28058   1
   0   1   2-4.33222 6.26055   2
   0  -1  -3 529.790 57.5954   1
   0   1  -3 419.370 66.1174   4
   0  -1  -3 482.600 51.4663   2
   0   1  -3 483.904 89.2668   2
   0  -1   3-3.26204 17.8207   2
   0   1  -3 503.742 53.7026   1
   0   1   3 5.63032 8.45347   2
   0  -1   3 499.448 76.2320   4
   0   1   3 619.970 68.4180   1
   0  -1   3-1.46589 7.94979   1
   0   1   4 16391.4 387.071   1
   0   1  -4 15822.0 417.726   4
   0  -1  -4 15544.2 296.537   2
   0   1  -4 15163.0 324.111   1
   0   1   4 122.137 39.2650   2
   0  -1   4 16378.6 454.398   4
   0  -1  -4 15954.4 356.087   1
   0  -1   5 2971.87 168.171   1
   0   1  -5 3045.16 159.391   1
   0  -1   5 3058.19 201.916   4
   0   1   5 3193.19 111.025   4
   0  -1  -5 3221.15 176.720   1
   0  -1  -5 2943.21 128.283   2
   0   1   5 3007.91 147.198   2
   0   1  -5 2772.19 181.053   4
   0   1   5 3108.60 185.935   1
   0   1   6 596.363 55.4757   4
   0  -1  -6 435.831 51.3588   2
   0   1  -6 391.800 64.2669   1
   0  -1   6 391.888 75.2699   4
   0   1   6 472.965 60.5985   2
   0  -1  -6 456.019 71.1885   1
   0  -1   6 607.134 80.8268   1
   0   1   6 387.713 70.5932   1
   0   1  -6 382.552 69.0991   4
   0  -1   7 1733.79 166.295   4
   0   1  -7 1927.22 152.424   4
   0   1   7 1816.10 166.421   1
   0   1   7 1945.73 128.628   2
   0   1   7 2117.17 107.574   4
   0  -1  -7 1954.98 97.5487   4
   0   1  -7 1905.56 151.582   1
   0  -1   7 1696.49 145.128   1
   0  -1  -7 1954.68 112.032   2
   0  -1  -7 1954.60 154.718   1
   0   1   8 147.177 46.5143   1
   0  -1  -8 67.7590 28.2132   1
   0   1   8 144.277 37.0431   2
   0  -1  -8 96.0458 24.0639   4
   0   1   8 89.8050 27.3458   4
   0  -1  -8 75.9795 24.0848   2
   0   1  -8 65.3093 31.0279   4
   0  -1   8 84.5284 34.7006   4
   0  -1   8 183.608 54.0194   1
   0   1  -8 94.1858 38.0339   1
   0  -1  -9 7451.96 204.179   4
   0   1  -9 7638.63 304.658   4
   0  -1   9 8407.15 392.565   1
   0  -1  -9 7899.91 348.718   1
   0  -1   9 7356.29 372.582   4
   0   1   9 8051.96 279.629   2
   0  -1  -9 7479.57 238.222   2
   0   1   9 8368.99 252.476   4
   0   1  -9 7241.01 333.691   1
   0   1   9 7614.05 386.501   1
   0   1  10 261.174 50.3766   4
   0   1 -10 205.596 66.6980   1
   0   1  10 308.520 86.1062   1
   0  -1 -10 221.483 37.7851   4
   0  -1  10 260.097 73.4437   1
   0   1  10 271.102 56.2418   2
   0  -1  10 293.780 78.7518   4
   0  -1 -10 222.129 58.1444   1
   0   1 -10 308.707 63.6423   4
   0  -1 -11 7443.02 228.984   4
   0   1  11 7140.81 419.524   1
   0  -1 -11 7379.92 373.255   1
   0   1 -11 8099.30 327.730   4
   0  -1  11 7371.35 407.056   4
   0   1  11 7856.84 296.180   2
   0   1 -11 7116.58 362.168   1
   0  -1  12 8779.33 464.638   4
   0  -1 -12 9010.08 262.203   4
   0  -1  12 10170.3 507.043   1
   0   1  12 11116.8 383.792   4
   0   1  12 10020.4 530.805   1
   0   1  12 9502.74 337.102   2
   0   1 -12 9691.02 366.323   4
   0  -1 -12 8173.98 409.688   1
   0   1 -12 8263.63 412.649   1
   0  -1 -13 6883.85 239.779   4
   0   1  13 6419.31 444.967   1
   0  -1  13 8213.23 474.433   1
   0   1 -13 7620.75 329.817   4
   0   1  13 7546.81 315.155   2
   0   1  14 237.348 96.3190   1
   0   1  14 328.078 70.4742   2
   0  -1  14 369.046 109.091   1
   0   1 -14 298.917 68.5744   4
   0  -1 -14 336.202 54.4864   4
   0   1  15-23.6548 33.9137   2
   0  -1 -15 47.9805 22.6796   4
   0  -1  15 63.9374 20.0966   1
   0   1 -15 39.9966 29.1221   4
   0   1  15-5.77812 31.4386   1
   0  -1 -16 896.513 97.1491   4
   0  -1  16 1015.97 198.625   1
   0   1 -16 1002.41 131.195   4
   0   1  16 949.541 191.508   1
   0   1  16 854.371 121.313   2
   0  -1  17 5.57654 15.8553   1
   0  -1 -17 8.97483 11.6479   4
   0   1  17 7.95947 17.4535   2
   0   1 -17-7.06819 14.5222   4
   0   1  17-5.99341 27.6767   1
   0  -1  17 38.8045 24.7429   2
   0   1  18 791.284 124.092   2
   0  -1 -18 649.542 88.6424   4
   0   1  18 653.669 184.940   1
   0  -1  18 682.456 169.172   1
   0   1 -18 642.424 115.411   4
   0  -1  18 721.514 91.4266   2
   0  -1  19 43.7784 53.9063   1
   0   1 -19 33.3760 20.4833   4
   0  -1 -19 56.9770 26.9136   4
   0   1  19 54.6328 82.7003   1
   0   1  19 55.6899 43.4092   2
   0  -1  19 10.1642 13.4520   2
   0   1 -20-6.11643 24.0673   4
   0  -1  20-4.26905 6.17528   2
   0  -1  20 50.7042 69.2950   1
   0   1  20 51.7445 37.6528   2
   0  -1 -20-3.43422 11.4493   4
   0   1 -21 1101.85 142.538   4
   0  -1  21 1069.60 247.287   1
   0   1  21 1444.57 185.932   2
   0  -1  21 1430.82 148.404   2
   0  -1 -21 1046.57 118.487   4
   0   1  21 1329.88 285.262   1
   0   1 -22 0.70544 8.02537   4
   0  -1  22 59.0743 101.113   1
   0  -1  22 37.3892 28.2425   2
   0   1  22-36.1992 27.1083   2
   0   1  22 13.1747 29.6860   1
   0  -1 -22 10.1156 9.88202   4
   0  -1  23 183.610 56.1002   2
   0  -1 -23 394.137 77.2976   4
   0   1  23 401.241 188.072   1
   0   1  23 393.859 104.769   2
   0  -1  23 264.857 153.760   1
   0   1 -23 341.578 81.0542   4
   0  -1  24 756.553 236.728   1
   0   1 -24 392.319 89.9077   4
   0  -1 -24 432.070 82.9960   4
   0   1  24 630.862 135.389   2
   0   1  24 740.447 246.694   1
   0  -1  24 409.536 86.1833   2
   0   1  25 2399.20 439.356   1
   0  -1  25 3298.46 499.133   1
   0   1 -25 2795.27 234.748   4
   0  -1  25 2428.90 215.586   2
   0  -1 -25 2503.93 200.918   4
   0   1  25 2623.54 290.405   2
   0   1  26 606.976 242.039   1
   0   1 -26 705.173 120.860   4
   0  -1  26 760.320 261.345   1
   0   1  26 702.204 152.455   2
   0  -1  26 476.864 100.828   2
   0  -1 -26 479.789 89.5128   4
   0  -1  27 649.657 127.304   2
   0  -1 -27 751.202 118.873   4
   0   1 -27 811.536 131.879   4
   0   1  27 1147.26 334.093   1
   0  -1  27 779.531 280.717   1
   0   1  27 872.677 179.183   2
   0  -1 -28 26.4413 19.6697   4
   0   1 -28 28.4718 32.3858   4
   0   1  28-39.1107 47.9960   2
   0  -1  28-52.3085 47.2996   2
   0   1  28 2.51447 78.5835   1
   0  -1  28 148.311 149.541   1
   0   1  29 164.034 160.031   1
   0  -1  29 239.009 184.503   1
   0  -1  29 117.795 48.4732   2
   0   1 -29 114.099 48.0797   4
   0   1  29 75.0888 51.7729   2
   0  -1 -29 138.947 54.9647   4
   0  -1 -30 263.029 79.0322   4
   0   1 -30 227.093 83.3332   4
   0   1  30 190.331 98.0471   2
   0   1  30 32.4625 63.3947   1
   0  -1  31 101.902 144.771   1
   0   1  31 37.3295 160.026   1
   0  -1 -31 242.701 75.4701   4
   0   1 -31 82.2199 45.4050   4
   0   1  31 152.778 89.5756   2
   0   1  32 261.570 127.439   2
   0  -1  32 343.395 222.761   1
   0   1 -32 249.638 84.8518   4
   0   1  32 361.183 243.307   1
   0  -1 -32 168.303 61.4325   4
   0  -1  33 110.442 111.862   1
   0   1 -33 184.636 74.5087   4
   0   1  33 196.664 156.598   1
   0   1  34-15.3822 85.7289   1
   0  -1  34 34.0640 143.092   1
   0   1 -34 60.5806 44.0602   4
   0  -1  35 479.123 310.178   1
   0   1  35 364.170 217.316   1
   0   1 -35 242.031 81.1581   4
   0   1 -36 663.698 140.729   4
   0   1  36 360.358 251.030   1
   0  -1  36 970.020 384.624   1
   0   1 -37 47.9012 45.0873   4
   0  -1  37-123.363 170.333   1
   0  -2   0 34799.5 697.633   2
   0   2   0 33275.1 795.045   2
   0  -2  -1 31280.6 631.535   2
   0   2  -1 31302.4 817.949   2
   0   2   1 30024.7 716.552   2
   0   2  -2 25039.4 459.547   1
   0   2  -2 25807.7 791.693   2
   0  -2  -2 23386.9 405.671   1
   0  -2  -2 26031.4 548.669   2
   0  -2   2 25856.7 374.820   1
   0   2   2 24702.7 622.859   2
   0   2  -3 243.339 45.0460   1
   0  -2   3 263.426 41.9649   1
   0   2   3 306.917 68.4795   2
   0   2  -3 411.563 97.2031   4
   0  -2  -3 272.899 54.9897   2
   0   2  -3 187.689 70.8357   2
   0  -2  -3 350.560 52.2522   1
   0  -2   4 1108.04 165.301   4
   0  -2   4 1175.20 181.852   2
   0  -2  -4 1157.41 103.824   1
   0   2  -4 1036.24 151.282   4
   0   2  -4 1044.55 98.8741   1
   0  -2   4 1155.02 95.7412   1
   0  -2  -4 1118.91 111.270   2
   0   2  -4 811.819 152.207   2
   0   2   4 1138.04 128.232   2
   0  -2   5 54.5586 54.7374   2
   0   2  -5 14.6288 47.8927   2
   0  -2  -5 37.5733 17.1627   2
   0  -2   5 56.6112 23.7935   1
   0   2   5 91.7030 38.8436   2
   0   2  -5 111.554 47.5315   4
   0  -2  -5 120.837 37.5438   1
   0   2   5 74.4568 34.9151   1
   0  -2   5 71.9334 53.2381   4
   0   2  -5 74.2597 29.8521   1
   0  -2   6 2192.38 265.993   2
   0  -2  -6 2435.03 171.307   1
   0   2   6 2018.05 162.232   2
   0   2  -6 2813.68 249.382   4
   0  -2   6 2580.68 247.811   4
   0  -2  -6 2597.58 167.008   2
   0   2  -6 2147.02 155.606   1
   0  -2   6 2748.43 174.397   1
   0   2   6 2353.34 196.919   1
   0   2  -7 231.821 56.8461   1
   0  -2  -7 346.108 61.1942   2
   0  -2  -7 343.615 71.3070   1
   0   2   7 214.221 53.6483   2
   0   2   7 435.158 93.5596   1
   0  -2   7 188.690 86.6948   2
   0   2  -7 322.400 82.3028   4
   0  -2   7 354.273 95.2794   4
   0  -2   7 381.820 71.9486   1
   0  -2   8 3348.78 384.869   2
   0   2  -8 4397.74 309.216   4
   0   2   8 3948.38 246.927   2
   0   2   8 3866.12 282.130   1
   0  -2  -8 4213.27 254.663   1
   0  -2   8 3601.27 300.288   4
   0  -2   8 4192.57 249.007   1
   0   2   8 4842.31 185.631   4
   0  -2  -8 3698.99 194.278   2
   0   2  -8 3719.93 227.338   1
   0  -2   9 24282.2 640.138   1
   0   2  -9 21590.3 583.597   1
   0  -2   9 22223.8 769.760   4
   0  -2   9 19999.3 920.257   2
   0   2   9 22191.9 714.006   1
   0   2  -9 24398.2 734.457   4
   0   2   9 25199.1 431.566   4
   0  -2  -9 23133.9 501.238   2
   0  -2  -9 22973.2 618.108   1
   0   2   9 23423.9 615.570   2
   0  -2  10 5642.05 405.158   4
   0  -2 -10 5902.90 255.330   2
   0  -2  10 4929.02 413.146   2
   0   2  10 6927.57 246.157   4
   0   2 -10 6766.79 388.716   4
   0  -2  10 7035.25 369.294   1
   0   2  10 6082.20 392.513   1
   0  -2 -10 6312.69 332.405   1
   0   2 -10 5120.89 296.825   1
   0   2  10 5719.13 310.645   2
   0  -2  11 447.058 103.814   1
   0   2  11 535.045 72.1315   4
   0   2  11 557.069 95.9298   2
   0   2 -11 351.761 85.1850   1
   0  -2 -11 323.871 80.1712   1
   0  -2 -11 367.348 62.8278   2
   0   2  11 390.427 103.700   1
   0   2 -11 450.500 94.1785   4
   0   2 -12 3555.15 269.731   1
   0  -2 -12 3565.79 204.374   2
   0   2  12 3749.42 258.664   2
   0   2 -12 4023.71 292.323   4
   0  -2  12 4366.97 333.515   1
   0   2  12 3810.00 340.413   1
   0   2  13 1932.78 255.322   1
   0  -2 -13 1767.89 147.331   2
   0  -2  13 2088.00 243.979   1
   0   2 -13 1877.77 197.425   4
   0   2  13 2012.32 193.388   2
   0   2 -14 698.123 117.518   4
   0  -2  14 684.921 143.529   1
   0   2  14 628.215 112.939   2
   0   2  14 700.578 163.087   1
   0   2  15 7472.33 543.782   1
   0   2 -15 7475.75 398.771   4
   0   2  15 7323.49 390.146   2
   0  -2  15 7936.90 510.289   1
   0   2 -16 1248.69 167.844   4
   0   2  16 1148.36 227.775   1
   0  -2  16 1778.54 249.801   1
   0   2  16 1305.71 168.209   2
   0   2  17 182.382 99.9995   1
   0  -2  17 232.448 104.775   1
   0   2  17 115.589 47.9335   2
   0   2 -17 218.708 72.6108   4
   0  -2  18 2281.25 313.152   1
   0   2 -18 2165.99 222.345   4
   0   2  18 2188.27 330.225   1
   0   2  18 2141.37 231.180   2
   0  -2  19 60.5259 56.8604   1
   0   2 -19 66.6535 37.8723   4
   0   2  19 71.4578 56.1857   2
   0   2  19 113.282 91.8958   1
   0  -2  20 788.715 201.608   1
   0   2  20 532.489 126.073   2
   0   2 -20 1028.68 152.985   4
   0   2  20 669.923 209.100   1
   0  -2  21 5129.03 536.747   1
   0   2 -21 5499.02 375.510   4
   0   2  21 4682.93 544.445   1
   0   2  21 4648.88 377.030   2
   0  -2  22 86.3296 116.239   1
   0   2  22 38.5670 32.4034   2
   0  -2  22 17.4303 13.0731   2
   0   2 -22 110.617 61.5992   4
   0   2  22 129.215 127.729   1
   0  -2  23 2905.66 443.731   1
   0   2 -23 3433.23 306.772   4
   0   2  23 2486.54 294.683   2
   0   2  23 2303.78 418.335   1
   0  -2  23 2697.95 201.168   2
   0  -2  24 200.101 55.3263   2
   0   2  24 443.672 130.556   2
   0   2  24 113.026 75.4104   1
   0  -2  24 559.254 211.544   1
   0   2 -24 445.565 118.482   4
   0   2  25 71.5205 116.428   1
   0  -2  25 51.7230 25.2534   2
   0   2  25 102.616 73.5096   2
   0   2 -25 101.358 60.1277   4
   0  -2  25 99.2504 109.361   1
   0   2  26 2567.17 319.975   2
   0   2  26 2558.11 483.566   1
   0   2 -26 2408.89 252.620   4
   0  -2  26 2628.84 223.319   2
   0  -2  26 3027.19 511.352   1
   0  -2  27 687.760 264.335   1
   0   2 -27 363.126 101.617   4
   0   2  27 361.705 126.208   2
   0  -2  27 269.915 74.7993   2
   0   2  27 252.510 133.032   1
   0   2 -28 327.862 95.1975   4
   0  -2  28 249.304 166.825   1
   0   2  28 285.308 114.527   2
   0  -2  28 354.449 83.9885   2
   0   2  28 295.870 191.933   1
   0   2  29 287.298 205.944   1
   0  -2  29 518.597 250.433   1
   0   2 -29 543.359 123.985   4
   0   2  29 553.906 168.694   2
   0   2  30-33.7932 34.7129   2
   0  -2  30 135.633 172.036   1
   0   2  30 255.315 187.980   1
   0   2 -30 24.8691 19.4489   4
   0   2  31 498.214 163.539   2
   0   2 -31 908.958 160.109   4
   0   2  31 1167.58 341.774   1
   0  -2  31 726.830 335.693   1
   0   2  32 501.529 219.044   1
   0   2 -32 178.299 72.9004   4
   0  -2  32 213.934 228.393   1
   0   2  32 59.3362 46.3256   2
   0   2  33 729.809 290.544   1
   0  -2  33 433.300 253.560   1
   0   2 -33 577.681 131.530   4
   0   2  33 521.503 189.613   2
   0   2 -34 1047.61 180.579   4
   0   2  34 1146.15 374.749   1
   0  -2  34 348.777 263.276   1
   0   2 -35 740.877 155.175   4
   0  -2  35 552.538 302.616   1
   0   2 -36 320.922 106.024   4
   0  -2  36 15.3707 155.182   1
   0  -2  37 1604.85 485.529   1
   0  -3   0 6.25698 13.5644   2
   0   3   0 75.7834 67.1322   2
   0  -3   0 9.87913 31.9378   3
   0  -3   1 37.6666 23.4586   1
   0   3  -1 9.11463 24.5145   2
   0   3   1 2.53079 33.8556   2
   0  -3   1 3.80826 18.9435   2
   0  -3   1 2.30411 28.0643   3
   0  -3  -1 4.21661 23.5428   2
   0  -3  -2 1393.83 158.757   2
   0   3   2 1280.66 137.517   3
   0  -3  -2 1775.00 111.534   1
   0   3  -2 1471.97 230.235   2
   0   3   2 1299.81 186.964   2
   0  -3   2 1477.07 183.908   2
   0  -3   2 1597.30 108.551   1
   0  -3  -3 2236.47 147.132   1
   0   3  -3 1850.42 151.252   1
   0  -3   3 2090.79 233.901   2
   0  -3   3 2294.15 130.026   1
   0  -3  -3 1792.54 173.977   2
   0   3  -3 2465.06 316.124   2
   0   3   3 1936.26 224.439   2
   0  -3   4 36.1130 23.4132   2
   0  -3   4 15.1463 22.4772   1
   0  -3  -4 54.0949 25.0991   1
   0   3  -4 78.3267 68.2349   4
   0   3  -4 56.1583 37.1188   1
   0   3   4 48.0558 44.5273   2
   0   3  -4 47.7379 66.8401   2
   0  -3  -4-10.6921 13.0074   2
   0   3  -5 491.018 81.9150   1
   0   3   5 481.833 106.073   2
   0  -3   5 634.260 84.7842   1
   0   3  -5 676.929 152.811   4
   0  -3  -5 527.322 78.7393   1
   0  -3   5 344.465 121.792   2
   0   3  -5 498.281 146.169   2
   0  -3  -5 502.079 90.5332   2
   0   3  -6-3.62304 41.6860   4
   0  -3  -6 41.3891 31.7800   2
   0   3   6 11.5494 34.1228   2
   0   3  -6 39.8322 30.1800   1
   0  -3   6-20.8814 33.4107   2
   0   3  -6-49.2035 63.0936   2
   0  -3  -6 74.6735 36.7193   1
   0  -3   6 106.419 39.8936   1
   0  -3   7 23.1636 65.8870   4
   0  -3   7 41.4253 32.6709   1
   0   3   7 13.3609 41.0777   2
   0  -3  -7 9.07777 14.5260   2
   0  -3   7-15.8261 41.7119   2
   0   3  -7 6.98934 39.6801   4
   0   3  -7 22.6823 62.3135   2
   0   3  -7 13.2650 27.9166   1
   0  -3  -7 2.75414 10.8135   1
   0  -3  -8 174.450 55.3641   1
   0   3   8 234.661 67.5051   1
   0   3  -8 221.400 65.8135   1
   0  -3   8 141.375 45.2939   1
   0  -3   8 1.57480 28.1794   4
   0  -3   8 139.145 84.9518   2
   0  -3  -8 158.677 52.3162   2
   0   3  -8 176.856 81.5404   4
   0   3   8 132.283 60.4183   2
   0  -3  -9-6.86163 11.1504   1
   0   3   9 6.22118 27.1485   2
   0   3   9 29.2607 32.6583   1
   0   3  -9 35.5891 29.6880   1
   0  -3   9-30.6310 44.0960   4
   0  -3  -9 8.58502 11.7591   2
   0   3  -9 65.3364 52.8295   4
   0  -3   9 80.8549 43.6628   1
   0  -3   9 73.5737 98.0602   2
   0   3 -10 940.728 170.360   4
   0   3  10 1333.62 191.949   1
   0  -3  10 1335.52 246.499   2
   0   3 -10 1261.39 156.849   1
   0  -3 -10 1119.07 142.987   1
   0   3  10 987.271 156.337   2
   0  -3  10 1329.99 158.486   1
   0   3 -11 292.847 76.0008   1
   0  -3  11 544.816 110.594   1
   0  -3  11 220.864 89.8891   2
   0  -3 -11 279.884 75.6555   1
   0   3  11 330.054 93.7280   2
   0   3  11 267.849 91.7159   1
   0   3 -11 398.075 116.343   4
   0  -3  12 462.571 156.273   2
   0   3 -12 300.715 87.9447   1
   0   3  12 531.869 142.095   1
   0  -3  12 409.076 109.236   1
   0   3  12 373.429 102.360   2
   0   3 -12 657.630 146.267   4
   0  -3  13 405.773 173.617   2
   0   3  13 580.303 119.117   2
   0   3  13 884.563 183.038   1
   0   3 -13 800.787 162.700   4
   0  -3  13 933.533 167.639   1
   0   3  14 39.3158 31.0601   2
   0   3 -14 30.2294 63.7748   4
   0  -3  14 12.6863 36.4746   1
   0   3  14 18.4146 23.4501   1
   0  -3  14 61.3752 71.4924   2
   0   3  15 4277.63 334.716   2
   0  -3  15 5211.12 418.631   1
   0   3  15 4943.76 485.527   1
   0   3 -15 5270.19 400.315   4
   0   3 -16 95.7637 53.1689   4
   0   3  16 168.079 61.5037   2
   0   3  16 38.8141 47.5969   1
   0  -3  16 78.9215 43.2196   1
   0  -3  16 59.1527 75.8853   2
   0   3 -17 57.3893 48.3861   4
   0  -3  17 34.8835 35.2925   1
   0   3  17 69.2391 71.6179   1
   0  -3  17 118.022 81.7884   2
   0   3  17 57.1980 44.9097   2
   0   3 -18 1928.15 236.415   4
   0   3  18 2095.61 331.338   1
   0  -3  18 1212.07 323.409   2
   0   3  18 2177.38 253.631   2
   0  -3  18 2104.37 315.823   1
   0   3 -19 4466.85 361.942   4
   0  -3  19 2743.95 482.161   2
   0   3  19 3677.52 458.191   1
   0   3  19 3530.08 331.609   2
   0  -3  19 4830.25 480.557   1
   0  -3  20 531.204 179.524   1
   0  -3  20 288.269 183.602   2
   0   3  20 585.469 187.883   1
   0   3 -20 503.439 124.611   4
   0   3  20 585.661 149.123   2
   0   3 -21 117.098 68.3276   4
   0  -3  21 172.563 109.028   2
   0  -3  21 331.751 138.011   1
   0   3  21 64.9755 50.3339   1
   0   3  21 87.8147 63.6473   2
   0   3  22 478.809 132.863   2
   0   3 -22 514.511 121.695   4
   0   3  22 734.602 228.415   1
   0  -3  22 564.453 190.763   1
   0   3  23 2331.18 420.016   1
   0   3 -23 2245.12 263.378   4
   0   3  23 2030.58 293.591   2
   0  -3  23 3095.54 462.556   1
   0   3  24 436.903 195.964   1
   0  -3  24 445.300 206.138   1
   0   3  24 219.356 94.6282   2
   0   3 -24 407.534 116.263   4
   0   3 -25 2747.27 305.510   4
   0  -3  25 2055.93 178.547   2
   0   3  25 2611.06 352.592   2
   0   3  25 2890.37 471.195   1
   0  -3  25 3276.38 495.844   1
   0   3  26 150.295 107.734   2
   0  -3  26 46.2412 32.2830   2
   0  -3  26 146.015 52.7650   1
   0   3 -26 164.018 80.6876   4
   0   3  26 110.641 114.178   1
   0  -3  27 2783.73 508.744   1
   0   3 -27 2828.00 327.517   4
   0   3  27 1958.20 322.780   2
   0   3  27 2142.63 407.863   1
   0   3  28 1458.99 295.940   2
   0   3 -28 1670.14 263.376   4
   0   3  28 1696.92 367.972   1
   0  -3  28 2086.93 445.166   1
   0   3  29 62.4356 81.0607   2
   0   3  29 44.7347 67.5524   1
   0   3 -29 30.1382 34.4497   4
   0   3  30 62.4022 77.4348   2
   0   3  30 103.867 107.385   1
   0   3 -30 30.4415 48.7687   4
   0  -3  30 142.676 151.792   1
   0   3 -31 136.846 71.0342   4
   0   3  31 67.7514 75.2194   2
   0   3 -32 67.6684 48.0459   4
   0  -3  32 456.554 241.938   1
   0   3  32 270.303 166.849   2
   0   3  33 193.472 140.239   2
   0   3 -33 65.2441 64.8337   4
   0  -3  33 301.977 212.388   1
   0   3 -34 19.1652 20.2519   4
   0   3  34-146.140 105.083   2
   0   3 -35-15.5983 29.4696   4
   0  -3  35-15.5200 87.2847   1
   0   3 -36-43.8576 33.9227   4
   0  -3  36 168.536 188.670   1
   0  -4   0 10130.4 508.146   2
   0   4   0 10393.8 681.228   2
   0  -4   1 3979.89 327.210   2
   0  -4   1 3325.44 267.158   3
   0   4  -1 3019.98 383.190   2
   0   4   1 3885.77 401.161   2
   0  -4   1 3609.98 184.773   1
   0  -4  -2 1832.12 132.147   1
   0  -4   2 2093.27 132.753   1
   0   4  -2 1847.57 299.314   2
   0  -4   2 2006.47 236.012   2
   0   4   2 1835.25 273.094   2
   0  -4  -3 6496.50 264.581   1
   0  -4   3 7205.14 472.373   2
   0  -4   3 6800.51 233.561   1
   0  -4  -3 5603.41 345.099   2
   0   4  -3 7379.02 625.942   2
   0   4   3 6258.12 490.741   2
   0   4   3 6570.40 369.653   3
   0  -4   4 903.010 90.1249   1
   0   4   4 955.722 195.684   2
   0   4  -4 1119.49 253.552   2
   0   4  -4 1372.56 253.384   4
   0  -4   4 729.380 160.514   2
   0  -4  -4 905.758 101.994   1
   0   4  -5 3732.56 266.265   1
   0  -4  -5 3804.43 218.391   1
   0   4   5 3491.97 357.792   2
   0   4  -5 4293.64 511.696   2
   0  -4   5 3973.25 207.327   1
   0   4  -5 4347.45 453.485   4
   0  -4   5 3942.41 373.157   2
   0  -4  -6 10916.9 391.086   1
   0   4  -6 12610.6 757.694   4
   0   4   6 10326.0 603.816   2
   0   4  -6 10108.1 447.701   1
   0   4  -6 9949.67 742.324   2
   0  -4   6 12496.1 679.626   2
   0  -4   6 11949.5 381.730   1
   0   4  -7 3986.20 427.538   4
   0  -4  -7 3567.99 235.966   1
   0  -4   7 3747.01 226.001   1
   0  -4   7 4169.56 410.654   2
   0   4  -7 3279.06 254.828   1
   0   4  -7 3270.95 463.594   2
   0   4   7 3657.67 357.585   2
   0   4   8 327.938 124.207   2
   0   4  -8 641.402 214.398   2
   0  -4  -8 338.975 75.6195   1
   0  -4   8 376.793 79.6987   1
   0   4  -8 275.486 71.8044   1
   0  -4   8 418.903 129.850   2
   0   4  -8 365.195 133.616   4
   0  -4   9 3568.66 403.810   2
   0  -4   9 3179.72 236.127   1
   0   4   9 3395.65 348.742   2
   0  -4  -9 2843.42 230.512   1
   0   4  -9 2698.63 243.252   1
   0   4  -9 3749.13 404.476   4
   0   4  -9 3122.26 456.390   2
   0  -4  10 4655.21 475.464   2
   0  -4  10 4291.96 290.918   1
   0   4 -10 4951.51 470.968   4
   0   4  10 4417.19 393.640   2
   0   4 -10 3538.68 289.095   1
   0  -4 -10 4402.69 297.356   1
   0  -4  11 1213.73 257.956   2
   0   4 -11 1232.74 224.127   4
   0   4  11 1177.98 203.157   2
   0  -4 -11 1101.82 152.472   1
   0  -4  11 1378.23 176.273   1
   0   4 -11 993.997 154.135   1
   0  -4  12 6248.48 600.067   2
   0   4 -12 7194.40 550.472   4
   0  -4  12 7538.49 445.368   1
   0   4  12 6421.40 483.522   2
   0   4 -13 2055.71 290.729   4
   0  -4  13 1828.69 346.932   2
   0   4  13 2151.54 286.381   2
   0  -4  13 1955.06 242.130   1
   0  -4  14 91.6007 72.7017   2
   0   4 -14 26.9063 70.6392   4
   0   4  14 149.407 84.6226   2
   0  -4  14 45.9382 24.9527   1
   0  -4  15 185.158 80.6905   1
   0  -4  15 112.651 103.678   2
   0   4  15 112.942 67.9262   2
   0   4 -15-55.7593 62.7462   4
   0   4  15 143.035 85.9993   1
   0   4  16 325.590 128.116   1
   0  -4  16 161.027 80.1947   2
   0   4 -16 527.446 156.529   4
   0   4  16 459.538 141.810   2
   0  -4  16 383.710 126.146   1
   0  -4  17 5835.23 492.108   1
   0   4  17 4959.76 455.086   2
   0   4  17 6785.11 524.658   1
   0   4 -17 5868.53 491.368   4
   0  -4  18 1230.46 306.875   2
   0  -4  18 1960.23 297.598   1
   0   4  18 1385.32 248.145   2
   0   4 -18 1623.39 250.111   4
   0   4  18 2068.63 302.661   1
   0  -4  19 5674.00 525.077   1
   0   4  19 5187.78 488.215   2
   0   4 -19 5523.62 455.728   4
   0   4  19 6416.20 551.856   1
   0   4 -20 2796.86 321.438   4
   0   4  20 2713.52 361.029   2
   0   4  20 2935.20 380.204   1
   0  -4  20 3011.70 398.675   1
   0   4 -21 547.778 143.847   4
   0   4  21 745.107 196.370   1
   0   4  21 418.882 144.689   2
   0  -4  21 574.237 195.715   1
   0   4  22 304.855 144.528   1
   0   4  22 393.284 146.184   2
   0  -4  22 375.272 141.694   1
   0   4 -22 445.173 139.230   4
   0   4  23 513.178 177.457   1
   0   4  23 313.917 145.957   2
   0  -4  23 257.325 137.917   1
   0   4 -23 219.860 88.4709   4
   0   4  24 584.638 179.941   2
   0   4 -24 236.286 94.5608   4
   0  -4  24 210.337 146.005   1
   0   4  25 2291.89 371.966   2
   0   4 -25 2258.96 290.177   4
   0  -4  25 1867.82 379.283   1
   0  -4  26 353.494 173.002   1
   0   4 -26 418.412 124.685   4
   0   4  26 49.2235 30.9094   2
   0   4 -27 868.789 181.930   4
   0   4  27 1256.33 294.084   2
   0  -4  27 1220.75 349.881   1
   0   4  28 277.589 155.072   2
   0  -4  28 210.988 178.116   1
   0   4 -28 105.516 76.0884   4
   0   4  29 187.762 123.761   2
   0  -4  29-17.0144 123.514   1
   0   4 -29 140.203 80.2706   4
   0   4  30 390.667 186.258   2
   0   4 -30 196.622 108.243   4
   0  -4  30 414.540 237.149   1
   0   4 -31 228.118 113.310   4
   0   4  31 191.125 129.045   2
   0  -4  31 205.729 194.444   1
   0   4 -32 183.426 88.2861   4
   0  -4  32 203.293 184.775   1
   0   4  32 54.2850 106.441   2
   0  -4  33 1603.37 462.334   1
   0   4 -33 2052.76 285.113   4
   0   4  33 1244.43 341.652   2
   0   4 -34 113.089 69.7840   4
   0  -4  34 421.416 254.324   1
   0   4  34 280.742 187.037   2
   0   4  35 1100.49 347.839   2
   0   4 -35 987.948 191.456   4
   0  -4  35 940.826 401.608   1
   0  -4  36 887.776 384.638   1
   0   5   0-1.13797 39.9618   2
   0  -5   0 11.9870 13.2091   1
   0   5   1 1595.22 311.830   2
   0  -5   1 1259.94 167.121   3
   0   5  -1 1234.81 267.612   2
   0  -5   1 1804.92 128.825   1
   0  -5  -1 1914.73 120.652   1
   0   5  -2 1640.73 328.667   2
   0  -5   2 2114.13 129.706   1
   0  -5   2 1213.51 183.335   3
   0   5   2 1698.80 316.447   2
   0  -5  -2 1994.10 142.461   1
   0  -5  -3 3544.31 192.580   1
   0   5   3 3290.66 422.856   2
   0   5  -3 3635.16 495.330   2
   0  -5   3 3932.44 179.163   1
   0  -5   3 2696.37 319.237   3
   0   5   4 248.484 125.170   2
   0   5   4 86.9427 63.8759   3
   0   5  -4 282.164 173.205   2
   0  -5   4 248.157 48.2067   1
   0  -5  -4 177.985 47.2794   1
   0  -5  -5 580.148 85.1997   1
   0   5   5 504.545 128.731   3
   0   5  -5 786.225 222.414   4
   0   5   5 671.079 194.130   2
   0  -5   5 639.375 82.1780   1
   0   5  -5 716.120 249.446   2
   0   5   6 163.374 90.0475   2
   0   5  -6 405.550 194.419   2
   0  -5   6 285.458 108.508   2
   0  -5   6 266.307 57.4778   1
   0   5  -6 215.889 125.302   4
   0  -5  -6 254.699 60.4851   1
   0  -5  -7 157.040 56.5287   1
   0   5  -7 56.8324 39.2431   1
   0   5  -7 63.1228 87.1693   2
   0   5   7 78.6190 69.5019   2
   0  -5   7 89.2633 32.6789   1
   0  -5   7 100.621 61.6831   2
   0   5  -7 214.199 131.725   4
   0  -5   8 1844.05 280.936   2
   0  -5  -8 2294.46 200.810   1
   0   5  -8 1541.86 370.972   2
   0   5   8 1854.55 294.986   2
   0  -5   8 2355.40 196.431   1
   0   5  -8 2074.12 228.957   1
   0   5  -9 108.387 73.3153   1
   0  -5   9 66.9011 36.8884   1
   0  -5   9 90.6482 75.7214   2
   0   5  -9 322.315 127.992   4
   0  -5  -9 105.129 46.8420   1
   0   5   9 221.263 108.650   2
   0   5  -9 291.147 196.148   2
   0  -5 -10 84.4766 42.9377   1
   0  -5  10 103.720 50.8775   1
   0   5 -10 51.1044 32.0581   1
   0   5  10 157.078 98.7827   2
   0   5 -10 124.552 97.5011   4
   0   5 -10 14.6916 53.2571   2
   0  -5  10 41.6560 49.9167   2
   0  -5  11 477.588 108.445   1
   0   5 -11 517.042 167.470   4
   0  -5  11 460.068 161.384   2
   0   5  11 267.519 120.897   2
   0   5 -11 386.175 114.333   1
   0   5 -12 842.656 152.469   1
   0   5  12 922.707 208.044   2
   0  -5  12 1018.43 167.409   1
   0  -5  12 908.566 231.023   2
   0   5 -12 994.082 231.800   4
   0  -5  13 455.967 166.502   2
   0   5 -13 423.691 151.155   4
   0   5  13 662.842 182.241   2
   0  -5  13 511.198 128.443   1
   0   5  14 43.6580 64.8952   2
   0  -5  14 65.8700 44.4543   1
   0   5 -14 84.8433 59.1348   4
   0  -5  14 165.470 103.830   2
   0  -5  15 3220.86 335.555   1
   0   5  15 3241.25 415.430   2
   0   5 -15 3859.03 451.602   4
   0  -5  15 3075.44 427.637   2
   0  -5  16 992.227 244.961   2
   0  -5  16 985.300 195.503   1
   0   5 -16 1189.76 255.090   4
   0   5  16 517.617 178.092   2
   0   5 -17-24.9654 57.7819   4
   0  -5  17 39.4555 58.5027   1
   0   5  17 12.6095 42.8505   2
   0   5  18 61.6542 63.9318   2
   0   5 -18 4.05020 59.9147   4
   0  -5  18 8.72967 43.7324   1
   0   5  19 219.892 98.2650   2
   0   5 -19 90.7847 79.9997   4
   0  -5  19 127.918 79.1570   1
   0  -5  20 662.788 176.433   1
   0   5 -20 880.396 206.017   4
   0   5  20 533.655 177.215   2
   0  -5  21 87.4834 82.5723   1
   0   5  21 255.293 132.305   2
   0   5 -21 104.436 63.8956   4
   0   5 -22 170.448 87.3805   4
   0   5  22 36.5491 98.5653   2
   0  -5  22 129.548 88.6758   1
   0   5  23 500.996 195.830   2
   0  -5  23 439.982 177.253   1
   0   5 -23 285.551 110.880   4
   0  -5  24 75.6765 106.070   1
   0   5  24 67.0044 85.1334   2
   0   5 -24 92.1781 54.3567   4
   0   5  25 243.378 150.782   2
   0  -5  25 19.0044 96.1209   1
   0   5 -25 118.178 85.6263   4
   0   5 -26 122.116 80.8692   4
   0   5  26 355.866 170.043   2
   0  -5  26 309.495 193.216   1
   0   5  27 832.198 260.270   2
   0   5 -27 571.369 160.872   4
   0  -5  27 564.853 239.575   1
   0  -5  28 256.139 156.032   1
   0   5  28 380.725 192.710   2
   0   5 -28 363.507 134.833   4
   0   5 -29 3215.81 375.896   4
   0  -5  29 3898.40 656.855   1
   0   5  29 3421.70 563.349   2
   0   5  30 136.659 110.740   2
   0   5 -30 221.422 109.522   4
   0  -5  30 48.4314 126.241   1
   0   5  31 28.0728 81.4583   2
   0   5 -31 55.6954 70.2693   4
   0   5  32 130.123 98.7456   2
   0   5 -32 306.043 129.854   4
   0  -5  32 216.474 250.381   1
   0   5  33-70.9965 106.595   2
   0  -5  33-25.9267 75.5605   1
   0  -5  34 91.3523 110.057   1
   0   5 -34 120.355 84.7196   4
   0   5  34 260.464 204.154   2
   0  -5  35 109.356 226.530   1
   0   5  35-201.486 194.090   2
   0  -5  36 164.502 192.139   1
   0  -6   0 178.062 37.2969   1
   0  -6   0 140.674 36.8365   1
   0  -6   1 44.6868 18.9719   1
   0   6  -1 54.5423 99.5671   2
   0  -6  -1 57.0510 27.5202   1
   0  -6  -1 43.2294 24.2052   1
   0   6   1-9.00399 25.2062   2
   0  -6   2 5824.58 416.372   3
   0  -6  -2 6858.52 243.495   1
   0   6  -2 7664.63 787.066   2
   0  -6   2 6734.05 207.553   1
   0   6   2 7081.42 714.210   2
   0   6  -3 191.715 134.684   2
   0  -6   3 122.311 31.6901   1
   0  -6  -3 95.3917 33.4912   1
   0  -6   3 171.505 85.2954   3
   0   6   3 252.763 149.508   2
   0   6   4 1310.66 295.412   2
   0  -6  -4 1335.19 118.361   1
   0  -6   4 1392.43 108.260   1
   0  -6   4 1093.33 207.303   3
   0   6  -4 1351.93 362.390   2
   0  -6   5 544.223 74.4114   1
   0   6   5 404.324 173.362   2
   0   6  -5 612.973 221.721   2
   0  -6  -5 456.389 71.8298   1
   0   6  -5 756.981 258.704   4
   0  -6   6 771.178 95.2748   1
   0   6  -6 893.078 281.592   2
   0   6   6 649.907 134.862   3
   0   6  -6 1152.26 285.644   4
   0   6   6 510.363 187.365   2
   0  -6  -6 715.114 102.937   1
   0  -6   7 3252.11 208.605   1
   0   6  -7 3970.90 534.718   4
   0  -6  -7 2803.43 207.346   1
   0   6  -7 2443.74 456.474   2
   0   6   7 2777.37 427.705   2
   0   6   7 3152.52 315.212   3
   0   6  -8 1819.10 362.867   4
   0  -6   8 1165.85 139.368   1
   0   6   8 1222.21 273.781   2
   0   6  -8 1326.11 354.878   2
   0  -6  -8 1096.41 133.784   1
   0  -6   9 1589.43 175.151   1
   0   6  -9 1956.06 363.913   4
   0   6  -9 1485.28 416.070   2
   0  -6  -9 1472.23 162.224   1
   0   6   9 1792.64 344.634   2
   0   6 -10 7863.07 732.115   4
   0   6 -10 5033.56 402.944   1
   0  -6  10 6628.48 385.716   1
   0  -6 -10 5708.96 339.489   1
   0   6  10 5860.20 610.736   2
   0   6 -10 6917.11 869.263   2
   0   6 -11 730.822 306.100   2
   0   6  11 984.072 258.905   2
   0   6 -11 1592.47 327.272   4
   0   6 -11 837.987 164.171   1
   0  -6  11 1285.74 176.427   1
   0   6 -12 3231.79 475.756   4
   0   6  12 2448.79 392.505   2
   0  -6  12 2286.76 253.337   1
   0  -6  13 212.535 93.9238   1
   0   6  13 238.999 153.476   2
   0   6 -13 58.9463 25.7639   4
   0   6 -14 1498.96 308.785   4
   0   6  14 1752.34 330.447   2
   0  -6  14 1517.83 222.204   1
   0  -6  15 1083.25 197.295   1
   0   6  15 774.960 236.363   2
   0   6 -15 866.736 226.219   4
   0   6 -16 471.375 194.113   4
   0  -6  16 401.805 133.418   1
   0   6  16 144.428 89.9760   2
   0  -6  17 100.346 68.4897   1
   0   6 -17 292.618 143.659   4
   0   6  17 152.477 127.834   2
   0   6 -18 930.974 250.179   4
   0  -6  18 658.136 185.034   1
   0   6  18 710.466 234.942   2
   0  -6  19 182.558 98.5878   1
   0   6  19 62.8254 86.5434   2
   0   6 -19 210.014 124.531   4
   0   6  20 213.952 156.285   2
   0   6 -20 83.4292 83.4153   4
   0  -6  20 38.4760 76.3368   1
   0   6  21-34.3598 74.8043   2
   0   6 -21 99.8694 108.605   4
   0  -6  21-30.7221 27.0275   1
   0  -6  22 1251.36 285.054   1
   0   6  22 1099.36 298.708   2
   0   6 -22 1034.62 243.561   4
   0   6  23 102.355 149.436   2
   0  -6  23 86.1007 50.5668   1
   0   6 -23 68.8906 32.1986   4
   0   6  24 1911.82 409.647   2
   0   6 -24 2098.72 335.947   4
   0  -6  24 2312.94 427.627   1
   0   6 -25 379.088 133.933   4
   0   6  25 391.615 197.597   2
   0  -6  25 114.053 117.966   1
   0  -6  26 585.535 242.290   1
   0   6  26 810.749 290.577   2
   0   6 -26 892.832 219.870   4
   0   6  27 214.338 161.377   2
   0   6 -27 365.585 126.515   4
   0  -6  27 82.6507 59.4133   1
   0  -6  28 1022.52 338.418   1
   0   6  28 900.939 316.584   2
   0   6 -28 1052.34 232.982   4
   0   6  29 391.948 227.915   2
   0   6 -29 131.593 87.9838   4
   0  -6  29 282.692 230.410   1
   0  -6  30 44.2417 97.7583   1
   0   6 -30 358.220 139.226   4
   0   6  30 589.696 259.734   2
   0   6 -31 454.088 166.734   4
   0   6  31 317.263 206.212   2
   0  -6  31 256.896 162.586   1
   0  -6  32 208.448 174.167   1
   0   6 -32 489.847 169.735   4
   0   6  32 95.0234 134.864   2
   0   6  33 167.372 229.770   2
   0  -6  33 90.9040 73.9361   1
   0   6  34 675.302 316.898   2
   0  -6  34 753.229 336.064   1
   0  -6  35 328.868 200.974   1
   0   6  35-230.966 139.333   2
   0   7   0 47.6483 120.289   2
   0   7   1 393.337 196.032   2
   0   7  -1 581.897 243.949   2
   0   7   2 1238.53 336.842   2
   0  -7  -2 1393.74 130.357   1
   0  -7  -2 1364.42 91.6535   1
   0   7  -2 1928.14 448.077   2
   0   7   3 339.613 192.717   2
   0   7  -3 346.211 198.468   2
   0  -7  -3 340.384 50.4628   1
   0  -7   3 360.876 43.3470   1
   0  -7   3 214.994 101.708   3
   0  -7   4 1901.20 118.284   1
   0  -7  -4 1926.98 132.387   1
   0   7   4 1418.72 348.335   2
   0  -7   4 1550.82 236.650   3
   0   7  -4 1942.82 451.828   2
   0  -7  -5 108.479 36.7672   1
   0  -7   5 91.6461 82.9418   3
   0  -7   5 173.439 42.0261   1
   0   7  -5 191.484 192.676   2
   0   7   5 196.269 153.268   2
   0   7  -5 211.567 138.095   4
   0  -7   6 780.574 95.6269   1
   0   7  -6 1502.64 411.615   2
   0  -7   6 348.884 126.525   3
   0  -7  -6 827.685 103.916   1
   0   7   6 1122.02 298.661   2
   0   7  -6 890.192 295.078   4
   0  -7  -7 226.281 64.0408   1
   0   7   7 534.264 237.338   2
   0   7  -7 452.556 267.918   2
   0   7  -7 352.856 179.129   4
   0  -7   7 208.024 53.5045   1
   0   7  -8 884.855 304.055   2
   0  -7  -8 1262.13 144.743   1
   0   7   8 1236.53 314.557   2
   0   7   8 1447.08 234.423   3
   0  -7   8 1276.50 142.152   1
   0   7   9 1607.75 361.346   2
   0  -7   9 1459.27 170.802   1
   0   7  -9 1130.67 357.600   2
   0   7  -9 1644.39 367.111   4
   0   7   9 1312.03 221.051   3
   0  -7  -9 1279.83 153.553   1
   0   7  10 903.413 281.103   2
   0  -7  10 625.487 118.493   1
   0   7 -10 1037.59 297.638   4
   0  -7 -10 404.143 92.3528   1
   0   7 -10 618.771 317.185   2
   0   7  11 194.414 138.682   2
   0  -7  11 180.998 75.0035   1
   0   7 -11 304.640 283.214   2
   0   7 -11 354.626 165.344   4
   0   7  12 1662.30 374.880   2
   0  -7  12 2150.18 250.788   1
   0   7 -12 2224.72 426.202   4
   0   7 -12 2447.48 539.216   2
   0   7  13-50.4568 106.480   2
   0   7 -13 91.9105 84.5316   4
   0  -7  13 12.5737 29.7594   1
   0   7 -14 689.586 233.491   4
   0   7  14 323.536 140.070   2
   0  -7  14 613.477 147.574   1
   0   7 -15 3825.05 545.396   4
   0   7  15 2649.59 489.530   2
   0  -7  15 3235.45 353.202   1
   0  -7  16 164.403 92.8568   1
   0   7  16 236.503 151.972   2
   0   7 -16 491.371 207.501   4
   0  -7  17 1238.25 247.955   1
   0   7  17 1141.97 339.379   2
   0   7 -17 1371.68 321.285   4
   0   7 -18 397.356 187.408   4
   0  -7  18 407.693 148.584   1
   0   7  18 364.887 191.385   2
   0  -7  19 140.201 96.6878   1
   0   7 -19 1.99678 68.7524   4
   0   7  19 40.1651 75.9286   2
   0  -7  20 496.508 187.486   1
   0   7  20 711.353 268.269   2
   0   7 -20 629.110 215.674   4
   0  -7  21-15.7665 37.7679   1
   0   7 -21 71.1760 106.817   4
   0   7  21 29.6120 92.7837   2
   0  -7  22 887.712 273.039   1
   0   7  22 595.547 247.272   2
   0   7 -22 691.657 214.403   4
   0   7  23 255.137 150.566   2
   0   7 -23 285.957 138.851   4
   0  -7  23 360.988 163.665   1
   0   7  24 250.851 183.866   2
   0   7 -24 372.486 180.863   4
   0  -7  24 228.523 124.926   1
   0   7 -25 357.274 166.283   4
   0   7  25 178.806 158.670   2
   0  -7  25 413.504 214.756   1
   0   7  26 147.353 149.509   2
   0   7 -26 141.128 81.9587   4
   0  -7  26 404.988 254.524   1
   0   7 -27-12.2741 57.1425   4
   0   7  27-24.4931 100.903   2
   0   7 -28 68.1681 72.9615   4
   0   7  28-13.7158 114.428   2
   0  -7  28 113.563 148.626   1
   0  -7  29 378.613 214.440   1
   0   7  29 527.754 299.249   2
   0   7 -29 952.041 240.432   4
   0  -7  30 247.425 174.119   1
   0   7  30-24.5211 81.9194   2
   0   7 -30 243.180 124.730   4
   0   7  31 421.663 266.159   2
   0   7 -31 510.522 191.648   4
   0  -7  31 485.501 255.343   1
   0   7  32-267.969 233.225   2
   0  -7  32 213.876 243.696   1
   0   7  33 153.962 153.788   2
   0   8   0 342.646 194.402   2
   0   8   1 415.059 219.810   2
   0   8  -1 335.596 180.209   2
   0   8   2 227.874 162.695   2
   0   8  -2 111.794 132.880   2
   0   8   3 2339.51 507.701   2
   0   8  -3 2421.16 560.760   2
   0  -8  -4 1604.05 150.268   1
   0   8  -4 2249.39 522.642   2
   0   8   4 2008.94 456.614   2
   0   8  -5 177.940 123.637   4
   0   8   5 92.3936 109.448   2
   0   8   6 282.710 143.357   2
   0   8  -6 316.147 195.176   2
   0   8  -6 407.183 260.407   4
   0  -8   6 198.228 43.6561   1
   0  -8   7 71.4721 32.7093   1
   0   8  -7 220.635 188.651   4
   0   8   7 173.589 159.347   2
   0   8  -7 13.4207 132.613   2
   0   8  -8 661.276 340.332   2
   0   8  -8 385.420 194.793   4
   0   8   8 433.767 212.171   2
   0  -8   8 568.992 93.7985   1
   0  -8   9 23.8179 29.2466   1
   0   8  -9-76.6587 107.035   2
   0   8   9-99.0427 128.931   2
   0   8  -9-65.5880 116.810   4
   0   8  10 2341.55 490.669   2
   0   8 -10 2456.29 495.508   4
   0   8 -10 2915.00 681.871   2
   0  -8  10 2495.57 232.556   1
   0   8 -11 1067.74 434.474   2
   0  -8  11 1332.04 177.869   1
   0   8 -11 1811.47 413.158   4
   0   8  11 1382.92 390.645   2
   0  -8  12 132.111 54.5117   1
   0   8 -12 184.979 222.943   2
   0   8  12 353.838 189.662   2
   0   8 -12 279.193 183.519   4
   0   8 -13 3057.06 601.843   2
   0   8  13 2720.99 551.885   2
   0   8 -13 4118.10 635.970   4
   0  -8  13 2997.76 307.965   1
   0   8  14-85.5996 123.331   2
   0   8 -14 111.255 57.2949   4
   0  -8  14-33.7925 31.4589   1
   0   8 -15 277.402 154.700   4
   0  -8  15 80.5344 26.7449   1
   0   8  15 294.803 194.195   2
   0   8  16 383.998 201.943   2
   0  -8  16 306.565 115.628   1
   0   8 -16 261.913 172.859   4
   0   8  17 1197.07 366.471   2
   0   8 -17 1754.73 398.578   4
   0  -8  17 1201.79 243.706   1
   0   8 -18 254.310 153.992   4
   0  -8  18 370.405 145.353   1
   0   8  18 456.814 260.660   2
   0   8  19 60.2757 124.258   2
   0  -8  19 160.431 104.872   1
   0   8 -19 325.025 188.668   4
   0   8 -20 1576.78 371.585   4
   0   8  20 924.587 323.131   2
   0  -8  20 649.232 198.409   1
   0   8  21 569.719 309.502   2
   0   8 -21 1307.14 346.967   4
   0   8  22 1627.07 468.150   2
   0   8 -22 878.220 267.580   4
   0   8 -23 216.615 158.924   4
   0   8  23-80.0197 149.284   2
   0   8 -24 233.469 142.401   4
   0   8  24-131.035 160.177   2
   0   8 -25 177.578 118.605   4
   0   8  25-128.806 143.966   2
   0   8 -26-10.1560 72.4464   4
   0   8  26 121.139 149.536   2
   0   8 -27 652.927 216.076   4
   0   8  27 1463.69 470.035   2
   0   8  28 88.3609 96.3715   2
   0   8 -28 49.9121 28.8828   4
   0   8 -29 157.787 114.443   4
   0   8  29 337.978 253.594   2
   0   8  30 934.614 427.731   2
   0   9   0-98.5103 131.505   2
   0   9  -1 268.157 158.562   2
   0   9   1 349.014 257.773   2
   0   9   2 449.465 262.603   2
   0   9  -2 1027.54 426.295   2
   0   9   3-139.145 166.514   2
   0   9  -3 66.7976 178.703   2
   0   9  -4 183.885 197.331   4
   0   9   4 292.211 226.193   2
   0   9  -4 312.331 260.931   2
   0   9  -5 241.273 227.818   2
   0   9   5 30.7878 77.5090   2
   0   9  -5 296.833 162.825   4
   0   9   6 149.402 175.360   2
   0   9  -6 202.144 165.477   4
   0   9  -6 166.259 145.242   2
   0   9   7 681.684 280.497   2
   0   9  -7 735.873 303.395   4
   0   9  -7 688.705 298.052   2
   0   9  -8 1786.75 542.160   2
   0   9  -8 2880.99 598.219   4
   0   9   8 2175.21 531.225   2
   0   9  -9 1966.80 557.920   2
   0   9   9 2061.04 522.360   2
   0   9  -9 2300.06 520.493   4
   0   9  10 324.295 222.888   2
   0   9 -10 1616.98 523.192   2
   0   9 -10 1516.32 427.330   4
   0   9 -11 88.2037 107.347   2
   0   9  11 9.39333 75.9748   2
   0   9 -11 147.926 155.193   4
   0   9  12 171.882 180.900   2
   0   9 -12 396.343 346.757   2
   0   9 -12 268.731 176.552   4
   0   9 -13 273.861 243.804   2
   0   9 -13 188.504 175.379   4
   0   9  13 309.644 208.225   2
   0   9  14 199.541 201.171   2
   0   9 -14-34.3484 118.848   4
   0   9 -15 230.273 178.696   4
   0   9  15 14.0584 49.2975   2
   0   9 -16 83.3557 131.466   4
   0   9  16 181.727 83.1036   2
   0   9 -17 256.619 118.047   4
   0   9  17 387.440 239.454   2
   0   9  18 64.6135 130.801   2
   0   9 -18 223.771 146.118   4
   0   9 -19 477.116 242.419   4
   0   9  19 103.129 169.651   2
   0   9 -20 13.6951 60.3376   4
   0   9  20-178.010 212.200   2
   0   9  21 173.952 191.568   2
   0   9 -21 281.708 181.304   4
   0   9 -22 138.230 156.652   4
   0   9  22 12.1922 75.7996   2
   0   9  23 225.761 233.232   2
   0   9 -23 393.782 192.107   4
   0   9 -24 29.1723 78.9658   4
   0   9  24 284.040 259.523   2
   0   9  25 299.213 285.875   2
   0   9 -25 410.627 201.213   4
   0   9  26 663.540 375.275   2
   0   9 -26 268.785 171.263   4
   0   9  27 27.0830 153.134   2
   0  10   0 177.145 230.004   2
   0  10   1 9.00922 148.329   2
   0  10  -1 28.7709 136.031   2
   0  10  -2 534.547 333.672   2
   0  10   2 82.5184 106.634   2
   0  10  -3 570.112 267.728   2
   0  10   3 382.463 220.878   2
   0  10  -3 1064.11 410.253   4
   0  10  -4 119.990 123.509   2
   0  10  -4-33.0495 93.9635   4
   0  10   4-117.443 205.992   2
   0  10  -5 639.676 278.454   4
   0  10  -5 489.412 317.481   2
   0  10   5 770.375 379.222   2
   0  10  -6 181.641 229.547   2
   0  10   6 73.3478 209.736   2
   0  10  -6 48.8444 130.787   4
   0  10  -7 228.141 209.770   2
   0  10   7 18.3898 78.9464   2
   0  10   8-18.9666 153.886   2
   0  10  -8 308.689 283.580   2
   0  10   9 1485.72 490.087   2
   0  10  -9 2722.00 636.505   4
   0  10  -9 1438.24 565.286   2
   0  10 -10 25.3195 104.927   2
   0  10  10 299.764 247.018   2
   0  10 -10 126.233 205.816   4
   0  10  11 1337.29 475.585   2
   0  10 -11 2416.18 692.036   2
   0  10 -11 2725.27 589.394   4
   0  10 -12 16.4666 157.080   4
   0  10  12-242.007 267.543   2
   0  10 -13 191.878 220.210   4
   0  10  13-108.347 81.4867   2
   0  10  14 300.965 218.560   2
   0  10 -14 186.391 200.164   4
   0  10 -15 1350.89 419.589   4
   0  10  15 821.554 386.144   2
   0  10  16 480.308 288.025   2
   0  10 -16 811.904 316.230   4
   0  10 -17 132.361 176.169   4
   0  10  17-179.775 184.204   2
   0  10  18 68.9174 131.638   2
   0  10 -18 2.40841 63.1771   4
   0  10  19-73.9196 87.3186   2
   0  10 -19 47.1965 66.0362   4
   0  10 -20 130.514 112.660   4
   0  10  20 688.387 565.250   2
   0  10 -21 585.344 285.137   4
   0  10  21 625.512 384.359   2
   0  10  22 587.823 433.155   2
   0  10 -22 440.678 228.069   4
   0  10 -23 163.141 171.113   4
   0  10  23 430.395 338.325   2
   0  11   0 372.827 339.069   2
   0  11   1 188.547 155.685   2
   0  11  -1 372.318 323.542   2
   0  11  -2 2634.43 685.695   4
   0  11   2 2957.44 722.658   2
   0  11  -2 1637.52 592.712   2
   0  11   3-51.2319 192.055   2
   0  11  -3 199.858 220.382   4
   0  11  -3 58.4368 164.075   2
   0  11   4-208.675 282.698   2
   0  11  -4-14.6221 158.064   4
   0  11  -4 175.851 143.957   2
   0  11   5 864.003 429.138   2
   0  11  -5 728.880 361.886   2
   0  11  -5 703.820 349.805   4
   0  11   6 931.953 450.496   2
   0  11  -6 857.260 377.745   4
   0  11  -6 980.742 401.109   2
   0  11  -7-251.388 303.533   2
   0  11  -7 415.199 275.304   4
   0  11   7 478.391 298.942   2
   0  11  -8 506.181 415.825   2
   0  11   8 180.944 283.891   2
   0  11  -8 585.115 302.642   4
   0  11   9 238.391 249.307   2
   0  11  -9 352.634 275.682   4
   0  11  -9 383.756 344.482   2
   0  11 -10-71.1735 194.460   4
   0  11 -10 381.677 430.473   2
   0  11  10 2.46694 156.041   2
   0  11  11-296.557 236.265   2
   0  11 -11 70.8712 131.258   4
   0  11 -11 188.818 154.890   2
   0  11 -12 304.026 239.574   4
   0  11 -12 225.802 178.184   2
   0  11  12-55.4535 235.292   2
   0  11  13 152.571 238.278   2
   0  11 -13 128.536 102.838   4
   0  11 -14-149.321 205.649   4
   0  11  14 142.454 221.199   2
   0  11  15 76.3372 162.189   2
   0  11 -15 429.917 286.910   4
   0  11  16 309.650 227.324   2
   0  11 -16 519.190 334.567   4
   0  11 -17 183.237 196.638   4
   0  11  17-42.7501 154.609   2
   0  11  18 354.693 278.538   2
   0  11 -18 299.347 229.473   4
   0  11 -19-113.014 151.933   4
   0  12   0 78.0764 114.540   4
   0  12   0-174.076 225.558   2
   0  12  -1 8.01371 83.7873   4
   0  12   1 319.720 364.914   2
   0  12  -2 199.137 145.712   4
   0  12  -2 619.514 422.813   2
   0  12   2 152.587 107.976   2
   0  12   3-47.9168 257.051   2
   0  12  -3 523.776 377.712   2
   0  12  -3 279.695 323.446   4
   0  12   4 144.363 177.519   2
   0  12  -4-201.530 227.792   4
   0  12  -4-177.823 188.201   2
   0  12  -5 162.357 206.401   4
   0  12   5 558.529 483.945   2
   0  12  -5 252.025 385.540   2
   0  12  -6 43.7554 235.510   2
   0  12   6-290.249 317.784   2
   0  12  -6 148.910 211.757   4
   0  12  -7-78.5175 218.484   2
   0  12  -7 140.387 166.906   4
   0  12   7-63.0904 122.558   2
   0  12   8 451.710 377.168   2
   0  12  -8 223.707 324.222   2
   0  12  -8 558.759 385.594   4
   0  12  -9 612.321 407.356   2
   0  12   9 165.045 243.388   2
   0  12  -9 681.077 377.950   4
   0  12  10 180.238 124.836   2
   0  12 -10 987.689 471.441   4
   0  12  11 103.325 189.132   2
   0  12 -11 744.847 360.911   4
   0  12 -12 489.416 312.931   4
   0  12 -13 643.352 394.669   4
   0  12 -14 156.040 222.837   4
   0  13   0 490.543 452.786   2
   0  13  -1 327.698 381.190   2
   0  13   1 666.590 347.197   2
   0  13   2 39.1461 348.774   2
   0  13  -2 61.2651 165.030   2
   0  13  -3-291.630 260.166   2
   0  13  -4 821.522 537.491   2
   0  13  -5-156.515 258.266   2
   0  13  -6-666.265 481.119   2
   1   0 -37 1976.82 238.773   4
  -1   0  37 2949.31 692.096   1
  -1   0  36 66.2608 132.366   1
   1   0 -36 1.23279 20.0393   4
   1   0 -35-37.6076 25.1366   4
  -1   0  35-79.0357 109.935   1
  -1   0  34 9.43119 39.7565   2
  -1   0  34 119.753 91.8585   1
   1   0 -34 54.1962 43.2445   4
   1   0 -33 1292.80 182.780   4
  -1   0  33 817.296 332.406   1
  -1   0  33 915.512 197.815   2
  -1   0  32 45.2009 104.877   1
  -1   0  32-45.4909 41.9468   2
   1   0 -32-3.41238 17.9796   4
  -1   0  31 967.400 342.334   1
   1   0 -31 1360.91 175.762   4
  -1   0  31 1192.51 208.899   2
   1   0 -30 29.7912 28.7659   4
  -1   0  30-9.68758 24.7292   2
  -1   0  29 455.622 121.910   2
   1   0 -29 441.992 102.345   4
  -1   0  29 291.706 173.728   1
  -1   0  28 47.6497 47.3723   2
   1   0 -28 49.4105 33.6497   4
  -1   0  28 71.5360 96.5344   1
  -1   0  27 531.700 122.917   2
  -1   0  27 883.161 266.244   1
   1   0 -27 534.888 107.285   4
  -1   0  26-61.4447 88.3194   1
   1   0 -26 19.4195 18.6374   4
  -1   0  26 27.0041 36.7183   2
  -1   0  25 608.774 217.227   1
  -1   0  25 840.261 143.919   2
   1   0 -25 784.248 125.065   4
  -1   0  24 11.6097 28.4007   2
  -1   0  24 21.6419 23.5320   1
   1   0 -24 12.9329 18.8768   4
   1   0 -23 1246.40 148.236   4
  -1   0  23 1648.83 318.384   1
  -1   0  23 1393.64 178.086   2
  -1   0  22 17.6001 31.4404   2
   1   0 -22-0.63360 8.53750   4
  -1   0  21 297.679 141.545   1
  -1   0  21 183.186 68.7340   2
   1   0 -21 330.619 72.7131   4
  -1   0  20 21.6449 44.3900   1
   1   0 -20 65.2038 32.1827   4
  -1   0  19 1383.29 243.503   1
   1   0 -19 1033.76 125.719   4
  -1   0  18 0.49125 19.7120   1
   1   0 -18 15.7767 25.7404   4
   1   0 -17 4238.62 253.885   4
  -1   0  17 4057.70 384.783   1
   1   0 -16 20.2505 17.3072   4
  -1   0  16-51.0279 49.5284   1
  -1   0  15 817.446 156.350   1
   1   0 -15 935.921 123.869   4
   1   0 -14-5.55161 16.8643   4
  -1   0  14-22.8509 46.0952   1
  -1   0  13 991.321 168.039   1
   1   0 -13 1091.31 119.641   4
   1   0 -12 8.07220 18.3274   4
  -1   0  12-16.3888 35.1838   1
  -1   0  12 9.72926 25.3207   4
  -1   0  11 32345.8 872.179   1
  -1   0  11 28096.8 728.975   4
   1   0 -11 26844.6 853.708   1
   1   0 -11 31768.0 594.189   4
  -1   0  10 21.1529 17.4408   1
   1   0 -10 1.12855 11.0678   1
   1   0 -10 30.2557 21.5710   4
  -1   0  10-2.04221 8.73594   4
  -1   0   9 3768.37 281.724   1
   1   0  -9 3000.14 272.623   1
   1   0  -9 3351.38 179.002   4
  -1   0   9 3320.57 230.180   4
  -1   0   8-16.2727 28.2231   1
  -1   0   8 12.4851 22.8438   4
   1   0  -8 0.27907 9.58706   4
   1   0  -8-6.22119 16.7079   1
   1   0  -7 432.079 99.5586   1
   1   0  -7 604.846 71.6905   4
  -1   0   7 481.199 79.9039   4
  -1   0   7 605.156 110.704   1
   1   0  -6 37.7167 43.8236   1
  -1   0   6 29.1949 34.8572   1
  -1   0   6-10.3154 14.0633   4
   1   0  -6-2.49897 5.77629   4
  -1   0   5 2555.57 163.144   4
   1   0  -5 3070.01 265.503   1
   1   0  -5 3026.81 149.879   4
   1   0  -4-7.60716 6.58989   4
  -1   0   4-15.8525 24.5269   1
  -1   0   4 3.67975 8.38271   4
  -1   0   3 579.482 116.272   1
  -1   0   3 548.372 69.1529   4
  -1   0   3 519.761 148.757   3
   1   0  -3 501.496 58.3006   4
  -1   0   2-51.2471 37.5695   3
   1   0  -2 10.9629 11.9127   4
   1   0  -1 4281.21 385.506   3
   1   0   2 3.46515 4.68116   4
  -1   0  -2-48.8911 39.7845   2
   1   0   3 27826.6 674.590   2
  -1   0  -3 27349.3 670.865   2
   1   0   4-2.83133 17.2995   2
   1   0   4-1.88390 3.80140   4
  -1   0  -4 3.15126 16.7002   2
  -1   0  -4-3.47042 3.75548   4
  -1   0  -5 654.134 48.5643   4
   1   0   5 617.990 106.065   2
  -1   0  -5 650.565 86.2274   2
  -1   0  -6-4.20371 5.75106   4
  -1   0  -6 20.5704 19.5618   2
   1   0   6 8.41803 10.0557   4
  -1   0  -7 16839.0 303.323   2
  -1   0  -7 18408.1 647.229   1
  -1   0  -7 17404.4 287.669   4
   1   0   7 17477.3 516.909   2
  -1   0  -8 18.4478 29.6748   1
   1   0   8-5.56995 11.3770   2
  -1   0  -8 29.2967 18.1222   2
   1   0   8 17.4309 15.4327   4
  -1   0  -8 1.79174 3.91970   4
   1   0   9 4903.69 264.928   2
  -1   0  -9 5181.51 369.677   1
  -1   0  -9 4927.74 179.228   4
  -1   0  -9 4683.64 147.560   2
  -1   0 -10 8.98739 6.57953   2
   1   0  10 21.6738 21.8929   2
  -1   0 -10 10.5030 36.3485   1
   1   0  10 12.5802 15.5144   4
  -1   0 -10-3.01220 10.2629   4
  -1   0 -11 1527.07 89.3410   2
  -1   0 -11 1474.79 107.555   4
   1   0  11 1342.45 136.638   2
  -1   0 -12 4.07100 9.79318   4
   1   0  12 28.0247 21.3488   2
  -1   0 -13 9821.07 301.912   4
   1   0  13 9959.71 389.064   2
   1   0  14 29.0545 30.0357   2
  -1   0 -14-2.56632 4.02118   4
   1   0  15 250.837 64.1439   2
  -1   0 -15 325.150 58.8814   4
   1   0  15 384.663 117.227   1
   1   0  16-30.8566 21.9673   2
   1   0  16-2.27134 52.0660   1
  -1   0 -16 7.81585 12.2063   4
   1   0  17 1239.37 151.746   2
  -1   0 -17 1279.34 127.109   4
   1   0  18 39.3016 51.2319   1
   1   0  18 53.8869 34.7382   2
  -1   0 -18-12.8778 24.2285   4
   1   0  19 320.127 86.7936   2
   1   0  19 381.378 145.655   1
  -1   0 -19 361.328 65.7823   4
  -1   0 -20 17.9134 15.7907   4
   1   0  20 16.8646 31.7302   2
   1   0  20-44.7491 56.9685   1
   1   0  21 892.626 146.680   2
  -1   0 -21 794.688 106.316   4
   1   0  22 19.0719 18.4991   2
   1   0  22 60.0369 113.935   1
  -1   0 -22 12.1239 14.5870   4
  -1   0 -23 1420.27 149.367   4
   1   0  23 1441.67 205.189   2
  -1   0 -24 8.67625 8.02147   4
   1   0  24 43.5019 38.4589   2
  -1   0 -25 2123.72 185.717   4
   1   0  25 1849.45 247.536   2
  -1   0 -26-30.5039 29.0944   4
   1   0  26 29.0115 35.5227   2
  -1   0 -27-0.92556 11.6612   4
   1   0  27 32.7923 42.5909   2
  -1   0 -28 24.2490 16.3391   4
  -1   0 -29 116.027 49.4940   4
  -1   0 -30 23.5872 26.1307   4
  -1   0 -31 1529.07 186.893   4
  -1   0 -32 0.30912 21.8359   4
  -1   0 -33 568.254 121.848   4
  -1   1  37 49.2400 138.230   1
   1   1 -37 110.143 69.7670   4
  -1  -1  37-150.824 221.744   1
  -1  -1  36 229.592 172.275   1
   1   1 -36 361.942 105.931   4
  -1   1  35 31.1767 26.2554   2
   1  -1 -35 79.0331 49.7776   4
  -1   1  35 39.8988 143.143   1
   1   1 -35 8.20887 22.4198   4
  -1  -1  34 164.161 181.327   1
   1  -1 -34 253.611 89.0179   4
  -1   1  34 271.172 202.418   1
   1   1 -34 149.963 68.7751   4
  -1   1  34 468.257 161.837   2
  -1  -1  33 190.908 169.124   1
  -1   1  33 52.7600 119.915   1
   1  -1 -33 43.7285 24.9034   4
   1   1 -33 144.144 67.2288   4
  -1   1  33 94.5063 61.9556   2
  -1  -1  32-91.0683 97.5478   1
  -1   1  32 23.2261 60.2551   2
   1  -1 -32-33.5826 33.3533   4
   1   1 -32-1.75000 20.7216   4
  -1   1  32 163.267 143.536   1
  -1  -1  32 71.9119 44.2532   2
  -1   1  31 73.9124 101.752   1
  -1   1  31-54.3205 53.3628   2
   1   1 -31 43.3636 42.0300   4
  -1  -1  31 39.2350 50.5202   2
   1  -1 -31 34.9133 32.3097   4
  -1  -1  31 23.1100 49.3076   1
  -1   1  30 386.390 217.761   1
   1  -1 -30 67.0121 38.2199   4
   1   1 -30 166.344 60.4113   4
  -1   1  30 175.922 77.8508   2
  -1  -1  30 94.1082 98.8800   1
  -1  -1  30 160.750 72.9316   2
   1  -1 -29 818.524 126.694   4
  -1  -1  29 890.087 163.017   2
  -1  -1  29 624.023 234.012   1
  -1   1  29 754.204 281.525   1
  -1   1  29 802.650 170.098   2
   1   1 -29 877.122 145.010   4
  -1   1  28 217.067 145.264   1
  -1   1  28 36.5590 42.9158   2
   1   1 -28 56.6598 32.0402   4
   1  -1 -28 31.5141 30.2850   4
  -1  -1  28 43.6490 42.5316   2
  -1  -1  28 158.443 153.094   1
  -1   1  27 604.873 208.691   1
  -1   1  27 706.595 150.857   2
  -1  -1  27 792.654 263.571   1
   1  -1 -27 849.478 122.331   4
   1   1 -27 764.657 135.252   4
  -1  -1  27 770.852 143.053   2
   1   1 -26 2192.18 223.397   4
  -1  -1  26 2197.73 408.721   1
  -1   1  26 2540.73 431.638   1
  -1   1  26 2147.28 251.802   2
  -1  -1  26 2447.02 240.697   2
   1  -1 -26 1807.65 180.834   4
  -1  -1  25 6020.99 632.305   1
  -1   1  25 5620.36 618.645   1
  -1  -1  25 5645.21 360.548   2
   1  -1 -25 5016.86 294.123   4
  -1   1  25 5455.90 388.795   2
   1   1 -25 5426.09 355.604   4
  -1   1  24 321.553 87.5321   2
  -1  -1  24 488.211 185.442   1
   1   1 -24 514.530 110.870   4
  -1   1  24 724.493 236.579   1
   1  -1 -24 248.381 64.3856   4
   1   1 -23 3230.81 278.822   4
  -1   1  23 3341.80 294.427   2
  -1   1  23 3479.81 453.764   1
  -1  -1  23 3312.95 448.090   1
   1  -1 -23 2829.47 206.179   4
  -1   1  22 791.266 138.959   2
   1  -1 -22 953.314 121.206   4
  -1   1  22 801.203 213.145   1
   1   1 -22 1128.82 177.618   4
  -1  -1  22 1186.85 260.940   1
  -1  -1  21 253.475 120.092   1
   1  -1 -21 140.563 46.7789   4
   1   1 -21 153.621 63.8942   4
  -1   1  21 140.115 55.2887   2
  -1   1  21 45.1044 50.0124   1
  -1   1  20 436.819 154.111   1
  -1   1  20 411.594 93.6771   2
   1  -1 -20 458.337 82.8588   4
   1   1 -20 554.503 113.094   4
  -1  -1  20 524.664 157.928   1
  -1   1  19 31.9547 31.2170   2
   1   1 -19 14.6557 20.3409   4
  -1   1  19 50.9182 66.2084   1
  -1  -1  19 34.5196 58.7827   1
   1  -1 -19 57.4024 33.2181   4
  -1   1  18 7841.16 563.126   1
   1  -1 -18 6375.15 284.397   4
   1   1 -18 6704.00 366.283   4
  -1  -1  18 7379.40 540.099   1
  -1   1  18 6815.66 352.223   2
  -1   1  17 1519.47 239.678   1
  -1   1  17 1723.44 174.624   2
  -1  -1  17 1730.23 260.639   1
   1   1 -17 1643.14 179.321   4
   1  -1 -17 1815.28 147.839   4
  -1   1  16 6055.17 446.827   1
  -1  -1  16 6783.26 486.777   1
   1   1 -16 6091.82 338.012   4
   1  -1 -16 5741.70 251.416   4
  -1   1  16 5802.89 306.344   2
  -1   1  15 12026.2 428.265   2
  -1   1  15 12719.2 621.015   1
   1  -1 -15 11149.2 334.791   4
   1   1 -15 11640.8 462.658   4
  -1  -1  15 12430.2 637.406   1
   1   1 -14 93.2265 42.9835   4
  -1  -1  14 16.4419 36.8393   1
  -1   1  14 46.3803 30.1100   2
   1  -1 -14 65.7726 25.2586   4
  -1   1  14 88.7416 56.0459   1
  -1   1  13 1067.03 167.560   1
   1   1 -13 1042.43 137.148   4
   1  -1 -13 1125.81 99.1728   4
  -1  -1  13 1253.05 190.484   1
   1   1 -12 1676.98 172.302   4
  -1   1  12 1701.74 203.116   1
  -1  -1  12 1436.95 200.061   4
  -1   1  12 1505.45 143.181   4
   1  -1 -12 1691.70 115.175   4
  -1  -1  12 1601.96 208.293   1
  -1  -1  11 902.679 153.141   4
   1   1 -11 1030.82 136.782   4
  -1   1  11 1302.50 171.733   1
   1   1 -11 902.746 158.881   1
   1  -1 -11 1059.53 86.7870   4
  -1  -1  11 914.051 156.810   1
  -1   1  11 979.555 109.450   4
  -1  -1  10 2625.17 255.755   1
  -1   1  10 2305.67 156.468   4
  -1   1  10 2679.03 236.174   1
   1   1 -10 2244.16 250.751   1
  -1  -1  10 2243.86 234.557   4
   1  -1 -10 2338.98 123.631   4
   1   1 -10 2466.12 211.449   4
   1  -1  -9 1512.21 94.1699   4
  -1   1   9 1681.27 178.791   1
  -1  -1   9 1467.54 186.237   1
  -1  -1   9 1336.00 178.756   4
  -1   1   9 1428.06 114.104   4
   1   1  -9 1652.70 176.003   4
   1   1  -9 1111.99 171.116   1
  -1   1   8 8195.72 380.285   1
   1   1  -8 7875.01 379.231   4
   1  -1  -8 8180.23 206.318   4
  -1  -1   8 8048.17 439.019   1
   1   1  -8 7159.83 429.541   1
  -1  -1   8 6910.70 386.555   4
  -1   1   8 7632.48 243.153   4
   1  -1  -7 450.647 45.3094   4
   1   1  -7 355.720 79.0811   4
  -1  -1   7 382.108 84.2145   4
   1   1  -7 318.683 86.3486   1
  -1   1   7 551.377 99.1740   1
  -1   1   7 404.428 51.8865   4
  -1  -1   7 670.762 130.875   1
   1   1  -6 8427.35 470.177   1
  -1   1   6 8208.28 366.753   1
   1  -1  -6 8624.67 181.810   4
  -1   1   6 8800.12 226.277   4
  -1  -1   6 8311.52 457.028   1
   1   1  -6 8609.62 395.035   4
   1   1  -5 9768.09 418.091   4
  -1  -1   5 8830.01 415.885   4
  -1  -1   5 9845.69 494.903   1
  -1   1   5 9651.61 205.214   4
   1  -1  -5 9483.23 165.982   4
   1   1  -5 8559.54 480.964   1
  -1   1   5 9923.15 408.491   1
   1   1  -4 11829.6 546.739   1
  -1  -1   4 13911.0 607.517   1
  -1   1   4 12336.9 655.449   3
   1  -1  -4 13410.8 173.230   4
  -1   1   4 12879.6 460.702   1
  -1  -1   4 12132.7 731.576   3
  -1   1   4 14412.0 212.511   4
   1   1  -4 13601.4 503.909   4
  -1  -1   4 12164.3 506.035   4
   1   1  -3 23840.4 691.418   4
  -1  -1   3 23985.1 782.982   1
  -1   1   3 23996.0 641.012   1
  -1   1   3 23657.9 205.459   4
  -1   1   3 22428.4 836.155   3
  -1   1   2 6348.94 332.558   1
   1   1  -2 6680.75 544.060   3
  -1   1   2 5588.26 396.415   3
  -1  -1   2 5576.55 439.294   2
   1  -1  -2 6191.84 415.963   3
  -1  -1   2 5897.67 475.325   3
   1   1  -1 36168.2 1169.41   3
   1  -1  -1 33914.7 921.835   3
  -1  -1   1 35167.4 1129.91   3
  -1  -1   1 35195.0 1156.32   2
  -1  -1   0 1767.45 251.204   2
   1   1   0 2043.97 271.180   2
   1   1   0 1927.54 263.004   3
   1   1   1 7436.40 525.842   2
  -1  -1  -1 8145.12 506.421   2
   1  -1   2 5318.57 181.092   4
  -1   1  -2 5142.13 130.852   4
   1   1   2 5304.92 397.802   2
  -1  -1  -2 5723.49 418.530   2
  -1   1  -3 145.594 24.6081   4
   1   1   3 174.301 84.0918   2
   1  -1   3 190.956 38.2374   4
  -1  -1  -3 67.2763 44.6073   2
   1  -1   4 674.298 76.2122   4
  -1  -1  -4 672.354 124.331   2
  -1   1  -4 586.347 53.1661   4
   1   1   4 838.741 167.037   2
  -1  -1  -5 7223.38 371.796   2
  -1   1  -5 6934.07 200.032   4
   1   1   5 6883.82 437.690   2
   1  -1   5 7432.47 268.898   4
  -1   1  -6 12238.0 487.249   1
  -1  -1  -6 13174.4 454.614   2
   1  -1   6 13734.5 390.338   4
  -1   1  -6 13426.5 296.916   4
   1   1   6 12238.2 569.621   2
  -1   1  -7 1802.07 119.717   4
   1  -1   7 1785.88 148.579   4
   1   1   7 1569.62 199.807   2
  -1   1  -7 1809.30 196.245   1
  -1  -1  -7 1925.69 161.945   2
   1  -1   8 4652.26 252.149   4
  -1  -1  -8 4421.47 349.613   1
  -1   1  -8 4403.62 308.778   1
   1   1   8 4710.22 335.332   2
  -1   1  -8 4951.87 208.978   4
  -1  -1  -8 4435.25 225.908   2
  -1  -1  -9 204.288 90.2599   1
  -1  -1  -9 328.979 60.4406   2
  -1   1  -9 238.159 78.2108   1
   1   1   9 233.265 82.0106   2
   1  -1   9 289.670 72.0175   4
  -1   1  -9 289.159 52.7587   4
   1   1   9 0.96900 4.24533   4
  -1   1 -10 2803.75 175.905   4
  -1  -1 -10 2356.85 156.620   2
   1  -1  10 2167.73 195.627   4
   1   1  10 2347.34 234.257   2
  -1  -1 -10 2121.92 254.109   1
  -1   1 -10 2154.85 226.753   1
  -1  -1 -11 217.340 48.0131   2
  -1   1 -11 219.176 52.1761   4
   1   1  11 81.9444 55.5820   2
  -1   1 -11 288.027 84.4765   1
   1  -1  11 108.555 27.9321   2
   1  -1  11 137.505 58.8019   4
  -1   1 -12 115.325 36.3835   4
   1  -1  12 55.5867 18.8304   2
  -1  -1 -12 73.4715 27.5583   2
   1  -1  12 70.8771 55.0754   1
   1   1  12 63.3891 45.3630   2
   1  -1  13 1992.79 256.247   1
  -1  -1 -13 1508.62 121.339   2
  -1   1 -13 1676.07 141.107   4
   1   1  13 1631.59 194.100   2
   1  -1  13 1429.09 105.849   2
  -1   1 -14 289.135 57.7373   4
  -1  -1 -14 185.428 40.2400   4
   1  -1  14 205.307 41.1405   2
   1  -1  14 257.894 98.6972   1
   1   1  14 234.638 71.0160   2
  -1  -1 -14 155.900 38.5456   2
  -1  -1 -15 4733.21 220.820   4
  -1   1 -15 5320.02 254.895   4
  -1  -1 -15 4589.16 216.837   2
   1  -1  15 4941.97 217.441   2
   1   1  15 5502.60 373.007   2
   1   1  16 5849.21 395.486   2
   1  -1  16 5318.98 236.715   2
  -1   1 -16 6051.34 275.828   4
  -1  -1 -16 5203.39 236.542   4
   1   1  17 2604.17 268.864   2
  -1  -1 -17 2565.28 171.540   4
  -1   1 -17 2412.45 177.190   4
   1  -1  17 2534.57 170.596   2
   1   1  18 2896.23 290.686   2
   1  -1  18 3247.74 205.378   2
  -1  -1 -18 3021.23 191.342   4
  -1   1 -18 3169.45 206.904   4
   1  -1  18 3864.61 433.714   1
  -1   1 -19 3517.77 223.290   4
   1   1  19 3518.57 328.864   2
  -1  -1 -19 3330.73 207.939   4
   1  -1  19 3222.80 214.980   2
   1  -1  19 4148.77 464.137   1
   1   1  20 1546.68 222.835   2
  -1   1 -20 1287.42 140.203   4
  -1  -1 -20 1462.01 142.807   4
   1  -1  20 1698.64 300.475   1
   1  -1  20 1469.77 150.422   2
   1   1  21 687.205 156.193   2
   1  -1  21 587.427 103.227   2
   1  -1  21 825.332 226.020   1
  -1   1 -21 651.638 101.839   4
  -1  -1 -21 734.130 102.784   4
   1  -1  22 76.7175 47.3669   2
  -1   1 -22 36.0543 17.9996   4
   1  -1  22 68.6809 94.9852   1
  -1  -1 -22 13.3418 18.1738   4
   1   1  22 24.4719 60.4083   2
   1  -1  23 585.205 110.688   2
  -1  -1 -23 456.908 85.0062   4
   1   1  23 472.340 132.070   2
  -1   1 -23 413.601 86.3133   4
   1  -1  24 108.142 110.838   1
   1  -1  24 33.0617 43.7896   2
  -1   1 -24 86.2815 41.3609   4
  -1  -1 -24-0.63107 10.9439   4
   1   1  24 99.0553 72.7641   2
  -1   1 -25 46.8829 34.7063   4
   1  -1  25-32.2274 44.0120   2
   1  -1  26 440.352 149.264   1
   1  -1  26 432.921 112.820   2
   1   1  26 404.036 128.977   2
  -1   1 -26 522.872 102.441   4
   1   1  27 4039.03 453.634   2
  -1   1 -27 4891.70 327.122   4
  -1   1 -28 1492.63 177.674   4
   1   1  28 1507.74 279.925   2
  -1   1 -29 672.377 118.256   4
   1   1  29 897.015 237.484   2
  -1   1 -30 582.996 117.177   4
  -1   1 -31 134.544 56.9494   4
  -1   1 -32 569.066 113.462   4
  -1   1 -33 41.5129 37.6521   4
  -1   1 -34 500.493 120.483   4
  -1   1 -35 41.2631 42.5049   4
  -1   1 -36 160.887 71.7171   4
  -1  -2  37 340.783 295.826   1
  -1   2  37 49.9460 152.143   1
  -1   2  36 474.446 305.461   1
  -1   2  36 1056.94 284.674   2
   1   2 -36 979.509 178.144   4
  -1  -2  36 848.291 371.467   1
  -1   2  35 965.692 247.596   2
  -1   2  35 640.405 331.966   1
  -1  -2  35 592.503 337.187   1
   1   2 -35 575.165 137.449   4
   1   2 -34 274.354 99.0907   4
  -1   2  34-75.7612 136.792   1
  -1  -2  34 204.524 137.434   1
  -1   2  34 210.436 110.668   2
  -1  -2  33-121.391 165.543   1
   1   2 -33-25.5297 39.9747   4
  -1   2  33 94.7720 85.3507   2
  -1   2  33 266.988 232.627   1
  -1  -2  32 328.815 224.178   1
  -1   2  32 341.481 131.344   2
   1   2 -32 442.769 116.856   4
  -1   2  32 680.527 312.387   1
  -1   2  31 129.598 88.6483   2
  -1   2  31-88.7198 106.816   1
   1   2 -31 65.6884 55.0668   4
  -1  -2  31 97.7682 67.3298   2
  -1  -2  31 67.5107 113.819   1
  -1   2  30 183.306 98.4211   2
  -1   2  30 84.3132 126.637   1
  -1  -2  30 335.588 94.7640   2
   1   2 -30 212.608 86.5921   4
  -1  -2  29 747.775 260.793   1
  -1   2  29 1122.15 332.318   1
  -1  -2  29 818.903 150.662   2
   1   2 -29 1100.62 188.765   4
  -1   2  29 857.790 198.467   2
  -1   2  28 146.462 89.8869   2
  -1   2  28 85.4501 78.1692   1
  -1  -2  28 118.671 62.9132   2
   1   2 -28 38.7169 46.2718   4
  -1  -2  28 29.6207 92.8350   1
  -1   2  27 820.136 272.131   1
   1   2 -27 975.319 194.476   4
  -1   2  27 873.264 187.434   2
  -1  -2  27 1029.71 287.471   1
   1   2 -26 76.2570 64.0776   4
  -1  -2  26-29.9931 69.0239   1
  -1   2  26-14.3303 35.7929   2
  -1   2  26 60.5967 72.2615   1
  -1   2  25 184.250 90.4343   2
  -1  -2  25 163.303 121.895   1
   1  -2 -25 215.535 60.7963   4
  -1   2  25 200.691 133.470   1
   1   2 -25 197.624 82.2217   4
  -1   2  24 1809.68 243.056   2
   1   2 -24 2465.32 277.987   4
   1  -2 -24 1954.96 178.247   4
  -1  -2  24 2475.80 401.496   1
  -1   2  24 1850.32 345.249   1
   1  -2 -23 18.5941 23.8493   4
   1   2 -23 37.8692 35.0975   4
  -1   2  23 93.9808 59.3395   2
  -1  -2  23 69.4067 91.6456   1
  -1   2  23 62.3982 78.3026   1
   1   2 -22 329.579 94.6422   4
  -1   2  22 314.429 99.9508   2
  -1   2  22 217.626 114.613   1
  -1  -2  22 456.372 147.802   1
   1  -2 -22 333.433 68.2344   4
  -1  -2  21 27.9414 33.8748   1
  -1   2  21 84.7709 51.7828   2
  -1   2  21 167.569 96.9052   1
   1   2 -21 58.8667 48.7740   4
   1  -2 -21 63.1885 34.6421   4
  -1   2  20 2692.71 253.494   2
  -1   2  20 2513.45 342.427   1
   1  -2 -20 2247.72 173.355   4
  -1  -2  20 2835.55 369.110   1
   1   2 -20 2816.50 274.984   4
   1  -2 -19 1059.28 113.309   4
   1   2 -19 1478.93 198.198   4
  -1  -2  19 1157.15 224.554   1
  -1   2  19 1413.15 250.054   1
  -1   2  19 1112.81 161.911   2
  -1   2  18 1965.08 208.571   2
   1   2 -18 2040.20 233.833   4
   1  -2 -18 1766.44 145.060   4
  -1  -2  18 2280.75 306.498   1
  -1   2  18 1953.21 283.850   1
  -1   2  17 1688.26 187.242   2
   1  -2 -17 1778.99 140.238   4
   1   2 -17 1745.09 213.458   4
  -1   2  17 1926.08 268.224   1
  -1  -2  17 2221.60 293.801   1
  -1   2  16 260.756 77.9023   2
   1  -2 -16 220.566 49.0788   4
  -1  -2  16 180.419 84.5127   1
   1   2 -16 191.053 75.3611   4
  -1   2  16 264.382 92.3136   1
  -1   2  15 354.020 78.4939   2
  -1   2  15 256.948 97.3092   1
   1  -2 -15 408.108 64.2821   4
   1   2 -15 383.094 100.976   4
  -1  -2  15 362.033 117.094   1
   1  -2 -14 3913.88 188.991   4
  -1  -2  14 4553.34 384.908   1
  -1   2  14 3976.64 263.780   2
  -1   2  14 4327.13 344.044   1
   1   2 -14 3782.64 325.346   4
  -1   2  13 2415.35 200.056   2
  -1  -2  13 2423.40 269.645   1
   1   2 -13 2147.10 246.696   4
  -1   2  13 2200.86 235.724   1
  -1  -2  12 429.737 109.960   1
  -1   2  12 617.039 90.6772   4
  -1   2  12 381.788 84.0780   2
  -1   2  12 567.519 116.108   1
   1   2 -12 618.115 135.107   4
  -1   2  11 121.516 50.9333   2
   1   2 -11 34.2912 47.5264   1
   1   2 -11 87.8151 39.0642   4
  -1   2  11 90.7772 44.7712   1
  -1  -2  11 268.699 91.9172   1
   1  -2 -11 103.551 52.0543   1
  -1   2  11 131.002 37.8074   4
  -1  -2  10 108.408 54.7032   1
   1   2 -10 148.582 77.9485   1
  -1   2  10 84.6045 35.9621   2
   1  -2 -10 112.620 51.7779   1
   1   2 -10 141.438 72.9965   4
  -1  -2  10 57.3020 54.4891   4
  -1   2  10 137.214 55.6469   1
  -1   2  10 104.435 29.6805   4
   1   2  -9 62.1776 51.5958   1
   1  -2  -9 12.7285 15.3781   1
  -1  -2   9 71.1476 51.2231   4
  -1   2   9 29.9894 14.6982   4
   1   2  -9 96.2057 52.5132   4
  -1   2   9 21.2829 16.1415   2
  -1   2   9 15.2228 14.5105   1
  -1  -2   9 25.1224 40.8637   1
  -1   2   8 15670.8 498.565   1
  -1   2   8 14589.1 298.673   4
  -1   2   8 14390.4 420.938   2
  -1  -2   8 12593.7 627.029   4
  -1  -2   8 16439.7 665.353   1
   1   2  -8 13033.9 637.031   1
   1  -2  -8 13489.6 519.367   1
   1   2  -8 15971.0 692.810   4
  -1   2   7 6539.28 271.682   2
  -1   2   7 6934.76 189.993   4
   1   2  -7 7311.63 457.268   4
  -1   2   7 7263.23 315.812   1
   1  -2  -7 6653.69 355.277   1
  -1  -2   7 5753.44 418.866   4
   1   2  -7 6381.18 445.298   1
  -1  -2   7 7414.29 454.309   1
  -1   2   6 5211.67 235.294   2
  -1  -2   6 6335.07 417.186   1
  -1   2   6 5271.26 150.367   4
   1   2  -6 5311.59 403.978   1
  -1   2   6 5839.28 270.231   1
   1   2  -6 5642.84 409.126   4
   1  -2  -6 4908.86 297.075   1
   1   2  -5 6384.35 438.678   4
   1  -2  -5 5844.81 314.949   1
  -1   2   5 5852.52 260.965   1
   1   2  -5 5472.53 399.226   1
  -1  -2   5 6337.76 421.518   1
  -1   2   5 6002.45 241.955   2
   1   2  -4 917.966 171.055   4
  -1   2   4 694.542 137.095   3
  -1  -2   4 895.186 224.289   2
  -1  -2   4 985.691 168.676   1
  -1   2   4 683.898 87.5609   1
  -1   2   4 812.902 84.9820   2
   1  -2  -4 728.527 115.845   1
  -1  -2   3 52140.3 1205.62   1
  -1  -2   3 45564.8 1471.82   2
   1  -2  -3 49686.7 921.943   1
   1   2  -3 45499.1 1568.56   2
  -1   2   3 49829.0 642.698   2
  -1   2   3 49201.8 751.141   1
  -1   2   3 49342.0 1083.58   3
  -1  -2   2 41135.6 1353.91   2
  -1   2   2 44688.8 585.981   2
   1  -2  -2 42714.9 960.526   3
   1   2  -2 44395.9 1567.00   2
   1   2  -2 43518.2 1489.40   3
  -1   2   2 43663.4 712.687   1
   1  -2  -1 11841.1 478.316   3
  -1   2   1 12426.6 292.006   2
   1   2  -1 11963.1 757.305   3
  -1  -2   1 11914.4 739.205   2
   1   2  -1 14051.0 848.125   2
  -1   2   1 12101.9 386.412   1
  -1   2   0 28505.2 425.387   2
   1   2   0 25836.2 1056.92   2
  -1  -2   0 28339.4 1100.69   2
   1   2   0 26625.1 1067.57   3
   1  -2   0 28215.6 390.388   2
  -1  -2  -1 107.198 74.0871   2
  -1   2  -1 64.4046 29.1176   4
  -1   2  -1 67.7533 23.0510   2
   1   2   1 143.182 105.029   2
   1  -2   1 71.5874 23.3025   2
  -1   2  -2 20467.7 350.935   2
   1  -2   2 20679.7 294.828   2
  -1   2  -2 20532.3 518.495   4
   1   2   2 19526.0 941.798   2
   1  -2   3 42579.9 853.613   4
  -1   2  -3 42210.0 756.386   4
   1  -2   3 42946.5 396.994   2
  -1  -2  -3 44300.1 1196.44   2
   1   2   3 41483.9 1346.57   2
  -1   2  -3 41998.1 509.349   2
   1   2   4 97330.2 1965.86   2
  -1   2  -4 96063.3 804.873   2
  -1   2  -4 95912.5 1129.96   4
   1  -2   4 97880.8 1295.45   4
  -1   2  -4 92399.5 1087.72   1
  -1  -2  -4 98651.5 1676.75   2
  -1   2  -5 12083.6 321.461   2
  -1  -2  -5 12771.8 574.134   2
   1  -2   5 12522.3 179.644   2
  -1   2  -5 12654.4 414.140   4
   1  -2   5 12532.4 476.616   4
  -1   2  -5 12568.5 432.592   1
   1   2   5 12639.3 682.177   2
  -1   2  -6 6104.28 303.908   1
   1   2   6 6032.11 474.646   2
   1  -2   6 6473.28 357.944   4
  -1  -2  -6 6788.00 390.750   2
  -1   2  -6 6340.41 299.390   4
  -1  -2  -7 3431.83 264.384   2
   1  -2   7 2645.91 238.427   4
  -1   2  -7 2997.16 220.680   1
   1   2   7 2663.33 306.828   2
  -1   2  -7 2828.54 196.035   4
   1  -2   8 3346.20 275.817   4
  -1   2  -8 2968.97 202.058   4
   1   2   8 3397.88 340.431   2
  -1  -2  -8 3106.07 242.289   2
  -1   2  -8 3003.57 228.988   1
  -1   2  -9 2191.04 172.027   4
  -1   2  -9 2008.94 194.501   1
   1   2   9 2761.59 166.759   4
   1   2   9 1853.41 255.550   2
  -1  -2  -9 2147.14 184.520   2
   1  -2   9 2102.06 224.522   4
  -1  -2 -10 3349.51 233.314   2
   1  -2  10 3243.70 288.153   4
   1   2  10 3610.46 351.390   2
   1  -2  10 4124.40 316.229   1
  -1   2 -10 3039.34 246.181   1
  -1   2 -10 3407.30 220.617   4
   1   2  11 2239.73 274.429   2
   1  -2  11 2187.59 245.204   1
   1  -2  11 1753.71 220.977   4
  -1   2 -11 1933.68 208.310   1
  -1   2 -11 2039.23 172.793   4
  -1  -2 -11 2055.86 176.882   2
   1   2  12 975.068 182.591   2
  -1  -2 -12 949.871 120.267   2
  -1   2 -12 1229.33 137.284   4
   1  -2  12 1367.28 204.672   1
  -1  -2 -13 291.283 65.4648   2
   1  -2  13 436.695 124.531   1
  -1   2 -13 289.158 68.7446   4
   1   2  13 156.296 67.1079   2
   1  -2  14 1.80177 16.6950   2
   1  -2  14 23.5115 10.5248   2
  -1  -2 -14 8.34632 16.4339   2
   1   2  14-8.97322 29.9449   2
   1  -2  14 11.5558 41.2336   1
  -1   2 -14 11.2646 16.0415   4
   1  -2  15 33.2573 12.8626   2
   1  -2  15 11.0584 32.0797   2
  -1   2 -15 7.57833 13.7108   4
   1   2  15-33.9589 22.6716   2
   1  -2  15 53.2363 54.9651   1
   1  -2  16 3373.79 401.810   1
   1  -2  16 2214.98 109.992   2
   1   2  16 3541.48 354.942   2
  -1   2 -16 4360.06 287.541   4
   1  -2  16 1807.69 220.317   2
   1  -2  17 344.613 137.255   1
   1  -2  17 216.202 38.2722   2
  -1   2 -17 424.669 89.7745   4
   1  -2  17 138.334 65.5832   2
   1   2  17 441.779 129.850   2
   1   2  18 2100.97 285.573   2
  -1   2 -18 3014.22 248.513   4
   1  -2  18 2958.86 400.001   1
   1   2  19 512.275 143.417   2
   1  -2  19 563.890 70.5010   2
  -1   2 -20 151.173 57.1776   4
   1   2  20 10.2300 41.2535   2
   1  -2  20 40.5522 22.3004   2
   1  -2  20 125.652 87.0859   1
  -1   2 -21 2941.74 247.347   4
   1  -2  21 2116.06 147.786   2
   1   2  21 3229.50 375.848   2
   1  -2  21 3093.09 438.147   1
   1  -2  22 2393.12 170.224   2
   1   2  22 2940.85 363.509   2
  -1   2 -22 3350.03 255.562   4
   1  -2  22 3996.54 500.516   1
   1  -2  23 2333.30 388.747   1
  -1   2 -23 2044.79 202.616   4
   1   2  23 1973.94 317.676   2
   1  -2  23 1384.93 137.689   2
   1  -2  24 286.588 67.6463   2
   1   2  24 458.324 157.485   2
  -1   2 -24 431.944 94.5715   4
   1  -2  25 215.323 120.088   1
  -1   2 -25 241.256 75.0950   4
   1   2  25-29.1086 52.6328   2
  -1   2 -26 104.298 47.6662   4
   1  -2  26 187.036 115.777   1
   1   2  26 20.6837 61.7763   2
   1   2  27 505.910 185.207   2
  -1   2 -27 493.322 111.107   4
   1  -2  27 496.146 206.573   1
   1   2  28 116.443 115.860   2
  -1   2 -28 7.62010 14.0807   4
   1   2  29 325.014 165.716   2
  -1   2 -29 181.627 68.4059   4
  -1   2 -30 16.8900 14.8493   4
   1   2  30 26.8328 73.3134   2
  -1   2 -31 335.763 95.7621   4
  -1   2 -32 380.042 103.112   4
  -1   2 -33 485.805 115.551   4
  -1   2 -34 357.964 100.358   4
  -1   2 -35 235.445 85.5749   4
  -1   2 -36 135.882 60.2841   4
  -1   3  36 170.548 151.927   1
   1   3 -36 12.3549 17.5982   4
  -1  -3  36 47.1233 91.3084   1
  -1   3  36 53.6108 56.5468   2
  -1   3  35 118.580 94.0606   2
   1   3 -35 403.718 126.413   4
  -1  -3  35 741.459 338.260   1
  -1   3  35-174.912 173.452   1
  -1   3  34 51.3117 71.7748   2
   1   3 -34 202.536 80.3659   4
   1   3 -33 162.617 83.0890   4
  -1  -3  33 162.596 160.999   1
  -1   3  33 318.486 190.374   1
  -1   3  33 242.271 156.157   2
  -1  -3  32 1259.93 379.526   1
  -1   3  32 725.269 213.130   2
   1   3 -32 1292.60 220.964   4
  -1   3  32 793.417 318.115   1
   1   3 -31 14.0852 31.3788   4
  -1   3  31-40.4548 113.268   1
  -1  -3  31 120.143 174.061   1
  -1   3  31 235.575 142.480   2
  -1   3  30 170.512 148.565   1
  -1  -3  30 84.7335 119.152   1
   1   3 -30 66.5220 70.1472   4
  -1   3  30-22.3525 57.1300   2
  -1   3  29-12.8836 30.2861   2
   1   3 -29 23.3161 62.0081   4
  -1  -3  29-44.2905 65.6704   1
  -1   3  29-22.7910 60.8235   1
  -1   3  28 470.737 213.729   1
  -1   3  28 566.068 177.463   2
  -1  -3  28 510.650 202.025   1
   1   3 -28 232.673 92.9972   4
  -1   3  27 3433.77 547.970   1
   1   3 -27 3643.91 370.522   4
  -1  -3  27 3664.36 537.966   1
  -1   3  27 3473.06 398.134   2
  -1   3  26 797.315 248.190   1
   1   3 -26 869.204 179.026   4
  -1  -3  26 1042.97 275.323   1
  -1   3  26 646.982 167.755   2
  -1   3  25 106.284 102.883   1
  -1  -3  25 228.145 159.369   1
  -1   3  25 136.514 83.3916   2
   1   3 -25 151.393 81.5089   4
  -1  -3  24 421.057 173.278   1
  -1   3  24 250.554 134.195   1
   1   3 -24 264.088 105.388   4
  -1   3  24 241.510 104.760   2
  -1  -3  23 942.560 232.166   1
   1   3 -23 554.141 143.039   4
  -1   3  23 837.979 231.288   1
  -1   3  23 740.190 167.712   2
  -1   3  22 1597.20 237.787   2
  -1  -3  22 2098.52 338.740   1
  -1   3  22 1412.65 282.913   1
   1   3 -22 1743.45 249.296   4
  -1   3  21 3659.80 347.143   2
  -1   3  21 3975.28 461.361   1
   1   3 -21 3532.33 349.405   4
  -1  -3  21 4746.87 488.772   1
  -1  -3  20 3863.38 425.442   1
  -1   3  20 3456.50 327.350   2
   1   3 -20 3249.16 332.593   4
  -1   3  20 4177.97 457.266   1
  -1  -3  19 300.534 126.877   1
   1   3 -19 345.433 108.419   4
  -1   3  19 517.955 152.951   1
  -1   3  19 264.438 92.8455   2
  -1   3  18 19.5508 43.7914   1
  -1   3  18 56.8011 50.3687   2
   1   3 -18 3.47855 13.7462   4
  -1  -3  18 4.87025 43.2131   1
  -1  -3  17 206.819 84.3694   1
  -1   3  17 72.4848 64.2904   1
  -1   3  17 165.738 75.5662   2
   1   3 -17 155.348 85.8999   4
  -1   3  16 255.621 91.1886   1
  -1   3  16 177.958 76.7467   2
   1   3 -16 212.515 98.4605   4
  -1  -3  16 250.872 104.230   1
  -1   3  15 1024.46 159.241   2
  -1  -3  15 1246.17 218.981   1
   1   3 -15 1132.90 214.233   4
  -1   3  15 1322.87 207.675   1
  -1   3  14 1540.76 212.147   1
   1   3 -14 1627.26 258.102   4
  -1  -3  14 1470.46 223.494   1
  -1   3  14 1436.68 182.738   2
  -1   3  13 3419.05 302.760   1
  -1  -3  13 3572.97 336.616   1
   1   3 -13 3906.57 391.706   4
  -1   3  13 3596.53 280.829   2
  -1  -3  12 327.746 219.811   2
  -1  -3  12 889.307 164.670   1
   1   3 -12 858.349 182.139   4
  -1   3  12 797.692 129.090   2
  -1   3  12 876.778 147.330   1
  -1   3  11 5543.14 332.422   2
   1   3 -11 6181.41 493.723   4
  -1  -3  11 5669.80 407.062   1
  -1   3  11 5796.96 240.242   4
   1  -3 -11 4774.49 333.201   1
  -1   3  11 6087.05 368.048   1
   1   3 -10 1023.72 199.235   4
   1  -3 -10 923.296 141.862   1
  -1  -3  10 1531.84 207.606   1
  -1   3  10 1186.96 151.289   2
  -1  -3  10 505.171 227.681   2
   1   3 -10 945.788 184.226   1
  -1   3  10 998.642 140.539   1
  -1   3  10 1199.89 99.9065   4
  -1   3   9 12155.2 450.042   1
   1   3  -9 13436.0 731.830   4
  -1  -3   9 9744.07 898.176   2
   1  -3  -9 10342.0 452.923   1
   1   3  -9 9878.30 597.957   1
  -1  -3   9 13229.6 613.626   1
  -1   3   9 12141.5 299.705   4
  -1   3   9 9627.03 420.823   2
   1   3  -8 7134.12 528.416   4
  -1   3   8 6172.87 330.090   2
  -1  -3   8 6486.35 443.018   1
   1  -3  -8 5485.32 321.278   1
   1   3  -8 5220.40 433.384   1
  -1   3   8 6605.57 222.434   4
  -1  -3   8 4674.02 609.610   2
  -1   3   8 6071.21 297.658   1
  -1   3   7 1505.27 157.008   2
   1  -3  -7 1430.37 131.700   2
   1   3  -7 1520.02 226.233   1
  -1  -3   7 1795.56 227.708   1
   1  -3  -7 1457.15 164.266   1
  -1  -3   7 1083.23 272.625   2
   1   3  -7 1902.35 278.956   4
  -1   3   7 1747.50 150.411   1
  -1  -3   6 366.597 104.987   1
  -1   3   6 435.231 83.1164   2
   1  -3  -6 429.400 69.7015   2
  -1   3   6 501.966 77.6621   1
  -1  -3   6 375.492 160.481   2
   1   3  -6 728.301 171.071   4
   1  -3  -6 385.530 82.9641   1
   1  -3  -5 360.536 63.1412   2
  -1  -3   5 10870.9 578.373   1
   1  -3  -5 10072.9 404.746   1
  -1   3   5 9649.68 300.636   1
   1   3  -5 11726.0 714.992   4
  -1   3   5 10195.8 388.347   2
   1   3  -5 9464.55 823.519   2
  -1   3   5 10268.6 524.799   3
  -1  -3   5 7587.48 640.538   3
  -1  -3   5 354.491 157.708   2
  -1   3   4 16499.9 486.831   2
  -1  -3   4 18191.8 773.021   1
   1   3  -4 17758.0 1131.61   2
   1  -3  -4 16303.5 517.273   1
  -1  -3   4 32.8694 41.0971   2
  -1   3   4 16557.5 364.474   1
  -1   3   4 16470.5 573.783   3
  -1  -3   4 13947.6 866.578   3
  -1   3   3 6931.71 308.333   2
   1  -3  -3 7623.31 331.623   1
   1   3  -3 7231.12 709.982   2
  -1  -3   3 7603.69 488.287   1
  -1   3   3 7055.68 211.158   1
   1  -3  -3 4.07665 13.5423   2
  -1  -3   3-16.7007 95.1617   2
  -1  -3   3 6341.76 555.114   3
  -1   3   2 3250.12 132.861   1
  -1  -3   2 3386.43 432.826   2
   1   3  -2 3193.06 445.112   2
  -1   3   2 3587.55 219.213   2
   1  -3  -2 3304.67 180.181   2
  -1  -3   2 2469.37 340.714   3
  -1   3   1 122.968 44.7934   2
   1   3  -1 98.6447 120.683   3
   1  -3  -1 86.1146 27.7861   2
   1  -3  -1 124.269 54.6243   3
  -1  -3   1 174.638 111.680   2
  -1  -3   1 260.920 124.212   3
   1   3  -1 30.8749 78.4030   2
  -1   3   1 128.761 28.6377   1
   1   3   0 6166.59 569.291   3
   1  -3   0 5225.01 212.491   2
  -1   3   0 5238.46 260.350   2
  -1   3   0 5098.20 200.849   1
  -1  -3   0 5397.68 500.394   2
   1   3   0 5375.58 587.198   2
   1  -3   1 5300.30 206.846   2
  -1  -3  -1 6278.26 529.145   2
   1   3   1 5241.63 506.159   3
  -1   3  -1 5044.41 259.835   2
   1   3   1 5592.76 590.495   2
  -1  -3  -2 7248.98 537.835   2
   1   3   2 7180.02 647.386   2
  -1   3  -2 7113.07 226.599   1
   1  -3   2 7435.98 235.880   2
  -1   3  -2 6882.49 320.588   2
  -1   3  -2 8001.82 457.792   4
  -1   3  -3 705.021 73.2002   1
  -1   3  -3 678.888 103.867   2
  -1   3  -3 840.624 143.887   4
  -1  -3  -3 768.955 168.331   2
   1  -3   3 701.446 72.8023   2
   1   3   3 602.749 187.853   2
  -1   3  -4 223.787 45.5018   1
   1  -3   4 264.595 44.7162   2
  -1   3  -4 179.612 57.9625   2
   1   3   4 23.9569 53.7989   2
  -1  -3  -4 228.327 94.7192   2
  -1   3  -4 268.470 85.3810   4
  -1   3  -5 11.8097 23.9523   2
  -1   3  -5 48.0207 23.9670   1
   1  -3   5 38.5665 16.8243   2
  -1   3  -5 154.194 59.7856   4
   1   3   5 62.6827 78.9487   2
  -1  -3  -5 39.1907 42.5057   2
   1  -3   6 997.520 81.9390   2
  -1  -3  -6 778.354 147.168   2
  -1   3  -6 848.252 138.620   2
  -1   3  -6 1008.58 152.718   4
  -1   3  -6 791.534 96.1371   1
   1   3   6 869.864 208.751   2
   1  -3   6 854.699 165.073   4
  -1   3  -7 4129.84 312.500   4
  -1   3  -7 4186.07 241.097   1
   1  -3   7 4200.41 363.071   4
  -1  -3  -7 4411.43 343.021   2
   1  -3   7 4565.42 168.448   2
  -1   3  -7 4293.16 332.854   2
   1   3   7 4540.34 469.456   2
  -1   3  -8 5920.03 404.998   2
   1  -3   8 6689.00 201.499   2
  -1   3  -8 6486.12 391.459   4
  -1  -3  -8 7580.55 442.491   1
   1  -3   8 6560.26 453.606   4
  -1   3  -8 6251.78 300.931   1
   1   3   8 6589.90 554.392   2
  -1  -3  -8 6483.23 405.324   2
   1  -3   9 6861.12 200.956   2
   1   3   9 8080.39 605.733   2
  -1   3  -9 8038.56 437.246   4
  -1   3  -9 7273.34 336.267   1
  -1  -3  -9 7507.05 498.948   1
   1  -3   9 7375.66 503.218   4
   1  -3  10 25.3306 17.0379   1
  -1   3 -10 63.3216 41.9377   4
   1   3  10 57.2205 58.1327   2
  -1   3 -10 27.5449 20.7417   1
   1  -3  10 35.0970 14.4653   2
   1  -3  11 207.302 85.1326   1
  -1   3 -11 69.1474 41.1793   1
   1  -3  11 81.5309 24.8750   2
   1   3  11 157.501 86.5398   2
  -1   3 -11 102.128 53.2626   4
   1   3  12 4119.70 428.859   2
  -1   3 -12 5004.41 331.299   4
   1  -3  12 5400.94 410.389   1
   1  -3  13 85.8124 46.0965   1
   1   3  13 30.3690 41.2691   2
  -1   3 -13 154.482 66.2411   4
   1  -3  13 73.8962 24.4294   2
   1   3  14 248.239 122.687   2
   1  -3  14 302.997 126.757   1
  -1   3 -14 121.864 59.3338   4
   1  -3  14 51.2328 22.6834   2
  -1   3 -15 2643.18 244.594   4
   1   3  15 2961.85 377.714   2
   1  -3  15 2861.50 359.734   1
  -1   3 -16 76.2655 53.5751   4
   1  -3  16 32.3389 59.5902   1
   1  -3  16-1.88511 3.17790   2
   1  -3  16 26.4858 23.0097   2
   1   3  16 6.96768 62.0342   2
   1  -3  17 940.132 226.833   1
   1   3  17 1070.74 234.268   2
  -1   3 -17 1166.16 163.979   4
   1  -3  17 288.336 64.2656   2
   1  -3  17 390.597 37.4779   2
  -1   3 -18 1852.87 206.209   4
   1  -3  18 754.680 108.534   2
   1  -3  18 1413.98 284.831   1
   1  -3  18 735.548 54.7424   2
   1   3  18 1637.36 280.502   2
   1  -3  19 2629.88 223.858   2
   1   3  19 5205.48 525.266   2
   1  -3  19 2430.41 110.520   2
   1  -3  19 6057.40 591.955   1
  -1   3 -19 6023.55 376.939   4
  -1   3 -20 591.726 122.971   4
   1  -3  20 215.290 34.8572   2
   1  -3  20 191.334 68.5109   2
   1  -3  20 455.871 166.316   1
   1   3  20 574.260 172.081   2
   1  -3  21 261.048 41.1558   2
  -1   3 -21 704.835 139.432   4
   1  -3  21 741.392 221.081   1
   1   3  21 744.883 211.658   2
   1  -3  21 327.999 95.0552   2
   1  -3  22 1274.13 292.387   1
   1  -3  22 386.403 54.0706   2
   1   3  22 896.281 232.421   2
  -1   3 -22 1031.52 168.820   4
   1   3  23 54.3626 74.3446   2
  -1   3 -23 60.7648 38.2394   4
   1  -3  23 37.1538 55.7834   1
   1  -3  24 1199.60 294.864   1
   1   3  24 854.486 242.619   2
  -1   3 -24 1214.54 192.167   4
  -1   3 -25 755.021 147.014   4
   1  -3  25 690.424 230.368   1
   1   3  25 788.560 241.988   2
   1   3  26 165.125 137.274   2
   1  -3  26 142.172 128.730   1
  -1   3 -26 84.0377 52.5877   4
  -1   3 -27 805.297 147.243   4
   1   3  27 459.156 184.491   2
   1  -3  27 1070.35 286.553   1
   1   3  28 386.929 184.963   2
  -1   3 -28 479.678 116.346   4
  -1   3 -29 171.089 69.3554   4
   1   3  29 315.053 164.307   2
  -1   3 -30-21.7242 35.8735   4
   1   3  30 51.6710 92.8918   2
   1   3  31 729.526 245.760   2
  -1   3 -31 679.563 136.350   4
  -1   3 -32 369.456 106.001   4
  -1   3 -33 2114.14 252.740   4
  -1   3 -34 94.5700 59.2321   4
  -1   3 -35 77.3145 50.5499   4
  -1   4  37 1151.97 337.687   2
  -1  -4  36 954.467 405.015   1
  -1   4  36 1148.75 363.836   1
  -1   4  36 1161.38 333.302   2
  -1   4  35 227.774 170.578   1
  -1  -4  35 94.5099 185.554   1
  -1   4  35-155.469 138.735   2
   1   4 -35 41.9649 38.8793   4
  -1  -4  34 151.355 143.733   1
   1   4 -34 142.863 99.6172   4
  -1   4  34 83.8751 66.8937   2
  -1   4  34-41.0564 68.9574   1
   1   4 -33 498.496 167.365   4
  -1   4  33 269.486 198.096   1
  -1   4  33 246.190 112.972   2
  -1  -4  33 481.326 270.632   1
  -1   4  32 767.587 320.946   1
  -1  -4  32 866.153 314.141   1
   1   4 -32 743.408 194.638   4
  -1   4  32 287.658 139.954   2
  -1  -4  31 347.351 215.090   1
  -1   4  31 244.997 172.984   1
   1   4 -31 412.197 144.646   4
  -1   4  31 167.181 94.3558   2
  -1   4  30 322.461 143.081   2
  -1  -4  30 433.328 231.658   1
   1   4 -30 378.285 130.995   4
  -1   4  30 599.507 260.223   1
  -1   4  29 116.329 116.913   1
  -1  -4  29 38.6567 51.0602   1
  -1   4  29 13.7707 43.1514   2
   1   4 -29 1.94850 50.2674   4
   1   4 -28 130.939 89.0386   4
  -1   4  28 62.2356 92.4691   1
  -1   4  28 220.801 128.959   2
  -1  -4  28 168.603 116.619   1
  -1   4  27 57.5084 86.4100   1
  -1   4  27 126.276 76.7539   2
  -1  -4  27 129.171 117.267   1
   1   4 -27 258.589 108.625   4
   1   4 -26 1957.50 288.491   4
  -1   4  26 1877.74 319.402   2
  -1  -4  26 2025.93 392.624   1
  -1   4  26 2030.22 418.391   1
   1   4 -25 30.5911 54.8455   4
  -1   4  25 66.0836 78.8294   1
  -1  -4  25 47.7968 96.7710   1
  -1   4  25 249.646 115.974   2
  -1  -4  24 629.273 197.979   1
   1   4 -24 560.220 150.930   4
  -1   4  24 674.092 181.503   2
  -1   4  24 420.780 191.859   1
   1   4 -23 1175.18 226.066   4
  -1   4  23 670.968 172.563   2
  -1  -4  23 1442.27 306.205   1
  -1   4  23 848.552 243.873   1
  -1   4  22 685.614 177.792   2
   1   4 -22 1103.30 217.373   4
  -1  -4  22 1378.78 283.575   1
  -1   4  22 1053.24 265.860   1
  -1   4  21 78.4282 54.6843   2
  -1  -4  21 186.172 104.207   1
   1   4 -21 145.298 86.8968   4
  -1   4  21 214.199 126.405   1
  -1   4  20 204.759 102.739   2
  -1  -4  20 371.946 153.253   1
  -1   4  20 527.762 174.393   1
   1   4 -20 443.156 140.599   4
  -1  -4  19 24.9987 50.3154   1
  -1   4  19 101.114 66.8707   1
  -1   4  19 29.2385 48.7065   2
   1   4 -19 63.3485 46.4321   4
  -1   4  18 112.453 63.6127   2
   1   4 -18 111.359 79.7239   4
  -1  -4  18 154.866 86.9633   1
  -1   4  18 27.3524 29.4906   1
  -1   4  17 2336.54 276.648   2
  -1  -4  17 2615.30 329.913   1
   1   4 -17 2591.59 369.748   4
  -1   4  17 2164.89 299.172   1
  -1   4  16 60.6391 76.5333   1
   1   4 -16 32.6831 71.7555   4
  -1   4  16 86.0143 53.3966   2
  -1  -4  16 47.6487 59.7815   1
  -1   4  15 241.000 96.1333   1
  -1   4  15 233.049 85.4196   2
   1   4 -15 264.981 121.914   4
  -1  -4  15 341.468 114.326   1
  -1   4  14 4162.39 365.628   1
  -1   4  14 4333.84 352.307   2
  -1  -4  14 5012.07 418.512   1
   1   4 -14 4833.12 488.445   4
  -1   4  13 931.111 165.432   1
  -1   4  13 618.645 134.505   2
  -1  -4  13 932.199 176.953   1
  -1   4  12 4206.26 332.966   1
  -1   4  12 3883.78 322.232   2
  -1  -4  12 4582.89 382.953   1
   1   4 -12 5138.50 526.612   4
   1   4 -11 182.624 125.261   4
   1  -4 -11 167.304 71.0072   1
  -1   4  11 197.851 70.7294   2
  -1  -4  11 234.923 80.8744   1
  -1   4  11 322.466 88.6369   1
  -1   4  10 5682.70 377.522   2
   1   4 -10 6741.36 585.603   4
   1  -4 -10 5236.86 336.469   1
  -1  -4  10 6808.53 453.679   1
  -1   4  10 5856.04 351.334   1
   1  -4  -9 142.905 58.0099   1
  -1  -4   9 67.0297 58.3159   1
   1   4  -9 35.9200 32.5510   1
   1   4  -9 210.213 99.1475   4
  -1   4   9 97.2960 45.3898   1
  -1   4   9 61.7286 33.3464   2
  -1  -4   8 139.735 49.4180   1
   1  -4  -8 237.923 68.7188   1
  -1   4   8 131.462 61.3069   2
  -1   4   8 77.5167 34.9759   1
  -1   4   7 1848.66 160.317   1
  -1  -4   7 2348.68 273.248   1
  -1   4   7 2056.65 220.105   2
   1   4  -7 1671.61 370.774   2
   1  -4  -7 1898.39 185.732   1
   1   4  -7 2079.85 334.013   4
   1  -4  -6-4.08829 17.1691   1
   1   4  -6 131.829 98.2853   4
  -1  -4   6 42.3538 56.5081   1
  -1  -4   6 38.9889 42.9853   3
  -1   4   6 2.71942 5.90392   1
  -1   4   6 66.2354 57.9055   3
  -1   4   6 17.4126 25.7024   2
   1   4  -6-39.2207 114.935   2
   1   4  -5 1575.86 381.479   2
  -1   4   5 954.810 148.662   2
  -1  -4   5 1286.16 202.896   1
   1   4  -5 1802.16 333.276   4
   1  -4  -5 1163.37 138.532   1
  -1   4   5 1130.26 102.233   1
  -1  -4   5 1058.88 255.655   3
  -1   4   4 1800.37 194.711   2
  -1  -4   4 1961.27 260.395   1
   1  -4  -4 1780.43 164.645   1
   1   4  -4 1952.39 385.079   2
  -1   4   4 1796.80 116.515   1
  -1  -4   4 1656.99 322.241   3
  -1   4   3 25.7054 25.1326   2
   1  -4  -3 40.0068 26.2681   2
   1   4  -3 113.532 118.616   2
  -1  -4   3 99.8971 90.6384   3
  -1  -4   3-2.71604 45.0015   1
  -1   4   3 23.2430 13.4875   1
  -1   4   2 6250.21 365.862   2
   1   4  -2 6543.91 700.092   2
  -1  -4   2 5395.63 525.931   3
   1  -4  -2 6755.41 293.587   2
   1  -4  -1 5323.74 257.726   2
  -1   4   1 5688.32 360.553   2
   1   4  -1 5657.47 655.092   2
   1   4   0-44.7076 35.4349   3
   1  -4   0 57.6820 29.0983   2
  -1   4   0 44.8293 38.2985   2
   1   4   0 62.7227 105.792   2
   1   4   1 1659.47 300.853   3
   1  -4   1 1562.24 142.717   2
   1   4   1 1400.59 310.763   2
  -1   4  -1 1483.67 186.813   2
  -1   4  -2 6768.14 419.556   2
   1  -4   2 7075.06 301.001   2
   1   4   2 6161.75 582.951   3
   1   4   3 114.053 99.0769   3
  -1   4  -3 131.492 64.5955   2
  -1   4  -3 252.168 87.6298   4
   1   4   3 95.0661 96.3955   2
  -1   4  -3 154.822 26.0809   1
   1  -4   3 164.983 45.3627   2
  -1   4  -4 5919.29 429.960   2
   1   4   4 5676.87 612.535   2
  -1   4  -4 6426.73 480.733   4
  -1   4  -4 5446.71 185.895   1
   1  -4   4 6366.28 278.218   2
   1   4   5 499.134 181.134   2
   1  -4   5 784.079 96.2443   2
  -1   4  -5 848.963 82.5737   1
  -1   4  -5 949.036 182.439   4
  -1   4  -5 665.359 159.664   2
   1  -4   6 12216.8 374.507   2
   1   4   6 11598.6 854.603   2
  -1   4  -6 10903.2 633.661   2
  -1   4  -6 10626.6 323.653   1
  -1   4  -6 11808.0 630.008   4
  -1   4  -7 162.665 103.906   2
  -1   4  -7 30.6377 38.5660   4
  -1   4  -7 18.2416 14.2382   1
   1   4   7 20.0285 83.7325   2
   1  -4   7 39.3030 24.5029   2
   1  -4   8 6018.71 262.866   2
   1   4   8 6358.13 622.883   2
  -1   4  -8 5888.19 496.455   2
  -1   4  -8 5224.75 263.811   1
  -1   4  -8 5428.25 424.474   4
  -1  -4  -8 6825.41 435.722   1
   1  -4   9 871.233 96.2284   2
  -1   4  -9 985.014 213.941   2
  -1   4  -9 804.869 108.404   1
  -1   4  -9 872.441 170.186   4
   1   4   9 646.982 185.957   2
   1   4  10 2693.49 397.127   2
  -1   4 -10 2496.62 341.576   2
  -1   4 -10 2088.67 186.667   1
   1  -4  10 2619.80 169.078   2
  -1   4 -10 2293.27 273.913   4
   1  -4  11 53.7972 35.4723   1
   1   4  11 94.8658 101.102   2
   1  -4  11 53.2016 25.4204   2
  -1   4 -11 19.0887 47.8450   4
  -1   4 -11 67.3259 34.8653   1
  -1   4 -12 428.111 119.301   4
   1  -4  12 417.103 68.6217   2
  -1   4 -12 463.492 99.8423   1
   1  -4  12 566.848 127.661   1
   1   4  12 533.341 179.346   2
   1  -4  13 486.360 73.4193   2
   1  -4  13 675.166 151.743   1
  -1   4 -13 723.455 159.072   4
   1   4  13 649.559 197.813   2
  -1   4 -14 655.507 140.870   4
   1  -4  14 468.715 71.4826   2
   1  -4  14 841.199 171.257   1
   1   4  14 651.029 199.285   2
   1  -4  15 349.841 64.3944   2
   1  -4  15 621.826 177.869   1
  -1   4 -15 482.182 123.013   4
   1   4  15 331.070 150.007   2
   1  -4  16 560.446 168.940   1
   1  -4  16 294.275 59.1461   2
  -1   4 -16 326.404 99.1205   4
   1   4  16 390.161 171.907   2
   1  -4  17 292.043 135.503   1
  -1   4 -17 202.063 90.4356   4
   1  -4  17 157.580 38.4096   2
   1   4  17 240.120 119.101   2
   1  -4  18 434.189 172.091   1
   1  -4  18 134.562 39.0430   2
   1   4  18 194.771 134.037   2
  -1   4 -18 416.286 111.752   4
   1  -4  19 286.900 56.1009   2
   1  -4  19 360.678 37.9201   2
  -1   4 -19 917.488 170.918   4
   1  -4  19 1169.10 262.136   1
   1   4  19 506.253 196.364   2
   1   4  20 1634.42 329.633   2
  -1   4 -20 2645.46 284.183   4
   1  -4  20 2310.77 366.539   1
   1  -4  21 1167.27 283.895   1
   1   4  21 1175.82 292.576   2
  -1   4 -21 995.729 174.158   4
   1   4  22 1466.36 339.348   2
   1  -4  22 1461.37 316.380   1
  -1   4 -22 1366.11 208.206   4
   1  -4  23 18.7156 53.9440   1
  -1   4 -23-11.9667 38.3929   4
   1   4  23 11.7440 55.3768   2
   1  -4  24 346.376 148.530   1
   1   4  24 131.209 136.273   2
  -1   4 -24 266.947 92.3458   4
   1   4  25 184.545 129.912   2
   1  -4  25 49.9313 81.8838   1
  -1   4 -25 153.402 72.6115   4
   1  -4  26 970.916 277.630   1
   1   4  26 663.422 243.598   2
  -1   4 -26 650.254 151.761   4
   1  -4  27 33.9130 84.1269   1
   1   4  27 163.209 131.776   2
  -1   4 -27 97.8512 64.9496   4
  -1   4 -28 177.529 86.5694   4
   1   4  28 185.428 165.660   2
   1   4  29 149.897 127.288   2
  -1   4 -29 83.2965 60.5029   4
   1   4  30 355.314 231.605   2
  -1   4 -30 356.955 108.905   4
   1   4  31 237.411 161.765   2
  -1   4 -31 138.296 75.3845   4
   1   4  32 1028.23 359.631   2
  -1   4 -32 882.755 167.420   4
  -1   4 -33-34.2554 36.1258   4
  -1   4 -34-9.46666 26.3275   4
  -1   5  37 178.329 203.127   2
  -1   5  36 443.203 241.691   2
  -1   5  35 422.117 219.741   2
  -1  -5  35 441.115 270.269   1
  -1  -5  34-101.292 162.974   1
   1   5 -34 52.9165 71.2710   4
  -1   5  34 254.187 177.368   2
  -1   5  33 116.887 151.698   1
  -1  -5  33 75.1647 87.9384   1
   1   5 -33 64.8114 64.1051   4
  -1   5  33-53.1991 83.7784   2
  -1  -5  32 282.974 210.048   1
  -1   5  32 148.214 114.072   1
   1   5 -32 55.3184 65.9402   4
  -1   5  32 112.080 120.481   2
  -1  -5  31-39.5536 56.9360   1
   1   5 -31 50.8236 42.5806   4
  -1   5  31 86.8116 114.526   1
  -1   5  31-178.284 153.649   2
  -1   5  30-53.1851 98.7903   1
  -1  -5  30 163.655 170.095   1
   1   5 -30 35.5633 49.6472   4
  -1   5  30-82.2532 103.132   2
  -1   5  29 1504.70 382.238   1
  -1   5  29 911.761 249.844   2
   1   5 -29 1717.21 293.457   4
  -1  -5  29 991.734 305.431   1
  -1   5  28 217.723 118.156   2
  -1  -5  28 747.963 252.187   1
   1   5 -28 485.110 164.492   4
  -1   5  28 337.488 195.888   1
   1   5 -27 176.569 113.068   4
  -1   5  27 225.351 149.588   1
  -1   5  27 104.428 104.665   2
  -1  -5  27 17.5030 110.741   1
  -1  -5  26 62.1007 78.1771   1
  -1   5  26 174.281 105.724   2
   1   5 -26 71.4515 76.4594   4
  -1   5  26 208.217 153.494   1
   1   5 -25 1186.78 251.434   4
  -1   5  25 1656.80 314.825   2
  -1  -5  25 1517.24 329.302   1
  -1   5  25 1210.13 323.799   1
   1   5 -24 177.584 104.082   4
  -1   5  24 301.076 137.932   2
  -1  -5  24 192.081 131.514   1
  -1   5  24 112.603 132.350   1
  -1   5  23 1306.47 308.667   1
  -1   5  23 1239.73 249.658   2
   1   5 -23 1192.33 252.213   4
  -1  -5  23 1996.44 361.004   1
  -1  -5  22 155.133 105.516   1
   1   5 -22 39.0704 72.5457   4
  -1   5  22 77.9834 55.2239   2
  -1   5  22 218.860 134.612   1
  -1  -5  21 1752.06 306.737   1
  -1   5  21 1241.44 241.852   2
   1   5 -21 1869.71 319.808   4
  -1   5  21 1880.61 348.862   1
  -1  -5  20 1413.88 264.636   1
   1   5 -20 1966.21 340.421   4
  -1   5  20 1360.95 286.730   1
  -1   5  20 1277.44 247.207   2
  -1   5  19 95.4706 66.0314   1
   1   5 -19 47.7563 103.727   4
  -1   5  19 9.14764 51.3569   2
  -1  -5  19-11.2403 33.7615   1
  -1  -5  18 68.2670 62.5673   1
  -1   5  18 3.05720 45.4261   2
  -1   5  18 101.733 54.6341   1
   1   5 -18 1.58934 42.2638   4
   1   5 -17 2102.83 361.772   4
  -1   5  17 1699.94 293.682   1
  -1  -5  17 2177.54 308.358   1
  -1   5  17 1622.83 267.880   2
   1   5 -16-23.2659 83.2362   4
  -1   5  16 47.0338 60.0756   2
  -1   5  16 64.2406 42.1117   1
  -1  -5  16 21.5206 29.1069   1
  -1   5  15 1477.38 238.176   2
  -1   5  15 1299.38 228.874   1
  -1  -5  15 1801.06 268.085   1
   1   5 -15 1651.21 317.634   4
  -1   5  14 5044.36 433.942   1
  -1   5  14 4638.92 408.842   2
   1   5 -14 5328.60 577.053   4
  -1  -5  14 5441.71 449.678   1
  -1   5  13-3.62581 18.6271   2
   1   5 -13 14.7580 62.7188   4
  -1  -5  13-14.8718 34.7092   1
  -1   5  13 33.8175 43.4717   1
  -1   5  12 526.914 135.048   1
  -1   5  12 614.463 144.069   2
   1  -5 -12 657.832 130.390   1
   1   5 -12 1004.35 255.437   4
  -1  -5  12 796.658 164.651   1
   1   5 -11 8112.95 714.668   4
  -1   5  11 6764.97 439.827   1
  -1   5  11 7200.86 478.096   2
  -1  -5  11 8040.62 509.223   1
   1  -5 -11 6151.41 385.022   1
   1  -5 -10 1477.22 178.857   1
  -1   5  10 2041.04 227.767   1
  -1   5  10 1719.79 234.102   2
  -1  -5  10 2398.68 272.071   1
   1   5 -10 2400.41 388.289   4
  -1   5   9 89.6199 48.4405   1
   1  -5  -9 122.653 51.3034   1
  -1   5   9 104.489 56.6259   2
  -1  -5   9 278.424 101.456   1
   1   5  -9 433.324 241.773   2
   1   5  -9 314.742 153.092   4
   1   5  -8 663.190 230.997   4
  -1   5   8 532.770 106.184   1
   1   5  -8 618.246 283.327   2
   1  -5  -8 635.044 114.207   1
  -1  -5   8 914.810 169.337   1
  -1   5   8 397.470 107.726   2
   1  -5  -7 92.6038 51.6685   1
   1   5  -7 79.6326 131.255   2
  -1  -5   7-8.55748 20.9492   1
   1   5  -7 56.3703 103.999   4
  -1   5   7 26.0552 25.5039   1
  -1   5   7 14.6642 32.3909   2
  -1   5   6 1494.34 218.832   2
  -1  -5   6 999.883 283.435   3
   1   5  -6 1447.04 314.983   4
   1  -5  -6 1126.63 140.600   1
   1   5  -6 1757.56 445.651   2
  -1  -5   6 1436.99 216.281   1
   1   5  -5 514.897 239.415   2
  -1  -5   5 216.613 171.167   3
  -1   5   5 263.629 96.3000   2
   1  -5  -5 175.179 63.6832   1
  -1  -5   5 438.412 118.620   1
   1   5  -4 192.146 162.843   2
  -1  -5   4 100.092 57.9314   3
  -1   5   4 280.503 98.0190   2
  -1  -5   4 115.168 60.4676   1
  -1   5   3 1100.57 196.408   2
  -1  -5   3 981.832 189.133   1
  -1  -5   3 494.695 175.552   3
   1   5  -3 340.405 196.307   2
  -1  -5   2 711.085 163.456   1
  -1   5   2 777.423 167.701   2
   1   5  -2 720.654 256.484   2
  -1  -5   2 603.696 160.559   3
  -1   5   1 2721.20 308.767   2
   1   5  -1 2669.95 496.636   2
  -1   5   0 2823.59 322.008   2
   1   5   0 3541.83 552.022   2
  -1   5  -1 4179.03 397.999   2
   1   5   1 4275.45 548.723   3
   1   5   1 4076.58 600.859   2
   1  -5   2 38.2523 32.3708   2
  -1   5  -2 51.8813 57.4585   2
   1   5   2 51.5005 63.3393   2
   1   5   3 263.624 129.797   2
   1   5   3 267.226 181.012   3
   1  -5   3 97.1692 44.5224   2
  -1   5  -3 39.5976 93.1309   4
  -1   5  -3 66.8007 39.8179   2
   1  -5   4 588.646 98.3335   2
  -1   5  -4 973.995 209.932   4
  -1   5  -4 554.150 161.684   2
   1   5   4 794.137 245.903   2
   1   5   4 412.678 163.139   3
   1  -5   5 1324.75 146.799   2
  -1   5  -5 1614.54 274.977   2
  -1   5  -5 1122.38 100.623   1
  -1   5  -5 1523.31 266.014   4
   1   5   5 969.446 285.633   2
  -1   5  -6 550.977 173.958   2
   1  -5   6 778.533 111.877   2
   1   5   6 704.284 228.604   2
  -1   5  -6 615.432 80.8686   1
  -1   5  -6 773.949 182.062   4
   1  -5   7 1912.61 178.182   2
   1   5   7 1516.18 340.763   2
  -1   5  -7 2480.33 373.697   2
  -1   5  -7 1581.44 136.509   1
  -1  -5  -7 2083.55 234.635   1
  -1   5  -7 2253.42 322.694   4
   1  -5   8 328.409 72.1377   2
  -1   5  -8 483.002 153.356   4
   1   5   8 398.078 187.819   2
  -1   5  -8 317.509 61.7979   1
  -1   5  -8 201.384 118.498   2
   1  -5   9 6143.93 312.190   2
   1   5   9 5643.45 652.215   2
  -1   5  -9 5322.15 542.756   2
  -1   5  -9 5068.82 277.408   1
  -1   5  -9 6791.96 555.162   4
  -1   5 -10 2027.47 299.998   4
   1  -5  10 1750.29 161.718   2
  -1   5 -10 1247.11 298.126   2
  -1   5 -10 1306.34 147.586   1
   1   5  10 1445.43 332.712   2
  -1   5 -11 180.947 57.8177   1
  -1   5 -11 253.030 102.678   4
   1   5  11 166.464 106.310   2
   1  -5  11 124.172 47.7668   2
  -1   5 -11 273.440 125.040   2
  -1   5 -12 148.431 57.8916   1
   1  -5  12 241.682 65.5904   2
  -1   5 -12 280.677 112.923   4
   1   5  12 129.971 115.498   2
  -1   5 -13 401.643 139.080   4
   1  -5  13 279.594 65.5997   2
   1  -5  13 388.774 111.311   1
   1   5  13 260.490 136.391   2
   1  -5  14 1355.06 142.484   2
   1  -5  14 2395.81 281.784   1
  -1   5 -14 2094.69 296.793   4
   1   5  14 2278.39 421.253   2
   1  -5  15 114.346 64.7889   1
   1   5  15-21.9829 62.8364   2
   1  -5  15 46.1016 29.2696   2
  -1   5 -15 116.971 63.4259   4
   1   5  16 58.4046 75.3876   2
  -1   5 -16 54.9451 67.6160   4
   1  -5  16 69.7070 39.2816   2
   1  -5  16-27.2670 32.3818   1
  -1   5 -17 3581.88 374.947   4
   1   5  17 3418.45 517.782   2
   1  -5  17 3747.23 413.479   1
   1  -5  17 2322.65 181.460   2
   1   5  18 2597.78 464.741   2
   1  -5  18 2643.18 356.362   1
  -1   5 -18 2358.13 299.773   4
   1   5  19 1481.28 343.228   2
  -1   5 -19 1374.32 224.335   4
   1  -5  19 1989.00 327.988   1
   1  -5  20 90.1743 69.8308   1
   1   5  20 221.169 153.501   2
  -1   5 -20 152.922 80.0006   4
   1   5  21 82.4222 130.450   2
   1  -5  21 34.1421 73.5974   1
  -1   5 -21 2.91453 41.1345   4
   1   5  22 2226.48 458.820   2
   1  -5  22 2388.21 388.961   1
  -1   5 -22 2004.30 272.523   4
  -1   5 -23 3326.66 357.745   4
   1   5  23 2800.92 525.995   2
   1  -5  24 194.097 118.309   1
   1   5  24 537.346 241.203   2
  -1   5 -24 247.360 92.1650   4
   1   5  25 395.518 205.248   2
  -1   5 -25 823.201 179.170   4
  -1   5 -26 159.585 76.7750   4
   1   5  26 41.2062 63.4277   2
  -1   5 -27 138.680 84.2085   4
   1   5  27 8.77073 135.715   2
   1   5  28 858.670 321.168   2
  -1   5 -28 966.029 208.950   4
  -1   5 -29 837.066 191.677   4
   1   5  29 948.265 333.894   2
   1   5  30 10.9784 93.2504   2
  -1   5 -30 101.185 92.3068   4
   1   5  31 106.159 151.868   2
  -1   5 -31 29.4347 27.3808   4
   1   5  32 1369.69 451.073   2
  -1   5 -32 1764.53 262.868   4
  -1   5 -33-10.9255 24.9224   4
  -1  -6  35 1588.34 472.180   1
  -1   6  35 1434.13 427.921   2
  -1  -6  34 1238.76 394.448   1
  -1   6  34 996.186 341.899   2
  -1  -6  33 299.910 252.971   1
  -1   6  33 430.593 234.213   2
  -1  -6  32 75.4669 127.770   1
  -1   6  32 359.045 215.032   2
   1   6 -32 374.139 136.309   4
  -1  -6  31-93.1029 101.206   1
   1   6 -31 98.9264 92.0114   4
  -1   6  31-62.7417 78.7387   2
   1   6 -30 22.7593 56.4548   4
  -1  -6  30-40.1394 66.9440   1
  -1  -6  29 82.7667 129.943   1
  -1   6  29 59.5790 130.230   2
   1   6 -29 107.571 85.9816   4
   1   6 -28 131.775 103.383   4
  -1  -6  28 40.4310 108.948   1
  -1   6  28 336.008 177.355   2
   1   6 -27 108.535 71.8897   4
  -1   6  27 177.139 111.100   2
  -1  -6  27-24.7327 88.8362   1
  -1   6  26-30.3350 83.3198   2
   1   6 -26 92.3723 107.412   4
  -1  -6  26 28.1210 66.8908   1
  -1   6  25 520.816 205.888   2
   1   6 -25 732.087 232.113   4
  -1   6  25 1177.71 282.693   1
  -1  -6  25 881.433 256.620   1
  -1   6  24 11.7671 66.7911   2
  -1   6  24-0.40087 40.6829   1
  -1   6  23 4266.23 504.052   1
  -1   6  23 3712.46 513.020   2
   1   6 -23 3508.11 487.573   4
  -1  -6  23 3566.71 491.612   1
  -1   6  22 119.662 101.104   2
   1   6 -22 244.736 162.848   4
  -1  -6  22 145.444 99.3848   1
  -1   6  22 27.2135 66.6698   1
  -1   6  21 1535.48 310.319   2
   1   6 -21 2511.55 430.588   4
  -1   6  21 2558.62 375.053   1
  -1  -6  21 2539.00 382.713   1
   1   6 -20 1818.48 359.206   4
  -1   6  20 1307.90 294.003   2
  -1  -6  20 1456.73 278.164   1
  -1   6  20 1574.38 282.957   1
   1   6 -19 277.881 163.510   4
  -1  -6  19 72.9697 62.2885   1
  -1   6  19 125.840 94.3708   1
  -1   6  19 52.9976 69.7780   2
  -1  -6  18 620.204 178.216   1
  -1   6  18 643.574 191.950   2
   1   6 -18 585.442 202.445   4
  -1   6  18 688.157 170.660   1
  -1   6  17-61.5149 53.9890   2
  -1  -6  17 56.5792 75.1822   1
   1   6 -17 2.43604 25.2904   4
  -1   6  17 110.965 81.8878   1
  -1   6  16 1258.70 220.302   1
  -1   6  16 1217.97 263.399   2
  -1  -6  16 1151.59 226.038   1
   1   6 -16 1130.53 289.335   4
   1   6 -15 2138.19 398.219   4
  -1   6  15 1326.31 274.681   2
  -1   6  15 2018.98 265.570   1
  -1  -6  15 1786.65 263.598   1
  -1  -6  14 3670.12 371.914   1
  -1   6  14 2885.70 388.488   2
   1   6 -14 3856.10 557.113   4
  -1   6  14 3063.73 311.976   1
  -1  -6  13 1405.14 219.616   1
  -1   6  13 1188.71 242.443   2
   1   6 -13 1542.39 345.677   4
  -1   6  12 2820.99 380.498   2
   1  -6 -12 1578.74 203.523   1
  -1  -6  12 2816.16 305.575   1
   1   6 -12 2718.16 450.493   4
   1   6 -11 2877.35 461.240   4
  -1   6  11 1986.56 308.149   2
   1  -6 -11 1567.08 204.699   1
  -1  -6  11 2509.47 278.838   1
  -1   6  10 2075.39 315.055   2
   1   6 -10 1801.81 437.916   2
   1  -6 -10 1359.99 184.301   1
  -1  -6  10 2176.34 260.622   1
   1   6 -10 2721.92 472.592   4
   1   6  -9 1080.14 380.520   2
  -1   6   9 1116.00 231.678   2
   1  -6  -9 943.631 147.225   1
  -1  -6   9 1266.71 193.709   1
   1   6  -9 1565.15 372.222   4
   1   6  -8 839.269 354.274   2
  -1   6   8 1000.43 210.716   2
   1  -6  -8 638.185 120.344   1
   1   6  -8 1339.74 327.702   4
  -1  -6   8 1190.20 195.794   1
   1   6  -7 230.519 140.109   2
  -1  -6   7 243.371 92.6418   1
   1  -6  -7 83.1779 51.8941   1
  -1   6   7 93.3227 75.3860   2
   1   6  -6 1039.42 351.434   2
   1   6  -6 1798.98 399.362   4
  -1   6   6 1367.82 247.813   2
   1  -6  -6 809.847 123.969   1
  -1  -6   6 1239.26 203.270   1
   1   6  -5 129.849 120.194   2
  -1  -6   5 285.468 120.592   1
  -1  -6   5 138.464 130.018   3
  -1   6   5 200.335 97.8953   2
  -1   6   4 1463.07 269.544   2
  -1  -6   4 1589.14 235.360   1
   1   6  -4 1539.50 422.220   2
  -1  -6   4 925.264 225.955   3
  -1   6   3 1222.07 252.672   2
  -1  -6   3 1392.17 217.899   1
  -1  -6   3 1150.57 272.727   3
   1   6  -3 842.665 284.846   2
  -1  -6   2 2986.87 336.625   1
  -1   6   2 2742.87 366.991   2
   1   6  -2 3447.08 627.898   2
   1   6  -1 731.981 325.359   2
  -1   6   1 426.253 146.460   2
  -1   6   0 190.460 132.816   2
   1   6   0 231.617 151.309   2
  -1   6  -1 9725.15 718.867   2
   1   6   1 8659.96 947.359   2
  -1   6  -2 640.416 192.998   2
   1   6   2 639.737 264.597   2
   1   6   3 323.299 194.547   3
  -1   6  -3 459.818 172.399   2
  -1   6  -3 552.464 202.555   4
   1   6   3 224.855 124.691   2
   1   6   4 173.679 201.836   3
  -1   6  -4-43.5414 85.1453   4
  -1   6  -4 14.1660 81.6791   2
   1   6   4 62.6393 53.2410   2
   1   6   5 58.2178 95.6389   3
  -1   6  -5 92.0658 79.0952   4
  -1   6  -5 131.615 106.995   2
   1   6   5 121.770 152.643   2
  -1   6  -6 733.294 206.732   4
  -1   6  -6 432.061 69.9349   1
   1   6   6 461.450 207.180   2
  -1   6  -6 771.389 251.480   2
   1   6   6 513.273 207.815   3
   1   6   7 34.1685 87.5295   2
  -1   6  -7 18.6838 86.7124   2
  -1   6  -7 17.7485 29.2489   1
  -1   6  -7 15.0519 81.0621   4
  -1   6  -8 121.221 114.296   4
   1   6   8-76.5468 118.734   2
  -1   6  -8-40.9939 51.3561   2
  -1   6  -8 9.48036 14.0694   1
   1  -6   9 284.879 77.9682   2
   1   6   9 531.072 225.320   2
  -1   6  -9 219.830 60.3088   1
  -1   6  -9 283.759 140.806   4
  -1   6  -9 301.463 190.697   2
  -1   6 -10 315.177 82.2598   1
  -1   6 -10 298.848 131.774   4
   1  -6  10 382.477 85.4243   2
  -1   6 -10 352.410 185.460   2
   1   6  10 522.067 224.531   2
  -1   6 -11 4445.41 496.758   4
   1   6  11 4066.80 615.012   2
  -1   6 -11 4057.72 590.580   2
  -1   6 -11 2660.09 246.250   1
   1  -6  11 3378.77 261.060   2
  -1   6 -12 149.140 120.687   4
  -1   6 -12 90.4113 90.4566   2
   1   6  12 45.1297 119.078   2
  -1   6 -12 29.6810 27.0589   1
   1  -6  12 7.08108 12.4573   2
   1   6  13 262.591 156.935   2
   1  -6  13 152.317 54.6091   2
  -1   6 -13 161.605 104.934   4
   1  -6  14 4169.00 271.610   2
  -1   6 -14 4887.29 510.297   4
   1   6  14 4536.17 657.437   2
  -1   6 -15 115.113 70.7338   4
   1   6  15 27.0016 81.8559   2
  -1   6 -16-37.7185 42.9529   4
   1   6  16-60.2647 46.5467   2
  -1   6 -17 3991.90 457.573   4
   1   6  17 2899.39 530.268   2
  -1   6 -18 222.708 119.430   4
   1   6  18 153.849 151.232   2
  -1   6 -19 826.132 199.460   4
   1   6  19 678.174 262.508   2
   1   6  20 392.689 220.657   2
  -1   6 -20 282.911 121.421   4
  -1   6 -21-0.58885 46.2209   4
   1   6  21 84.1432 112.417   2
   1   6  22 62.0669 131.018   2
  -1   6 -22 27.1777 41.6835   4
  -1   6 -23 108.473 80.7953   4
   1   6  23 113.958 178.940   2
  -1   6 -24 74.6945 72.9897   4
   1   6  24 169.389 141.584   2
  -1   6 -25 443.648 133.387   4
   1   6  25 821.671 334.241   2
   1   6  26 233.452 178.479   2
  -1   6 -26 181.454 82.5330   4
   1   6  27 251.224 196.549   2
  -1   6 -27 201.704 104.707   4
   1   6  28-53.5400 116.152   2
  -1   6 -28 194.094 100.578   4
  -1   6 -29 82.0963 91.3308   4
   1   6  29 36.9563 117.618   2
  -1   6 -30 240.067 110.467   4
   1   6  30 318.761 270.149   2
  -1   6 -31 989.899 230.052   4
   1   6  31 662.595 335.435   2
   1   6  32-219.964 218.246   2
  -1   6 -32 103.852 105.509   4
   1   6  33 195.252 243.949   2
  -1  -7  33 104.030 167.329   1
  -1   7  32 223.502 176.652   2
  -1  -7  32-236.684 231.813   1
  -1   7  31 276.833 202.191   2
  -1  -7  31 443.685 263.265   1
   1   7 -30 52.3504 44.1855   4
  -1  -7  30 7.71089 94.2156   1
  -1   7  30 98.0868 124.351   2
  -1  -7  29 151.637 141.768   1
  -1   7  29 236.434 165.353   2
   1   7 -29 33.3676 73.9316   4
  -1  -7  28 723.033 268.851   1
  -1   7  28 768.807 294.612   2
   1   7 -28 1306.41 310.042   4
   1   7 -27 165.256 97.5418   4
  -1   7  27 91.4484 94.4400   2
  -1  -7  27 146.580 129.688   1
   1   7 -26 490.400 194.012   4
  -1   7  26 346.287 193.037   2
  -1  -7  26 935.460 303.192   1
  -1   7  25 744.146 283.725   2
   1   7 -25 853.663 252.978   4
  -1  -7  25 703.850 247.010   1
  -1  -7  24 705.307 241.345   1
  -1   7  24 871.420 296.922   2
   1   7 -24 641.281 221.439   4
   1   7 -23 458.666 193.186   4
  -1  -7  23 369.445 158.948   1
  -1   7  23 611.305 236.285   2
  -1   7  22 68.6292 83.2213   2
   1   7 -22 289.055 173.765   4
  -1  -7  22 157.793 111.092   1
  -1   7  21 120.522 116.032   2
   1   7 -21 6.19712 73.0604   4
   1   7 -20-34.4673 39.8335   4
  -1  -7  20 111.933 85.3700   1
  -1   7  20 198.949 175.338   2
  -1   7  19 215.098 161.631   2
   1   7 -19 597.764 239.499   4
  -1  -7  19 409.170 148.425   1
   1   7 -18 336.546 174.657   4
  -1  -7  18 325.701 132.206   1
  -1   7  18 225.363 140.972   2
  -1  -7  17 326.768 127.554   1
  -1   7  17 203.527 140.660   2
   1   7 -17 365.814 186.293   4
  -1  -7  16 714.958 189.310   1
  -1   7  16 746.779 240.052   2
   1   7 -16 674.067 262.478   4
  -1  -7  15 54.9061 59.0106   1
  -1   7  15 14.1875 53.9735   2
   1   7 -15-2.48589 64.8811   4
  -1  -7  14 1205.26 210.437   1
  -1   7  14 868.472 238.051   2
  -1   7  13 22.1536 49.1575   2
  -1  -7  13 132.695 77.1158   1
   1   7 -13-15.7801 60.0168   4
  -1   7  12 5304.14 586.264   2
  -1  -7  12 5326.30 423.878   1
   1   7 -12 6194.23 757.421   4
  -1  -7  11 938.682 167.385   1
   1   7 -11 1261.79 330.786   4
  -1   7  11 901.381 251.536   2
  -1  -7  10 85.1159 72.7763   1
   1   7 -10-75.5794 133.341   2
   1  -7 -10 38.5751 34.2828   1
  -1   7  10 54.5546 111.285   2
   1   7 -10-38.7606 109.474   4
   1  -7  -9 228.927 80.9819   1
   1   7  -9 579.148 207.038   4
   1   7  -9 152.367 212.584   2
  -1  -7   9 482.809 117.958   1
  -1   7   9 396.379 158.963   2
   1   7  -8-0.96670 118.517   2
   1   7  -8-47.0380 110.423   4
   1  -7  -8-18.3578 30.5524   1
  -1  -7   8 44.7350 46.9144   1
  -1   7   8 131.672 114.923   2
   1   7  -7 421.236 253.485   2
  -1  -7   7 283.410 100.321   1
  -1   7   7 177.963 113.278   2
   1   7  -7 293.981 184.742   4
   1  -7  -7 57.4377 44.3304   1
   1   7  -6 1937.17 485.544   2
   1   7  -6 2147.42 462.103   4
  -1   7   6 1745.19 334.261   2
  -1  -7   6 1897.82 236.596   1
   1   7  -5 470.276 281.210   2
  -1  -7   5 413.317 114.829   1
  -1   7   5 363.509 165.400   2
   1   7  -4 417.204 233.314   2
  -1   7   4 746.934 223.080   2
  -1  -7   4 563.797 137.073   1
  -1  -7   4 302.398 172.737   3
  -1   7   3 1011.55 267.734   2
  -1  -7   3 1049.26 194.914   1
   1   7  -3 1017.47 363.483   2
  -1  -7   2 880.820 183.381   1
  -1   7   2 469.300 174.516   2
   1   7  -2 521.346 245.499   2
   1   7  -1 473.289 273.309   2
  -1   7   1 306.453 165.746   2
  -1  -7   1 196.394 103.560   1
  -1   7   0 1093.70 270.276   2
  -1  -7   0 1281.23 216.211   1
   1   7   0 1124.74 368.381   2
  -1   7  -1 12.4880 49.0256   2
   1   7   1-0.80664 126.468   2
  -1   7  -2 397.580 211.855   2
   1   7   2 214.734 169.746   2
   1  -7   3-10.0084 21.6829   3
   1   7   3 60.0326 148.293   2
  -1   7  -3 51.7222 132.938   4
  -1   7  -3 2.56071 106.564   2
  -1   7  -4-57.5595 93.5276   2
  -1   7  -4 208.313 134.156   4
   1   7   4 149.141 157.353   2
   1   7   5 684.499 218.217   3
  -1   7  -5 1304.42 331.006   4
  -1  -7  -5 651.779 126.443   1
   1   7   5 459.138 261.572   2
  -1   7  -5 530.155 223.418   2
   1   7   6 3268.25 508.899   3
   1   7   6 3761.58 649.532   2
  -1   7  -6 3543.57 578.804   2
  -1   7  -6 4643.45 588.573   4
   1   7   7 129.002 123.071   3
  -1   7  -7 17.2919 35.6794   4
  -1   7  -7 14.0245 102.889   2
   1   7   7-0.72115 83.7052   2
  -1   7  -8 825.755 245.115   4
  -1   7  -8 517.219 230.779   2
   1   7   8 868.885 308.734   2
   1   7   8 745.829 264.257   3
   1   7   9 364.233 177.850   2
  -1   7  -9 482.748 96.0488   1
  -1   7  -9 520.867 213.694   2
   1   7   9 426.097 169.306   3
  -1   7  -9 634.221 200.200   4
  -1   7 -10 27.4297 68.5278   2
   1   7  10 122.273 149.584   2
  -1   7 -10 8.16326 70.3719   4
  -1   7 -11 169.274 153.979   2
   1   7  11 266.624 157.975   2
  -1   7 -11 339.081 157.243   4
  -1   7 -12 5876.20 636.096   4
   1   7  12 4179.34 674.435   2
  -1   7 -12 5116.65 768.029   2
   1   7  13 1887.75 485.585   2
  -1   7 -13 1725.86 441.586   2
  -1   7 -13 1847.13 353.372   4
  -1   7 -14 339.914 167.792   4
   1   7  14 423.726 255.110   2
  -1   7 -15 159.176 129.923   4
   1   7  15 141.098 104.127   2
   1   7  16 956.538 351.728   2
  -1   7 -16 381.634 158.884   4
  -1   7 -17 57.8587 76.1583   4
   1   7  17 58.1455 130.786   2
   1   7  18 755.123 313.629   2
  -1   7 -18 1000.83 258.350   4
   1   7  19 266.187 217.557   2
  -1   7 -19 5.97481 50.8367   4
   1   7  20 653.064 315.977   2
  -1   7 -20 659.635 197.382   4
  -1   7 -21 122.207 86.4748   4
   1   7  21 9.41880 60.4363   2
  -1   7 -22 115.524 94.4950   4
   1   7  22 336.961 266.367   2
  -1   7 -23 12.1403 43.0606   4
   1   7  23 102.772 159.749   2
   1   7  24 657.855 285.759   2
  -1   7 -24 609.958 188.303   4
   1   7  25 401.178 237.866   2
  -1   7 -25 363.697 132.275   4
   1   7  26 936.156 389.944   2
  -1   7 -26 965.177 220.430   4
  -1   7 -27-27.6647 57.8926   4
   1   7  27-132.026 108.709   2
   1   7  28 54.1894 170.742   2
  -1   7 -28 12.5960 61.5774   4
   1   7  29 125.853 263.242   2
  -1   7 -29 112.315 86.8768   4
   1   7  30 668.943 352.400   2
  -1   7 -30 1344.91 267.706   4
   1   7  31 333.818 272.857   2
  -1   7 -31 122.797 101.309   4
   1   7  32 470.053 315.597   2
   1   7  33 593.963 415.630   2
  -1   8  29-116.883 145.413   2
  -1   8  28 22.0470 66.1166   2
   1   8 -28-77.4955 99.3627   4
  -1   8  27 1322.30 423.241   2
   1   8 -27 2240.85 445.846   4
  -1  -8  26 510.440 218.397   1
  -1   8  26 249.213 170.724   2
   1   8 -26 678.717 250.513   4
   1   8 -25 159.752 134.173   4
  -1   8  25-114.467 115.581   2
  -1  -8  25 70.2771 49.5447   1
   1   8 -24 722.915 251.345   4
  -1  -8  24 863.554 272.455   1
  -1   8  24 631.090 320.002   2
  -1  -8  23 85.3025 120.064   1
  -1   8  23 231.846 183.578   2
   1   8 -23 203.853 173.844   4
  -1   8  22 86.8177 97.4422   2
   1   8 -22-15.7120 63.5632   4
  -1  -8  22 261.907 148.181   1
  -1   8  21 298.354 176.519   2
   1   8 -21 312.089 157.937   4
  -1  -8  21 179.525 90.8772   1
   1   8 -20 385.610 219.843   4
  -1   8  20 512.250 250.339   2
  -1  -8  20 427.251 167.640   1
  -1   8  19 396.210 227.124   2
  -1  -8  19 170.612 112.444   1
   1   8 -19 418.934 228.167   4
  -1  -8  18 387.512 153.464   1
  -1   8  18 187.830 93.7202   2
   1   8 -18 322.249 200.183   4
   1   8 -17 2.77534 56.1147   4
  -1  -8  17-38.1913 19.6511   1
  -1   8  17-13.4102 102.667   2
  -1   8  16 396.709 199.774   2
  -1  -8  16 212.758 88.9499   1
   1   8 -16 289.037 131.654   4
  -1   8  15 31.7564 42.6406   2
   1   8 -15 107.127 61.8741   4
  -1   8  14 1682.41 384.934   2
  -1  -8  14 998.280 190.763   1
   1   8 -14 2203.57 491.347   4
   1   8 -13 25.4154 116.911   4
  -1   8  13 126.505 110.408   2
  -1  -8  13 27.9904 42.7535   1
   1   8 -12 1376.16 396.410   4
  -1  -8  12 749.279 156.206   1
  -1   8  12 911.025 260.127   2
  -1   8  11 2414.92 473.327   2
   1   8 -11 2541.59 663.317   2
  -1  -8  11 2815.00 296.120   1
   1   8 -11 3859.36 664.267   4
   1   8 -10 270.092 276.302   2
   1   8 -10 648.226 287.932   4
  -1  -8  10 531.803 125.825   1
  -1   8  10 347.638 166.890   2
   1   8  -9 372.074 237.076   4
   1   8  -9 168.669 221.860   2
  -1  -8   9 170.219 70.3834   1
  -1   8   9 106.768 87.3335   2
  -1  -8   8 219.484 81.2222   1
   1   8  -8 545.144 308.913   2
   1   8  -8 910.827 354.940   4
  -1   8   8 396.633 193.742   2
   1   8  -7 771.324 378.108   2
   1   8  -7 1250.40 375.458   4
  -1  -8   7 837.112 149.519   1
  -1   8   7 667.126 240.875   2
   1   8  -6 1510.94 512.503   2
  -1   8   6 1148.88 310.330   2
  -1  -8   6 1229.35 174.988   1
   1   8  -6 1816.78 461.788   4
   1   8  -5 506.245 240.923   2
   1   8  -5 1186.51 401.452   4
  -1  -8   5 713.906 134.559   1
  -1   8   5 742.203 239.431   2
  -1  -8   4 1203.39 183.097   1
  -1   8   4 952.199 286.496   2
   1   8  -4 1259.10 401.326   2
  -1   8   3 186.699 126.663   2
  -1  -8   3 529.299 119.856   1
   1   8  -3 753.939 343.773   2
  -1  -8   2 53.2234 55.0556   1
  -1   8   2 91.4650 101.481   2
   1   8  -2 35.0386 201.953   2
  -1  -8   1 42.0117 34.7042   1
   1   8  -1-63.6703 107.097   2
  -1   8   1 172.348 138.985   2
  -1   8   0 169.240 163.170   2
   1   8   0 412.578 259.947   2
  -1  -8   0 61.9279 72.1754   1
  -1   8  -1 186.166 164.377   2
  -1  -8  -1 66.6937 36.0272   1
   1   8   1 116.388 140.259   2
  -1   8  -2 1811.08 434.160   4
  -1   8  -2 1046.10 317.244   2
   1   8   2 950.828 360.119   2
  -1   8  -3 2458.02 500.829   4
   1   8   3 1238.95 426.801   2
  -1   8  -3 1263.25 360.613   2
  -1   8  -4 162.354 161.999   4
  -1   8  -4 61.1251 116.400   2
   1   8   4 280.844 186.428   2
   1   8   5 281.444 287.073   2
  -1   8  -5 125.135 148.899   4
  -1   8  -5-50.6089 143.594   2
  -1   8  -6 143.130 137.529   4
   1   8   6-34.3531 115.119   2
  -1   8  -6 298.675 244.047   2
   1   8   7 1952.04 398.242   3
   1   8   7 981.083 375.886   2
  -1   8  -7 2704.62 509.534   4
  -1   8  -7 1771.97 463.478   2
   1   8   8 29.7742 139.708   3
  -1   8  -8-36.5322 87.8286   4
   1   8   8-146.442 134.376   2
  -1   8  -8 34.3148 60.2714   2
  -1   8  -9 954.223 288.873   4
   1   8   9 60.2284 129.098   2
   1   8   9 522.744 223.992   3
  -1   8  -9 1083.24 376.850   2
  -1   8 -10 4114.17 584.173   4
   1   8  10 2963.95 646.716   2
  -1   8 -10 3199.25 624.030   2
   1   8  10 2701.03 453.601   3
   1   8  11 332.887 146.757   3
   1   8  11 251.096 181.255   2
  -1   8 -11 471.410 271.454   2
  -1   8 -11 438.950 190.436   4
  -1   8 -12 79.7218 174.950   2
  -1   8 -12 166.644 133.278   4
   1   8  12-159.357 153.659   2
   1   8  12 163.245 165.492   3
  -1   8 -13 573.999 294.576   2
   1   8  13 657.775 347.294   2
  -1   8 -13 928.334 259.336   4
   1   8  14 11.7102 56.7524   2
  -1   8 -14 41.2306 83.8725   4
   1   8  15 209.939 161.951   2
  -1   8 -15 467.401 206.772   4
  -1   8 -16 16.2427 28.2683   4
   1   8  16 185.192 142.650   2
  -1   8 -17 834.185 252.088   4
   1   8  17 487.920 232.283   2
   1   8  18 372.517 261.897   2
  -1   8 -18 406.648 171.955   4
   1   8  19 190.546 181.135   2
  -1   8 -19 389.388 176.617   4
  -1   8 -20 1.40777 29.5948   4
   1   8  20-7.01826 81.0584   2
   1   8  21 134.463 243.671   2
  -1   8 -21 18.2377 52.7752   4
  -1   8 -22 25.7820 56.9295   4
   1   8  22 75.9680 142.019   2
   1   8  23 312.622 256.240   2
  -1   8 -23 77.1841 82.5271   4
  -1   8 -24 32.2640 62.9039   4
   1   8  24-79.3498 103.432   2
   1   8  25 384.589 238.441   2
  -1   8 -25 924.701 251.731   4
   1   8  26-146.013 226.660   2
  -1   8 -26 563.401 195.896   4
   1   8  27 228.484 219.611   2
  -1   8 -27 92.8545 64.8843   4
  -1   8 -28 54.9148 83.7085   4
   1   8  28 550.193 328.204   2
   1   8  29 265.624 257.632   2
  -1   8 -29 134.820 95.3024   4
   1   8  30 210.175 228.616   2
   1   9 -26 526.070 242.447   4
  -1   9  26-64.1080 97.9348   2
  -1   9  25 128.051 144.442   2
   1   9 -25 37.7453 81.4705   4
  -1   9  24 285.797 294.453   2
   1   9 -24 180.462 171.042   4
   1   9 -23 130.842 152.073   4
  -1   9  23-2.65779 87.3709   2
  -1   9  22-74.8247 126.153   2
   1   9 -22 46.6246 172.075   4
   1   9 -21 188.411 181.623   4
  -1   9  21 328.328 234.822   2
  -1   9  20 66.5891 149.239   2
   1   9 -20 136.864 160.386   4
   1   9 -19 190.271 179.607   4
  -1   9  19 216.431 154.163   2
  -1   9  18 73.0468 122.255   2
   1   9 -18 178.896 173.262   4
   1   9 -17 205.122 183.660   4
  -1   9  17 115.868 152.156   2
   1   9 -16 566.937 295.330   4
  -1   9  16 70.8874 91.4343   2
   1   9 -15 1705.19 471.259   4
  -1   9  15 999.362 351.973   2
  -1   9  14 5.77047 110.704   2
   1   9 -14 15.0652 102.801   4
  -1   9  13 105.581 165.645   2
   1   9 -13-112.965 136.465   4
  -1   9  12-24.8183 104.390   2
   1   9 -12-40.8808 125.303   4
   1   9 -11 902.624 427.782   2
  -1   9  11 1431.04 399.180   2
   1   9 -11 1904.66 479.498   4
   1   9 -10 2746.86 730.464   2
  -1   9  10 2688.73 543.163   2
   1   9 -10 3921.69 717.531   4
   1   9  -9 677.184 394.395   2
   1   9  -9 773.954 323.850   4
  -1   9   9 522.896 255.605   2
   1   9  -8 261.372 264.017   2
   1   9  -8-51.9583 134.499   4
  -1   9   8 112.415 137.057   2
   1   9  -7 353.603 335.576   2
  -1   9   7 804.840 292.633   2
   1   9  -7 883.304 350.753   4
   1   9  -6 179.573 246.225   2
  -1   9   6 16.8296 75.7455   2
   1   9  -5 608.737 352.298   2
  -1   9   5 532.117 237.636   2
   1   9  -5 333.169 249.030   4
   1   9  -4 254.650 320.569   2
  -1   9   4 161.269 118.250   2
   1   9  -3 1057.59 426.120   2
  -1   9   3 1379.10 378.089   2
  -1   9   2 239.908 231.579   2
   1   9  -2 204.758 214.947   2
   1   9  -1 1677.34 553.512   2
  -1   9   1 102.805 81.9317   2
  -1   9   0 51.7935 138.417   2
   1   9   0 50.2268 214.320   2
   1   9   1 496.749 319.278   2
  -1   9  -1 356.612 241.114   2
  -1   9  -2 176.001 148.770   4
   1   9   2 21.0918 107.544   2
  -1   9  -2 115.071 108.402   2
  -1   9  -3 2853.01 589.056   2
  -1   9  -3 3791.08 668.161   4
   1   9   3 1930.86 544.805   2
  -1   9  -4 20.9741 123.257   2
   1   9   4 1013.06 424.436   2
  -1   9  -4 1135.58 383.536   4
  -1   9  -5 3525.02 628.790   4
  -1   9  -5 2641.31 616.985   2
   1   9   5 2651.21 648.852   2
  -1   9  -6 211.702 214.076   4
   1   9   6 134.814 178.616   2
  -1   9  -6 21.7605 161.638   2
   1   9   7 946.681 397.645   2
  -1   9  -7 1440.02 397.149   4
  -1   9  -7 619.100 361.858   2
  -1   9  -8 560.619 295.676   2
  -1   9  -8 1152.87 340.433   4
   1   9   8 882.632 384.426   2
  -1   9  -9 746.833 265.146   4
   1   9   9 483.237 273.451   2
  -1   9  -9 522.232 307.820   2
   1   9  10 367.461 270.678   2
  -1   9 -10 573.583 324.519   2
  -1   9 -10 540.624 258.559   4
  -1   9 -11-211.229 220.900   2
  -1   9 -11 30.1352 62.2748   4
   1   9  11 230.886 179.355   2
  -1   9 -12 9.01134 202.337   2
  -1   9 -12 7.29037 50.3303   4
   1   9  12 372.190 262.084   2
  -1   9 -13 488.200 357.388   2
  -1   9 -13 426.364 209.411   4
   1   9  13 740.144 345.972   2
   1   9  14 175.993 245.831   2
  -1   9 -14 275.466 195.525   4
   1   9  15-46.9353 140.855   2
  -1   9 -15-40.9557 85.7593   4
  -1   9 -16 83.3223 81.6755   4
   1   9  16 588.758 354.842   2
  -1   9 -17 852.865 265.194   4
   1   9  17 1229.53 467.952   2
   1   9  18 98.2151 200.327   2
  -1   9 -18-69.1756 81.6694   4
   1   9  19 562.462 372.742   2
  -1   9 -19 845.027 288.756   4
   1   9  20 185.662 253.706   2
  -1   9 -20 50.8993 80.6494   4
  -1   9 -21 2036.62 414.465   4
   1   9  21 961.206 417.023   2
  -1   9 -22 237.127 163.346   4
   1   9  22 39.7908 155.312   2
  -1   9 -23 334.207 207.413   4
   1   9  23 180.307 185.341   2
  -1   9 -24 85.7533 95.0594   4
   1   9  24 1172.81 549.189   2
  -1   9 -25-1.41136 48.7752   4
   1   9  25 101.933 232.981   2
   1   9  26 166.459 276.384   2
  -1   9 -26 180.872 156.903   4
   1  10 -22 970.508 371.752   4
  -1  10  22 312.316 276.953   2
   1  10 -21 373.770 229.903   4
  -1  10  21 154.638 162.678   2
  -1  10  20 143.257 188.351   2
   1  10 -20-103.572 167.981   4
  -1  10  19 33.4461 77.1725   2
   1  10 -19-117.549 150.321   4
  -1  10  18-112.310 134.162   2
   1  10 -18 100.644 130.164   4
   1  10 -17 177.239 209.975   4
  -1  10  17-15.0475 138.654   2
  -1  10  16 1143.53 395.948   2
   1  10 -16 1511.20 514.959   4
  -1  10  15 21.7436 105.331   2
   1  10 -15 344.296 231.460   4
   1  10 -14 256.801 240.874   4
  -1  10  14 176.099 213.224   2
   1  10 -13 689.047 320.444   4
  -1  10  13 107.352 104.808   2
   1  10 -12 550.352 326.886   4
  -1  10  12 536.771 290.186   2
  -1  10  11 710.128 325.104   2
   1  10 -11 538.019 276.996   4
   1  10 -11 465.192 296.159   2
   1  10 -10 362.824 247.912   2
   1  10 -10 129.219 173.855   4
  -1  10  10 289.728 212.310   2
  -1  10   9 34.0574 88.0779   2
   1  10  -9 365.051 364.171   2
   1  10  -9 5.98593 123.148   4
  -1  10   8 500.486 274.674   2
   1  10  -8 684.324 342.324   4
   1  10  -8 1061.54 388.812   2
   1  10  -7-390.535 362.134   2
   1  10  -7 251.124 256.689   4
  -1  10   7 17.8328 149.622   2
  -1  10   6 1594.69 468.581   2
   1  10  -6 1696.17 633.577   2
   1  10  -6 2499.77 621.278   4
  -1  10   5 224.561 153.162   2
   1  10  -5 339.825 197.619   4
   1  10  -5 314.290 337.333   2
   1  10  -4-38.6026 126.670   2
   1  10  -4 438.918 309.735   4
  -1  10   4 210.931 192.520   2
   1  10  -3 187.852 238.506   2
  -1  10   3 135.506 164.095   2
   1  10  -2 683.450 372.078   2
  -1  10   2 361.642 203.227   2
  -1  10   1 778.640 325.909   2
   1  10  -1 618.859 296.698   2
  -1  10   0 437.271 272.181   2
   1  10   0 226.601 273.599   2
  -1  10  -1 40.6346 137.430   4
  -1  10  -1 123.110 161.395   2
  -1  10  -2 109.461 112.620   4
  -1  10  -2 244.725 265.566   2
   1  10   2 230.508 195.449   2
   1  10   3 87.3416 191.630   2
  -1  10  -3 692.444 369.816   2
  -1  10  -3 409.400 153.214   4
  -1  10  -4 254.776 199.076   4
   1  10   4 293.602 110.798   2
  -1  10  -4 469.073 280.684   2
  -1  10  -5 550.900 261.245   4
   1  10   5 217.654 265.597   2
  -1  10  -5 51.6350 115.030   2
  -1  10  -6-8.60155 102.733   4
   1  10   6 108.060 123.191   2
  -1  10  -6-44.4578 99.6597   2
   1  10   7-77.5805 115.128   2
  -1  10  -7 14.8972 98.4693   4
  -1  10  -7-174.127 181.600   2
   1  10   8 658.574 319.575   2
  -1  10  -8 1878.21 488.043   4
  -1  10  -8 1267.12 429.783   2
  -1  10  -9 209.120 231.171   2
  -1  10  -9 317.992 229.011   4
   1  10   9-256.481 249.773   2
  -1  10 -10 868.568 427.446   2
   1  10  10 85.6474 122.301   2
  -1  10 -10 683.440 298.787   4
  -1  10 -11 423.819 364.886   2
  -1  10 -11 438.804 261.133   4
   1  10  11 579.437 332.443   2
   1  10  12 102.472 278.193   2
  -1  10 -12 102.563 149.458   4
  -1  10 -13 238.374 187.756   4
   1  10  13 458.682 387.240   2
  -1  10 -14 156.498 123.628   4
   1  10  14-81.2101 199.674   2
  -1  10 -15 1270.78 373.380   4
   1  10  15 878.131 437.739   2
  -1  10 -16 267.738 163.508   4
   1  10  16 24.5483 151.782   2
  -1  10 -17 240.896 210.648   4
   1  10  17 126.553 246.778   2
  -1  10 -18-62.8570 115.481   4
   1  10  18 129.281 258.053   2
  -1  10 -19 355.982 207.844   4
   1  10  19 480.969 351.740   2
   1  10  20 257.525 263.489   2
  -1  10 -20 469.338 251.200   4
  -1  10 -21 254.684 177.529   4
   1  10  21 456.975 382.317   2
   1  10  22 282.435 346.597   2
  -1  10 -22 296.714 184.706   4
  -1  10 -23 37.3142 102.494   4
   1  11 -18-375.155 231.633   4
  -1  11  17-82.5326 96.7036   2
   1  11 -17 87.4858 102.124   4
   1  11 -16 334.602 253.584   4
  -1  11  16 450.929 316.891   2
  -1  11  15 374.248 301.952   2
   1  11 -15 236.235 283.804   4
   1  11 -14 383.128 306.795   4
  -1  11  14 395.444 281.719   2
  -1  11  13 678.047 285.766   2
   1  11 -13 407.370 249.378   4
   1  11 -12 739.889 367.122   4
  -1  11  12 259.838 243.777   2
   1  11 -11 171.916 244.155   2
   1  11 -11 502.755 339.297   4
  -1  11  11 14.4573 213.565   2
   1  11 -10 329.167 266.544   4
  -1  11  10 231.100 200.851   2
   1  11 -10 172.199 260.712   2
   1  11  -9-57.5213 119.913   2
  -1  11   9 545.975 343.586   2
   1  11  -9 432.792 335.067   4
   1  11  -8 230.932 255.878   2
  -1  11   8 75.8244 124.145   2
   1  11  -7-266.278 354.044   2
   1  11  -7 57.6106 86.5211   4
  -1  11   7 264.336 237.881   2
   1  11  -6 2619.25 725.990   4
  -1  11   6 1908.21 557.715   2
   1  11  -6 1869.13 680.047   2
   1  11  -5 1599.34 602.680   2
   1  11  -5 1685.51 557.779   4
  -1  11   5 523.301 308.431   2
  -1  11   4 139.168 138.052   2
   1  11  -4 88.0328 156.372   4
   1  11  -4-23.0362 124.088   2
   1  11  -3 65.8572 209.846   2
   1  11  -3 251.934 213.281   4
  -1  11   3 231.036 251.638   2
   1  11  -2 257.888 222.262   2
  -1  11   2-86.1951 255.299   2
  -1  11   1 1001.70 485.444   2
   1  11  -1 438.694 224.489   2
  -1  11   0 41.3474 125.520   4
  -1  11   0 57.5751 236.699   2
   1  11   0 300.874 287.353   2
  -1  11  -1-62.8025 67.7134   4
  -1  11  -1 13.4186 114.238   2
   1  11   2 173.596 166.663   2
  -1  11  -2-9.85931 237.299   2
  -1  11  -3-16.5352 121.837   4
  -1  11  -3-273.338 284.599   2
   1  11   3 175.416 274.422   2
  -1  11  -4 128.890 123.222   4
   1  11   4 11.8557 252.065   2
  -1  11  -4 64.4861 107.309   2
  -1  11  -5 359.423 273.801   4
   1  11   5 593.040 394.977   2
  -1  11  -5-75.8650 159.182   2
  -1  11  -6 686.469 411.704   2
   1  11   6 606.695 466.563   2
  -1  11  -6 608.582 302.774   4
  -1  11  -7 98.6632 101.162   4
   1  11   7-89.1018 182.752   2
  -1  11  -8 555.253 363.244   2
   1  11   8 536.051 340.107   2
  -1  11  -8 893.155 354.163   4
  -1  11  -9 387.161 260.803   4
   1  11   9 340.062 443.453   2
  -1  11 -10 333.801 269.757   4
   1  11  10 358.989 274.397   2
   1  11  11 566.063 379.876   2
  -1  11 -11 771.608 349.935   4
   1  11  12-180.807 296.860   2
  -1  11 -12 57.8404 57.5165   4
   1  11  13 974.507 502.138   2
  -1  11 -13 25.6157 108.129   4
  -1  11 -14-78.0748 154.295   4
   1  11  14 636.797 419.032   2
  -1  11 -15 111.984 84.3082   4
   1  11  15 668.735 442.092   2
  -1  11 -16 267.536 200.916   4
   1  11  16 146.306 345.873   2
   1  11  17 174.240 332.649   2
  -1  11 -17-164.872 178.555   4
  -1  11 -18 398.248 195.936   4
  -1  11 -19 509.982 256.642   4
  -1  11 -20 165.922 154.159   4
  -1  12  12-185.114 275.255   2
   1  12 -11 409.475 399.046   2
   1  12 -11-58.1876 140.331   4
  -1  12  11 182.157 243.346   2
   1  12 -10 255.969 324.432   2
  -1  12  10 334.477 316.271   2
   1  12 -10 599.180 389.913   4
   1  12  -9 643.811 458.083   2
  -1  12   9 331.254 348.498   2
   1  12  -9 816.625 410.998   4
   1  12  -8-470.505 491.341   2
   1  12  -8 392.867 337.056   4
  -1  12   8-327.977 287.228   2
   1  12  -7 1185.16 482.340   4
  -1  12   7 705.896 402.563   2
   1  12  -7 307.534 271.152   2
   1  12  -6 487.370 540.220   2
   1  12  -6 101.855 274.416   4
  -1  12   6-37.1510 119.861   2
   1  12  -5 109.681 216.175   2
   1  12  -5-212.592 180.646   4
  -1  12   5-309.257 303.165   2
   1  12  -4 300.149 392.170   2
   1  12  -4-203.907 275.030   4
  -1  12   4 158.519 136.675   2
  -1  12   3-140.941 203.332   2
   1  12  -3-87.4583 203.763   4
   1  12  -3-104.013 148.346   2
   1  12  -2 129.687 214.805   2
  -1  12   2-68.3119 122.589   4
   1  12  -2 9.86109 196.689   4
  -1  12   2 28.4770 157.093   2
   1  12  -1 533.924 360.951   2
  -1  12   1 171.376 191.299   4
   1  12  -1 270.439 229.818   4
  -1  12   1 644.559 365.648   2
   1  12   0 176.906 171.770   2
  -1  12   0 179.369 250.113   2
  -1  12   0-151.350 164.176   4
  -1  12  -1 1154.51 433.600   4
  -1  12  -1 660.073 426.467   2
   1  12   1 586.865 364.771   2
  -1  12  -2 43.9157 212.860   2
  -1  12  -2 130.440 115.077   4
  -1  12  -3 149.413 250.614   4
  -1  12  -3-141.034 156.092   2
   1  12   3 483.907 409.553   2
  -1  12  -4 165.169 190.393   4
  -1  12  -4 59.0431 130.143   2
   1  12   4 615.857 436.775   2
   1  12   5 8.45295 216.907   2
  -1  12  -5-134.883 141.430   4
  -1  12  -5-37.0967 270.806   2
  -1  12  -6 494.105 321.187   4
   1  12   6-362.982 272.406   2
  -1  12  -6 97.1337 173.422   2
  -1  12  -7 277.515 214.297   4
   1  12   7 303.357 358.535   2
  -1  12  -8-10.0960 124.568   4
   1  12   8 359.434 451.162   2
  -1  12  -9 237.071 193.062   4
   1  12   9 38.0761 121.746   2
  -1  12 -10-285.810 230.383   4
   1  12  10 5.19698 153.124   2
  -1  12 -11-219.800 186.435   4
  -1  12 -12-90.4720 192.201   4
  -1  12 -13 179.938 177.197   4
  -1  12 -14 71.1393 83.7473   4
  -1  12 -15 373.869 273.980   4
   1  13  -8 27.2313 255.836   2
   1  13  -7-295.854 318.873   2
   1  13  -6 502.824 485.864   2
   1  13  -5-243.710 164.860   2
   1  13  -4 233.893 152.129   2
  -1  13   4 813.375 510.387   4
  -1  13   3 351.166 318.557   4
  -1  13   3 426.838 390.340   2
  -1  13   2 85.2201 285.216   2
  -1  13   2-46.7701 144.338   4
  -1  13   1-77.9542 193.378   4
  -1  13   1 380.628 369.382   2
  -1  13   0 188.479 113.083   4
  -1  13   0-25.3687 166.966   2
  -1  13  -1 276.808 417.772   2
  -1  13  -1 249.383 201.701   4
  -1  13  -2 381.597 311.045   4
  -1  13  -2 1326.72 636.761   2
  -1  13  -3 1.25955 152.822   4
  -1  13  -3 207.945 325.634   2
  -1  13  -4 193.337 120.113   4
  -1  13  -5 567.367 349.166   4
  -1  13  -6 531.500 336.574   4
  -1  13  -7-65.8551 176.769   4
   2   0 -37-2.22909 21.0690   4
   2   0 -36 107.449 60.3220   4
  -2   0  36 103.350 64.2498   2
  -2   0  35 26.1612 41.5966   2
   2   0 -35-25.1077 33.8411   4
   2   0 -34-17.0469 19.2223   4
  -2   0  34-132.098 88.3097   2
  -2   0  33 32.6005 49.8984   2
  -2   0  33 148.469 165.153   1
   2   0 -33 7.00084 24.6438   4
  -2   0  32 514.084 249.257   1
  -2   0  32 228.958 102.066   2
   2   0 -32 268.073 81.3316   4
  -2   0  31 14.7010 31.2907   2
  -2   0  31-61.8436 71.6531   1
   2   0 -31-29.1660 22.2627   4
  -2   0  30 338.267 133.363   2
  -2   0  30 360.141 199.038   1
   2   0 -30 183.494 70.6245   4
  -2   0  29-17.2871 27.8014   2
  -2   0  29 36.3635 66.2075   1
   2   0 -29 15.3641 34.6306   4
  -2   0  28 354.740 160.894   1
  -2   0  28 216.045 86.7333   2
   2   0 -28 264.446 80.3692   4
  -2   0  27 32.7531 35.5521   2
  -2   0  27 60.2670 72.5714   1
   2   0 -27 14.5004 30.4967   4
  -2   0  26 1159.30 191.426   2
  -2   0  26 1391.66 312.792   1
   2   0 -26 917.178 140.749   4
  -2   0  25 46.2975 56.9979   1
   2   0 -25 18.2705 25.6158   4
  -2   0  24 1961.92 348.323   1
   2   0 -24 1362.87 161.883   4
  -2   0  23 84.8730 93.6217   1
   2   0 -23-5.26299 16.9563   4
  -2   0  22-0.70379 20.8095   1
   2   0 -22 20.4128 21.5404   4
   2   0 -21 3.02840 11.6805   4
  -2   0  21 7.04963 35.2587   1
   2   0 -20 630.447 109.986   4
  -2   0  20 488.572 158.849   1
   2   0 -19-9.23983 11.2167   4
  -2   0  19-4.36712 24.1244   1
   2   0 -18 627.727 118.148   4
  -2   0  18 415.907 139.550   1
  -2   0  17 48.7865 57.1193   1
   2   0 -17-3.29876 27.5913   4
   2   0 -16 2973.02 223.111   4
  -2   0  16 2939.67 349.397   1
   2   0 -15 9.36721 21.0386   4
  -2   0  15 15.8634 59.8655   1
  -2   0  14 1378.28 237.037   1
   2   0 -14 950.664 117.975   4
  -2   0  13 29.0403 28.8491   1
   2   0 -13-6.13255 15.9951   4
   2   0 -12 5175.74 261.878   4
  -2   0  12 5441.25 461.013   1
   2   0 -11 10.9152 22.2799   4
  -2   0  11 68.0334 53.7541   4
  -2   0  10 1022.04 209.058   1
  -2   0  10 1033.86 157.378   4
   2   0 -10 1144.78 117.371   4
  -2   0   9-30.8509 30.6443   1
  -2   0   9-6.29156 11.2516   4
   2   0  -9 33.1869 23.8922   4
  -2   0   8 1164.81 314.485   3
   2   0  -8 978.247 215.096   1
  -2   0   8 1315.11 225.846   1
   2   0  -8 1384.50 124.589   4
  -2   0   8 1086.44 147.334   4
  -2   0   7 17.4859 36.2528   4
   2   0  -7 5.08565 9.33203   4
  -2   0   7-14.9299 23.7729   1
  -2   0   6 1755.04 178.707   4
  -2   0   6 2178.10 313.788   1
   2   0  -6 1945.58 151.230   4
  -2   0   6 1776.71 364.709   3
  -2   0   5-1.99574 54.0630   1
   2   0  -5-8.02060 5.66343   4
  -2   0   4 29261.1 1107.85   1
   2   0  -4 27698.1 575.264   4
  -2   0   4 27085.1 1350.78   3
   2   0  -4 28838.3 1475.38   3
   2   0  -3-79.9046 92.2228   3
  -2   0   3-7.41260 34.2119   3
   2   0  -3-2.03000 13.4854   4
   2   0  -2 607.758 203.341   3
   2   0  -2 584.745 90.2294   4
   2   0  -1 71.3769 132.932   3
  -2   0  -2 930.509 197.825   2
  -2   0  -3 10.2805 71.9821   2
   2   0   3-5.17986 9.48640   4
   2   0   4 8365.98 210.249   4
  -2   0  -4 5438.39 488.459   2
   2   0   5-2.68415 7.62773   4
  -2   0  -5 108.816 78.1291   2
   2   0   6 3756.37 156.813   4
  -2   0  -6 2977.91 335.037   2
  -2   0  -7-27.2462 33.5580   2
   2   0   7 29.4260 15.8644   4
  -2   0  -8 8410.13 461.367   2
   2   0   8 11313.8 336.413   4
   2   0   9 14.1871 12.8395   4
  -2   0  -9 14.4394 28.7424   2
  -2   0 -10 3827.81 236.953   2
   2   0  10 3588.48 396.492   2
   2   0  11 115.404 79.7350   2
  -2   0 -11-6.83182 8.57957   2
  -2   0 -12 7220.86 261.356   2
   2   0  12 6758.44 529.734   2
  -2   0 -13 13.5420 14.5022   2
  -2   0 -13-6.04867 5.82437   4
   2   0  13 2.35022 28.0511   2
  -2   0 -14 131.542 29.5541   2
  -2   0 -14 128.447 33.0011   4
   2   0  14 125.479 101.165   2
  -2   0 -15 2.95492 16.7962   4
  -2   0 -15 15.1564 11.9150   2
   2   0  15 57.9261 70.7182   2
  -2   0 -16 743.010 72.0572   2
  -2   0 -16 845.613 95.4581   4
   2   0  16 726.804 191.761   2
  -2   0 -17 1.96265 11.2266   4
   2   0  17 86.2418 100.232   2
   2   0  18 89.9355 60.7293   2
  -2   0 -18 98.1161 34.5472   4
   2   0  19 155.671 101.389   2
  -2   0 -19-8.50028 5.37152   4
  -2   0 -20 3373.20 214.763   4
   2   0  20 3376.31 409.133   2
   2   0  21 144.728 98.6745   2
  -2   0 -21 30.5660 25.5879   4
   2   0  22 276.242 136.819   2
  -2   0 -22 608.214 97.1455   4
   2   0  23 32.5509 78.9351   2
  -2   0 -23-11.5442 7.25119   4
  -2   0 -24 6827.25 338.553   4
  -2   1  37 162.319 101.796   2
   2   1 -37 582.273 135.099   4
  -2  -1  36 619.735 303.896   1
  -2   1  36 447.428 275.035   1
  -2   1  36 191.027 109.841   2
   2   1 -36 214.253 94.5450   4
   2  -1 -36 225.503 80.2204   4
  -2  -1  35 1673.57 479.567   1
   2   1 -35 1295.45 206.256   4
  -2   1  35 1069.22 369.831   1
  -2  -1  35 972.980 212.961   2
  -2   1  35 736.993 210.980   2
   2  -1 -35 1028.51 170.312   4
  -2   1  34-59.9516 65.2753   1
  -2  -1  34 29.3906 55.3692   2
  -2   1  34 180.394 101.963   2
   2   1 -34 116.263 57.4001   4
  -2  -1  34-58.9733 78.3462   1
   2  -1 -34-22.6412 30.2308   4
  -2   1  33 442.314 223.229   1
  -2  -1  33 297.008 199.375   1
  -2  -1  33 290.390 114.193   2
  -2   1  33 296.737 127.783   2
   2   1 -33 189.470 83.0868   4
   2  -1 -33 149.003 63.2934   4
  -2  -1  32 197.414 91.1459   2
  -2   1  32 96.1745 70.1787   2
  -2   1  32 262.388 169.356   1
   2  -1 -32 100.486 51.2309   4
  -2  -1  32 79.8037 118.251   1
   2   1 -32 143.020 64.5608   4
   2   1 -31-3.31608 12.3892   4
  -2   1  31 13.2381 77.7188   1
  -2  -1  31 35.4366 31.5834   2
  -2  -1  31 34.6737 99.8090   1
  -2   1  31 58.7359 63.1269   2
   2  -1 -31 44.0124 29.3346   4
  -2  -1  30 113.750 76.1583   2
  -2   1  30 54.7705 47.6060   2
  -2  -1  30 174.863 167.808   1
  -2   1  30 97.5497 116.687   1
   2   1 -30-3.20825 31.8660   4
   2  -1 -30 35.2885 32.5665   4
  -2  -1  29 850.894 295.255   1
  -2   1  29 429.187 190.500   1
  -2   1  29 661.965 156.042   2
   2  -1 -29 509.216 100.265   4
   2   1 -29 665.909 130.966   4
  -2   1  28 56.2978 78.5056   1
  -2   1  28 98.9558 67.5524   2
  -2  -1  28 151.246 149.910   1
   2  -1 -28 28.6129 30.6984   4
   2   1 -28 77.1762 55.4661   4
  -2  -1  27 2165.49 404.442   1
  -2   1  27 2188.16 275.089   2
   2  -1 -27 1914.05 191.233   4
  -2   1  27 2281.59 427.100   1
   2   1 -27 2122.90 232.003   4
  -2   1  26 2890.28 309.827   2
  -2   1  26 2712.38 436.299   1
   2   1 -26 2466.36 259.410   4
   2  -1 -26 2238.24 201.093   4
  -2  -1  26 2511.78 425.419   1
  -2  -1  25 42.6644 77.1523   1
   2   1 -25-42.6724 43.8657   4
  -2   1  25-25.9893 31.1614   2
  -2   1  25 3.71491 36.1017   1
   2  -1 -25 15.9739 6.71369   4
  -2  -1  24 159.482 94.7719   1
  -2   1  24 425.793 166.883   1
  -2   1  24 215.414 78.0425   2
   2   1 -24 397.739 121.080   4
   2  -1 -24 194.682 64.5350   4
  -2   1  23 2932.75 401.940   1
  -2   1  23 2850.56 283.481   2
   2   1 -23 2900.34 274.181   4
   2  -1 -23 2634.95 210.513   4
  -2   1  22 4269.00 340.796   2
   2   1 -22 4548.33 342.910   4
  -2   1  22 4170.31 467.082   1
  -2  -1  22 4486.83 504.149   1
   2  -1 -22 4197.65 260.683   4
   2   1 -21 2570.62 254.793   4
  -2  -1  21 2520.44 373.119   1
  -2   1  21 2457.20 358.933   1
   2  -1 -21 2274.30 185.503   4
   2   1 -20 2671.12 249.165   4
  -2  -1  20 2939.32 393.249   1
  -2   1  20 2819.16 371.307   1
   2  -1 -20 3000.17 204.509   4
   2   1 -19 1208.56 166.731   4
  -2  -1  19 980.461 225.148   1
  -2   1  19 1176.60 231.710   1
   2  -1 -19 1129.59 123.702   4
  -2  -1  18 5288.61 503.296   1
  -2   1  18 5077.87 472.492   1
   2   1 -18 4200.35 307.359   4
   2  -1 -18 4289.41 233.082   4
  -2  -1  17 6567.67 543.847   1
   2   1 -17 6385.24 377.764   4
   2  -1 -17 6717.51 281.565   4
  -2   1  17 7568.33 563.697   1
   2   1 -16 722.371 127.215   4
  -2  -1  16 530.570 157.195   1
  -2   1  16 447.922 128.659   1
   2  -1 -16 649.296 84.7709   4
  -2  -1  15 216.315 120.114   1
   2  -1 -15 284.948 55.8751   4
  -2   1  15 263.730 100.687   1
   2   1 -15 303.464 83.1014   4
  -2  -1  14 265.472 110.185   1
   2  -1 -14 247.473 49.9867   4
  -2   1  14 466.651 124.778   1
   2   1 -14 233.322 66.2382   4
  -2  -1  13 126.393 76.9335   1
  -2   1  13 162.055 82.7055   1
  -2   1  13 83.5452 41.7608   4
   2   1 -13 204.606 64.5083   4
   2  -1 -13 166.244 37.2131   4
  -2  -1  12 7936.18 592.724   1
  -2   1  12 7302.61 502.147   1
  -2   1  12 5843.78 341.108   4
   2  -1 -12 6765.79 235.727   4
   2   1 -12 6863.39 389.802   4
  -2  -1  11 8509.02 621.701   1
  -2   1  11 7745.45 516.365   1
  -2  -1  11 6870.10 471.574   4
   2   1 -11 7573.95 420.814   4
  -2   1  11 6557.40 342.526   4
   2  -1 -11 7877.89 240.651   4
  -2   1  10 257.818 91.8325   1
   2   1 -10 140.549 65.0892   4
   2  -1 -10 186.210 36.4784   4
  -2  -1  10 189.758 77.4503   4
  -2   1  10 81.9820 37.4220   4
  -2  -1  10 215.272 85.8914   1
  -2  -1   9 4355.76 366.237   4
   2  -1  -9 5733.43 183.245   4
   2  -1  -9 4551.33 457.605   1
   2   1  -9 5687.75 362.615   4
  -2   1   9 6446.72 481.694   1
  -2   1   9 5004.67 271.740   4
  -2  -1   9 4474.90 447.084   1
  -2   1   9 4812.44 614.476   3
   2  -1  -8 2291.85 321.388   1
  -2  -1   8 2186.79 309.087   1
  -2   1   8 2538.37 301.843   1
  -2   1   8 2140.22 169.055   4
  -2  -1   8 2262.04 259.143   4
   2   1  -8 2501.79 242.937   4
   2  -1  -8 2523.21 114.563   4
  -2   1   8 2224.10 414.213   3
  -2   1   7 2445.93 168.200   4
   2   1  -7 2624.84 251.395   4
  -2  -1   7 1749.03 293.019   1
  -2   1   7 2776.78 317.550   1
  -2  -1   7 2469.15 275.306   4
   2  -1  -7 2762.23 109.429   4
  -2  -1   7 2745.00 465.773   3
   2   1  -6 558.068 117.869   4
  -2  -1   6 252.571 150.825   3
  -2   1   6 451.773 67.4513   4
  -2  -1   6 543.504 161.404   1
   2  -1  -6 540.383 42.9902   4
  -2   1   6 545.603 206.645   3
  -2   1   6 522.031 138.740   1
  -2   1   5 7746.78 269.494   4
   2  -1  -5 9621.37 158.101   4
  -2  -1   5 7640.75 605.892   1
  -2   1   5 10138.9 633.888   1
   2   1  -5 9119.87 473.060   4
  -2  -1   5 8217.45 775.299   3
  -2   1   5 8834.94 749.031   3
  -2   1   4 4047.96 398.044   1
   2   1  -4 1990.43 404.363   3
   2   1  -4 4518.18 338.710   4
  -2   1   4 2828.19 156.975   4
   2  -1  -4 4279.93 87.8279   4
  -2   1   4 3649.32 482.958   3
  -2  -1   4 3535.30 500.765   3
   2  -1  -4 4472.88 538.108   3
  -2  -1   3 16095.6 1069.21   3
   2  -1  -3 17501.4 1049.69   3
   2  -1  -2 206.248 141.522   3
   2   1  -2 155.691 88.6615   3
  -2  -1   1 1888.36 362.759   2
   2  -1  -1 2470.63 377.179   3
   2   1  -1 2982.47 467.085   3
  -2  -1   0 5295.90 593.154   2
   2   1   0 6203.75 641.846   3
  -2  -1  -1 3104.07 450.398   2
  -2  -1  -2 583.866 192.098   2
   2  -1   2 548.315 49.7760   4
   2  -1   3 9546.40 231.337   4
  -2  -1  -3 7100.05 607.220   2
  -2  -1  -4 1655.23 304.963   2
   2   1   4 1803.02 324.663   2
   2  -1   4 1991.70 116.823   4
  -2   1  -4 1769.64 75.1355   4
  -2  -1  -5 6174.82 539.817   2
   2   1   5 6851.20 650.005   2
   2  -1   5 7253.07 244.672   4
  -2   1  -5 6372.73 151.605   4
  -2   1  -6 547.523 133.076   2
   2   1   6 482.734 185.656   2
   2  -1   6 546.614 73.7610   4
  -2  -1  -6 510.737 143.553   2
  -2   1  -6 512.344 47.6265   4
   2   1   6 831.314 81.9702   4
  -2  -1  -7 3471.08 361.743   2
   2   1   7 3402.11 444.134   2
  -2   1  -7 3634.47 132.318   4
   2   1   7 4700.64 195.268   4
  -2   1  -7 2749.87 257.335   2
   2  -1   7 4215.00 217.960   4
  -2  -1  -8 2474.83 287.144   2
  -2   1  -8 2017.89 187.612   2
   2   1   8 2700.84 381.773   2
   2  -1   8 2752.29 186.838   4
  -2   1  -8 2391.50 119.595   4
  -2  -1  -9 112.237 64.6820   2
   2  -1   9 108.160 39.7544   4
  -2   1  -9 80.0999 23.7343   4
  -2   1  -9 57.4577 26.8317   2
   2   1   9 88.1098 32.9850   4
   2   1   9 63.7690 50.9907   2
  -2   1 -10 58.6865 16.8141   2
  -2  -1 -10 105.531 50.4770   2
   2  -1  10 111.306 43.8881   4
  -2   1 -10 129.405 30.2813   4
   2   1  10 233.108 99.4442   2
  -2   1 -11 31.2677 18.9045   4
  -2   1 -11 0.90590 2.51718   2
  -2  -1 -11 40.8152 39.3622   2
  -2   1 -12 36.7244 22.7791   4
  -2  -1 -12 47.3527 32.5877   2
   2   1  12 22.3946 55.1668   2
  -2  -1 -13 3647.07 240.595   2
   2   1  13 3816.21 460.223   2
  -2   1 -13 3757.10 189.751   4
   2   1  14 1861.61 323.766   2
  -2  -1 -14 2188.79 175.732   2
  -2   1 -14 2457.21 158.489   4
  -2  -1 -15 4520.86 248.261   2
   2   1  15 4323.50 498.321   2
  -2   1 -15 4344.24 217.945   4
  -2  -1 -16 2368.25 168.075   2
   2   1  16 2814.76 406.647   2
  -2   1 -16 2941.34 186.301   4
  -2  -1 -17 2320.50 169.612   2
   2   1  17 2403.69 376.371   2
  -2   1 -17 2549.52 172.633   4
  -2  -1 -18 143.852 41.9679   2
  -2   1 -18 139.672 41.2954   4
  -2  -1 -19 3697.40 211.991   2
   2   1  19 4035.32 496.390   2
  -2   1 -19 4344.63 234.527   4
  -2   1 -20 85.7329 33.6563   4
   2   1  20 210.138 142.843   2
   2  -1  21 88.7919 43.0489   2
  -2   1 -21 109.375 44.8706   4
   2   1  22 23.6173 43.5463   2
  -2   1 -22 100.762 42.8023   4
   2   1  23 1483.30 323.529   2
  -2   1 -23 1574.46 155.956   4
   2   1  24 222.816 153.553   2
  -2   1 -24 252.633 66.0720   4
   2   1  25 636.818 233.071   2
  -2   1 -25 676.079 107.238   4
  -2   1 -26-11.2072 18.0015   4
  -2   1 -27 139.981 55.1373   4
  -2   1 -28 138.599 51.1042   4
  -2   1 -29 765.469 124.394   4
  -2   1 -30 1566.44 187.969   4
  -2   1 -31 1753.10 204.304   4
  -2   1 -32 45.6968 37.3853   4
  -2   2  38 312.947 161.943   2
  -2   2  37 18.7596 63.8490   2
  -2  -2  36 119.930 165.227   1
  -2   2  36-69.3636 96.7736   2
  -2   2  36 51.2319 150.933   1
   2   2 -36 74.3364 53.8394   4
  -2   2  35-54.6130 62.5877   2
  -2   2  35-7.45275 112.364   1
  -2  -2  35-74.9861 85.7563   1
   2   2 -35 11.3331 14.3811   4
  -2  -2  34 41.8510 53.8409   2
  -2   2  34 75.6255 131.053   1
  -2  -2  34 186.570 183.822   1
  -2   2  34 51.4756 99.3778   2
   2   2 -34-64.3850 61.1677   4
  -2   2  33 718.417 278.062   1
  -2  -2  33 750.538 172.513   2
  -2   2  33 1008.48 249.733   2
   2   2 -33 691.682 151.048   4
  -2  -2  33 1094.49 387.908   1
  -2   2  32 113.273 100.653   1
  -2  -2  32 144.435 76.3325   2
  -2   2  32 77.4472 63.0779   2
  -2  -2  32 244.244 181.264   1
   2   2 -32 132.199 67.5312   4
  -2   2  31 154.287 154.785   1
  -2   2  31 7.50957 24.3699   2
  -2  -2  31 151.881 166.074   1
   2   2 -31 71.7098 60.3675   4
  -2   2  30 129.637 93.2868   2
   2   2 -30 191.637 74.5010   4
  -2   2  30 73.2857 69.9572   1
  -2   2  29-14.9888 26.5704   2
  -2  -2  29 175.287 171.365   1
  -2   2  29 118.543 118.307   1
   2   2 -29-28.9768 36.4942   4
   2  -2 -28 245.706 70.3478   4
  -2  -2  28 194.936 138.753   1
  -2   2  28 328.940 190.704   1
   2   2 -28 419.453 123.592   4
  -2  -2  27 58.0223 77.7685   1
  -2   2  27 38.4941 41.4625   2
  -2   2  27-52.7244 68.1150   1
   2   2 -27 48.0681 102.405   4
   2  -2 -27 42.1028 34.7944   4
  -2   2  26 317.831 115.636   2
  -2   2  26 356.030 179.674   1
  -2  -2  26 231.881 160.237   1
   2  -2 -26 280.377 70.8436   4
   2   2 -26 417.932 127.131   4
  -2  -2  25 251.485 133.854   1
  -2   2  25 592.795 144.467   2
   2  -2 -25 441.198 85.8357   4
  -2   2  25 473.618 187.310   1
   2   2 -25 378.332 112.668   4
  -2   2  24 1058.51 190.558   2
  -2  -2  24 1574.31 320.694   1
  -2   2  24 1285.45 291.478   1
   2   2 -24 1660.22 227.783   4
   2  -2 -24 1361.03 147.906   4
  -2  -2  23 163.364 131.792   1
  -2   2  23 241.097 90.2839   2
  -2   2  23 179.930 105.388   1
   2  -2 -23 142.066 45.7485   4
   2   2 -23 113.922 58.2769   4
  -2   2  22 86.1443 66.5647   1
  -2   2  22 124.626 66.1334   2
   2   2 -22 142.957 77.7132   4
   2  -2 -22 184.131 48.9151   4
  -2  -2  22 142.560 83.3825   1
  -2   2  21 237.389 121.625   1
   2   2 -21 248.319 92.1579   4
  -2   2  21 245.628 82.0218   2
   2  -2 -21 240.469 58.5706   4
  -2  -2  21 239.853 110.044   1
  -2   2  20 95.3283 62.3121   1
  -2   2  20 80.1323 59.0371   2
  -2  -2  20 31.0582 40.7390   1
   2   2 -20 32.1420 16.0138   4
   2  -2 -20 83.0187 30.6952   4
  -2  -2  19 19.6734 81.4378   1
  -2   2  19 88.9789 67.9931   1
  -2   2  19 15.7771 29.1173   2
   2   2 -19-30.7316 23.7464   4
   2  -2 -19 31.8894 25.7703   4
  -2   2  18 225.712 99.8820   1
  -2   2  18 64.7496 32.3429   2
  -2  -2  18 69.5753 48.7992   1
   2   2 -18 101.824 49.6535   4
   2  -2 -18 127.331 40.0045   4
  -2   2  17 40.8881 19.3748   2
  -2  -2  17 81.8238 82.2612   1
  -2   2  17 124.706 72.4148   1
   2   2 -17 123.475 65.2577   4
   2  -2 -17 0.53038 5.67131   4
   2   2 -16 621.474 140.882   4
  -2   2  16 485.331 103.168   2
   2  -2 -16 431.845 64.3153   4
  -2  -2  16 510.963 161.870   1
  -2   2  16 575.805 143.329   1
  -2   2  15 2786.44 242.910   2
   2   2 -15 3374.76 337.370   4
  -2  -2  15 3172.25 384.520   1
  -2   2  15 3350.74 342.933   1
   2  -2 -15 2709.29 158.229   4
  -2   2  14 803.621 162.058   1
  -2  -2  14 767.148 187.635   1
   2   2 -14 863.375 170.262   4
   2  -2 -14 697.999 77.7346   4
  -2   2  14 552.380 108.159   2
   2   2 -13 3190.42 328.951   4
  -2  -2  13 3462.21 397.545   1
   2  -2 -13 3329.93 162.891   4
  -2   2  13 2718.69 205.082   4
  -2  -2  12 3474.07 415.342   1
  -2   2  12 3051.84 308.508   1
  -2   2  12 2331.40 177.369   4
   2  -2 -12 2759.63 143.390   4
   2   2 -12 3060.29 318.026   4
  -2  -2  11 1048.79 236.531   1
  -2   2  11 950.452 169.876   1
   2   2 -11 1084.87 187.948   4
  -2   2  11 831.711 97.3069   4
  -2  -2  10 1416.20 263.907   1
  -2   2  10 777.687 89.0970   4
  -2   2  10 1055.09 182.216   1
   2   2 -10 1165.27 200.121   4
  -2  -2   9 867.093 205.246   1
  -2   2   9 523.770 198.475   3
  -2   2   9 557.235 124.274   1
   2   2  -9 687.959 165.796   4
   2  -2  -9 439.692 141.753   1
  -2   2   9 676.137 77.2985   4
  -2   2   8 7937.73 752.993   3
   2   2  -8 7576.18 510.212   4
   2  -2  -8 6521.53 529.196   1
  -2  -2   8 7880.10 622.858   1
  -2   2   8 8105.74 499.772   1
  -2   2   8 7372.51 233.270   4
  -2   2   7 637.875 219.867   3
  -2   2   7 602.143 145.464   1
   2   2  -7 604.320 152.917   4
  -2   2   7 549.122 57.2759   4
  -2  -2   7 522.010 167.537   1
  -2   2   6 81.7285 43.2852   3
  -2   2   6 213.608 89.1952   1
   2   2  -6 291.376 101.732   4
  -2   2   6 133.689 26.6210   4
  -2  -2   6-24.6620 48.6788   1
  -2  -2   5 256.510 130.986   3
  -2  -2   5 292.053 189.541   2
  -2   2   5 736.888 152.011   1
   2   2  -5 712.243 157.909   4
  -2   2   5 730.213 52.1646   4
  -2  -2   5 781.600 195.520   1
  -2   2   5 496.646 173.971   3
  -2  -2   4 163.086 94.7822   3
   2  -2  -4 302.171 154.396   3
   2   2  -4 94.8756 153.449   3
  -2   2   4 247.522 26.4820   4
  -2  -2   4 203.182 149.636   2
  -2   2   4 213.524 87.2658   1
   2  -2  -3 224.128 119.206   3
   2   2  -3 101.545 176.023   3
  -2  -2   3 37.0319 103.154   2
  -2   2   3 296.010 25.6234   4
  -2   2   3 260.412 96.9354   1
  -2  -2   3 82.1674 99.8845   3
   2  -2  -2 432.568 167.952   3
   2   2  -2 68.1153 63.4342   3
  -2  -2   2 316.346 195.974   2
  -2  -2   1 6030.77 671.487   2
   2  -2  -1 5917.04 541.076   3
   2   2  -1 7019.02 719.793   3
   2   2   0 544.751 199.298   2
  -2  -2   0 742.571 234.806   2
   2   2   0 1028.50 261.213   3
  -2  -2  -1 3176.64 481.908   2
   2   2   1 3270.99 512.155   2
  -2   2  -1 3344.91 95.2330   4
   2   2   1 3232.30 478.062   3
   2   2   2 405.907 209.639   2
  -2   2  -2 590.478 44.4789   4
  -2  -2  -2 670.629 213.658   2
   2   2   3 478.459 198.938   2
  -2  -2  -3 628.158 199.932   2
   2  -2   3 647.754 96.6871   4
  -2   2  -3 672.972 52.8772   4
   2   2   4 214.205 120.115   2
  -2  -2  -4 405.480 177.978   2
  -2   2  -4 425.540 46.9459   4
   2  -2   4 366.516 71.5779   4
  -2  -2  -5 18.3937 38.9593   2
   2   2   5-58.7423 52.3646   2
  -2   2  -5 23.8328 12.5495   4
   2  -2   5 10.1002 18.7475   4
  -2   2  -6 267.646 32.9781   2
  -2   2  -6 252.926 43.9844   4
  -2  -2  -6 208.633 123.997   2
   2  -2   6 223.862 68.4394   4
   2   2   6 380.463 161.162   2
   2  -2   7 11197.8 477.363   4
  -2   2  -7 10415.9 189.407   2
  -2  -2  -7 11629.3 710.206   2
   2   2   7 11014.9 846.513   2
  -2   2  -7 12112.3 309.095   4
  -2   2  -8 211.000 44.1800   4
   2  -2   8 172.534 56.2708   4
  -2   2  -8 229.217 79.9497   1
  -2  -2  -8 171.033 91.8657   2
   2   2   8 266.084 148.585   2
   2  -2   9 3212.33 273.549   4
  -2  -2  -9 3122.97 331.301   2
   2   2   9 2959.47 456.056   2
  -2   2  -9 4000.73 215.392   4
  -2  -2 -10 331.186 103.213   2
   2  -2  10 250.647 86.8082   4
   2   2  10 345.391 151.014   2
  -2   2 -10 288.519 53.7454   4
  -2  -2 -11 314.373 96.5356   2
  -2   2 -11 374.222 66.0612   4
   2   2  11 168.679 142.055   2
  -2  -2 -12 1376.55 186.236   2
   2   2  12 1282.17 308.155   2
  -2   2 -12 1535.61 131.662   4
  -2   2 -13 120.825 39.6133   4
   2   2  13 214.258 126.835   2
   2   2  14-21.3756 56.0444   2
  -2   2 -14 18.6926 16.5878   4
   2   2  15 2330.60 397.041   2
  -2   2 -15 2832.56 185.169   4
   2   2  16 1284.81 306.942   2
  -2   2 -16 1776.56 150.519   4
   2   2  17 21.1343 39.1543   2
  -2   2 -17 56.4802 25.0940   4
   2   2  18 71.4899 69.4069   2
  -2   2 -18 94.0458 36.6852   4
  -2   2 -19 24.1254 22.1715   4
   2   2  19 27.4452 30.8785   2
   2   2  20 208.676 154.169   2
  -2   2 -20 164.614 51.8460   4
   2   2  21 2365.98 418.521   2
  -2   2 -21 1957.11 178.244   4
   2   2  22 23.4770 42.9906   2
  -2   2 -22-20.7131 17.2354   4
   2   2  23 76.1727 79.9449   2
  -2   2 -23 29.7979 27.1181   4
   2   2  24 224.817 157.276   2
  -2   2 -24 149.444 54.9326   4
   2   2  25 451.778 245.460   2
  -2   2 -25 315.013 76.9974   4
   2   2  26 257.483 179.607   2
  -2   2 -26 20.4468 27.3851   4
  -2   2 -27 26.7829 33.2186   4
  -2   2 -28 235.976 73.0645   4
  -2   2 -29 81.2388 43.9693   4
  -2   2 -30 102.623 54.5517   4
  -2   2 -31 81.3090 43.6834   4
  -2   2 -32 50.0430 35.3999   4
  -2   2 -33 375.884 94.4392   4
  -2   2 -34 337.037 92.5698   4
  -2   2 -35 93.3566 58.9038   4
  -2   3  38 1018.88 309.844   2
  -2   3  37-53.0871 82.1160   2
  -2  -3  36 380.689 268.355   1
   2   3 -36 137.806 87.6974   4
  -2   3  36 382.831 257.668   1
  -2   3  36 130.894 90.5839   2
  -2   3  35-47.6094 87.3635   2
   2   3 -35 75.8715 61.6963   4
  -2  -3  35-17.6728 58.8074   1
  -2   3  34 165.477 124.399   2
  -2   3  34 51.2539 104.372   1
  -2  -3  34 278.768 217.688   1
   2   3 -34 58.8479 58.6805   4
   2   3 -33 82.6216 49.7630   4
  -2   3  33 111.180 75.2732   2
  -2   3  33-57.0149 93.5097   1
  -2  -3  33 43.0685 142.140   1
  -2   3  32 433.976 231.859   1
  -2   3  32 376.980 162.676   2
  -2  -3  32 686.449 273.910   1
   2   3 -32 757.540 203.221   4
  -2   3  31 327.682 184.684   1
   2   3 -31 218.892 108.579   4
  -2   3  31 171.962 107.014   2
  -2  -3  31 172.113 137.016   1
  -2  -3  30 1668.96 437.746   1
  -2   3  30 1015.12 314.252   1
  -2   3  30 713.806 207.131   2
   2   3 -30 1177.61 220.079   4
  -2   3  29 843.786 270.371   1
  -2  -3  29 690.436 252.695   1
  -2   3  29 297.879 144.319   2
   2   3 -29 547.452 145.102   4
  -2  -3  28 2356.74 442.765   1
   2   3 -28 2073.33 290.292   4
  -2   3  28 1655.90 375.315   1
  -2   3  28 1767.26 293.026   2
  -2  -3  27 124.960 145.428   1
  -2   3  27 25.6859 43.9527   2
  -2   3  27 126.571 121.273   1
   2   3 -27 79.0729 68.9267   4
   2   3 -26 1280.36 223.394   4
  -2   3  26 1247.92 225.098   2
  -2  -3  26 1728.79 361.801   1
  -2   3  26 1345.47 407.309   1
  -2   3  25 1200.89 214.594   2
   2   3 -25 1587.09 246.904   4
  -2  -3  25 1683.16 349.240   1
  -2   3  25 1097.65 274.425   1
  -2  -3  24 253.936 155.973   1
   2   3 -24 78.7100 67.1394   4
  -2   3  24 63.4629 47.5543   2
  -2   3  24 209.162 101.928   1
  -2   3  23 463.927 167.403   1
  -2   3  23 349.868 110.704   2
   2   3 -23 517.578 147.092   4
  -2  -3  23 308.672 151.940   1
  -2   3  22 90.7064 49.9221   2
   2   3 -22 57.6231 55.9563   4
  -2  -3  22 161.553 131.833   1
   2   3 -21 44.6984 36.8754   4
  -2   3  21 26.9917 27.8329   2
  -2   3  21 111.237 76.3253   1
  -2  -3  21 84.0492 87.8242   1
  -2   3  20 6053.60 523.854   1
  -2   3  20 6253.07 434.429   2
  -2  -3  20 7530.91 658.230   1
   2   3 -20 6544.15 514.380   4
  -2   3  19 1615.89 218.541   2
  -2  -3  19 2072.73 335.259   1
  -2   3  19 1285.13 242.813   1
   2   3 -19 1452.21 245.586   4
  -2   3  18 8550.40 482.551   2
  -2  -3  18 9619.98 702.928   1
  -2   3  18 8632.19 585.137   1
   2   3 -18 9113.06 623.353   4
  -2   3  17 912.661 188.627   1
  -2   3  17 671.783 135.950   2
  -2  -3  17 896.587 212.762   1
   2   3 -17 813.135 192.946   4
  -2   3  16 2914.88 270.050   2
  -2  -3  16 3016.60 392.452   1
  -2   3  16 3452.63 342.883   1
   2   3 -16 3327.25 384.297   4
  -2   3  15 560.852 118.381   2
  -2   3  15 571.481 137.315   1
  -2  -3  15 787.469 201.094   1
   2   3 -15 556.678 159.743   4
   2   3 -14 2540.75 341.084   4
  -2   3  14 2584.08 244.422   2
  -2  -3  14 3050.09 394.314   1
  -2   3  14 2619.82 285.865   1
  -2   3  13 950.362 140.695   2
  -2  -3  13 1170.81 238.478   1
  -2   3  13 1230.61 193.523   1
   2   3 -13 1133.66 226.031   4
  -2   3  12 67.9034 30.7644   4
  -2  -3  12 136.434 92.7373   1
  -2   3  12 6.74138 20.2499   2
   2   3 -12 45.5941 60.7877   4
  -2   3  12 41.8790 46.1122   1
   2   3 -11 1617.81 283.943   4
  -2   3  11 1349.75 160.269   2
  -2  -3  11 1688.18 305.129   1
  -2   3  11 1287.61 183.864   1
  -2   3  11 1615.71 135.860   4
  -2   3  10 2514.38 215.403   2
   2   3 -10 3169.41 380.073   4
   2  -3 -10 2588.99 339.781   1
  -2  -3  10 2995.96 390.002   1
  -2   3  10 2679.29 260.794   1
  -2   3  10 2710.82 149.923   4
  -2   3  10 2766.40 459.378   3
  -2   3   9 19.4509 90.9213   3
  -2   3   9 181.008 54.0943   2
  -2   3   9 253.033 73.3993   1
  -2   3   9 308.652 44.7114   4
   2   3  -9 338.576 125.995   4
   2  -3  -9 197.465 100.739   1
  -2  -3   9 303.237 145.251   1
  -2   3   8 135.241 102.814   3
  -2   3   8 90.4881 39.2891   2
  -2   3   8 305.330 93.9241   1
  -2   3   8 188.032 33.5977   4
   2   3  -8 128.893 75.8170   4
   2  -3  -8 177.989 91.4843   1
  -2  -3   8 325.296 147.278   1
  -2   3   7 2923.35 214.762   2
  -2  -3   7 3595.00 452.149   1
  -2   3   7 3053.26 268.915   1
   2   3  -7 3850.96 431.607   4
  -2   3   7 2951.85 124.175   4
  -2   3   7 2548.57 386.791   3
  -2   3   6 5457.52 287.177   2
  -2  -3   6 5207.38 533.644   1
  -2   3   6 5463.12 367.048   1
   2   3  -6 6818.27 588.391   4
  -2   3   6 5123.06 148.549   4
  -2   3   6 5451.76 553.844   3
  -2   3   5 62.9560 51.5774   1
  -2   3   5 1.67195 4.37271   2
   2   3  -5-24.6620 48.9662   4
  -2  -3   5 1.70950 24.6251   1
  -2   3   5 16.7269 6.93894   4
  -2   3   4 24919.3 575.971   2
  -2   3   4 24227.3 789.609   1
   2  -3  -3 1746.67 296.378   3
  -2   3   3 1899.14 155.465   2
  -2   3   3 2180.49 247.775   1
   2   3  -3 1992.73 433.739   3
  -2   3   2 13056.3 399.979   2
  -2   3   2 12550.0 607.128   1
   2   3  -2 11110.1 988.607   2
   2  -3  -2 11495.5 713.562   3
   2   3  -2 13388.3 1127.66   3
   2   3  -1 57.2864 33.4492   3
  -2   3   1 266.940 58.9628   2
   2   3  -1 267.094 148.951   2
  -2   3   1 305.181 77.2871   4
   2  -3  -1 32.5037 47.0662   3
   2   3   0 1376.08 338.950   3
   2   3   0 1285.47 368.037   2
  -2   3   0 1654.71 134.075   2
  -2   3   0 1351.74 140.714   4
   2   3   1 17.6764 114.515   2
  -2   3  -1 11.8357 5.64017   2
  -2   3  -1 24.1987 17.5474   4
   2   3   2 50.6615 180.844   2
  -2   3  -2 79.4770 27.3486   2
  -2   3  -2 96.3347 39.6672   4
   2   3   2 114.074 164.717   3
  -2   3  -3 3994.22 192.570   2
   2   3   3 3162.15 534.520   2
  -2   3  -3 3438.04 207.325   4
  -2   3  -4 20132.8 428.011   2
  -2   3  -4 19641.9 502.259   4
  -2   3  -5 4243.06 191.832   2
   2   3   5 3062.95 486.176   2
   2  -3   5 3532.44 314.460   4
  -2   3  -5 3514.23 208.419   4
  -2   3  -6 2632.81 147.865   2
   2   3   6 2985.30 495.524   2
   2  -3   6 2308.61 262.926   4
  -2   3  -6 2481.56 175.885   4
   2  -3   7 1527.03 210.933   4
  -2   3  -7 2123.14 140.691   2
   2   3   7 1541.14 380.509   2
  -2   3  -7 1935.57 153.953   4
  -2   3  -7 2125.15 231.770   1
  -2   3  -8 2885.31 294.375   1
  -2   3  -8 3024.41 199.507   4
  -2   3  -8 2143.54 151.030   2
   2   3   8 3057.52 501.940   2
   2  -3   8 2878.32 297.791   4
  -2   3  -9 33.2286 48.9813   1
  -2   3  -9 72.6382 35.2596   4
   2   3   9-16.8101 65.7933   2
   2  -3   9 105.956 58.6888   4
   2   3  10 2257.19 430.479   2
  -2   3 -10 2187.21 175.906   4
  -2   3 -11 24.6000 20.8267   4
   2   3  11 42.2945 120.575   2
  -2   3 -12 643.831 100.888   4
   2   3  12 747.561 232.300   2
   2   3  13 1741.96 368.839   2
  -2   3 -13 1412.72 149.055   4
   2   3  14 2821.77 488.368   2
  -2   3 -14 3525.01 248.952   4
   2   3  15 283.143 161.251   2
  -2   3 -15 208.025 59.2650   4
  -2   3 -16 677.379 112.337   4
   2   3  16 199.366 116.465   2
  -2   3 -17 216.683 79.9798   4
   2   3  17 172.431 146.216   2
   2   3  18 4243.48 599.757   2
  -2   3 -18 4751.45 303.892   4
   2   3  19 3757.94 563.091   2
  -2   3 -19 5452.49 324.832   4
   2   3  20 2363.44 463.155   2
  -2   3 -20 2269.48 207.938   4
  -2   3 -21 1625.01 176.469   4
   2   3  21 1531.68 378.451   2
  -2   3 -22 1374.61 163.818   4
   2   3  22 1052.95 312.823   2
  -2   3 -23 22.0438 25.0971   4
   2   3  23 314.154 180.000   2
   2   3  24 157.850 75.9893   2
  -2   3 -24 75.6531 39.0103   4
   2   3  25 175.669 178.273   2
  -2   3 -25 230.871 74.3364   4
  -2   3 -26 675.850 124.833   4
   2   3  26 735.550 293.036   2
  -2   3 -27 496.199 107.500   4
   2   3  27 383.336 260.609   2
  -2   3 -28 958.740 150.544   4
   2   3  28 469.616 211.525   2
  -2   3 -29 164.883 66.4226   4
  -2   3 -30 28.4451 30.7730   4
  -2   3 -31 180.307 76.8288   4
  -2   3 -32 1699.49 213.070   4
  -2   3 -33 123.438 59.0514   4
  -2   3 -34 221.462 78.6624   4
  -2   4  37 508.696 220.786   2
  -2   4  36 167.177 128.096   2
  -2   4  36 277.674 219.281   1
  -2   4  35 82.5565 105.195   1
  -2  -4  35-231.468 188.576   1
  -2   4  35 106.322 106.427   2
   2   4 -35 57.1851 92.0560   4
  -2   4  34 7.56500 169.666   1
  -2   4  34 171.682 132.472   2
  -2  -4  34 319.687 198.437   1
   2   4 -34 411.897 178.551   4
   2   4 -33 297.086 122.001   4
  -2   4  33 112.975 96.3480   2
  -2  -4  33 16.3913 48.9624   1
  -2   4  33 253.643 197.214   1
  -2   4  32 130.856 113.116   2
  -2  -4  32 440.896 240.016   1
  -2   4  32 188.193 162.978   1
   2   4 -32 427.454 156.515   4
  -2   4  31-16.9251 61.7088   1
  -2  -4  31 159.693 145.618   1
  -2   4  31 57.0163 79.7612   2
   2   4 -31 137.608 88.5134   4
  -2   4  30 673.327 260.448   1
  -2   4  30 629.432 201.619   2
  -2  -4  30 620.164 249.098   1
   2   4 -30 694.895 178.730   4
  -2   4  29 79.7337 121.692   1
  -2  -4  29-1.19086 81.7641   1
  -2   4  29 34.4431 88.4078   2
   2   4 -29 100.780 72.5159   4
  -2   4  28 109.830 118.826   1
  -2  -4  28-87.7683 41.0321   1
   2   4 -28 118.789 67.7083   4
  -2   4  28 114.725 79.6162   2
  -2   4  27 10.7389 83.4884   1
  -2  -4  27 133.385 146.521   1
  -2   4  27-18.0055 48.0464   2
   2   4 -27 39.8616 50.6599   4
  -2   4  26 1125.50 234.899   2
  -2  -4  26 1543.44 352.008   1
   2   4 -26 1532.94 268.698   4
  -2   4  26 1553.28 343.785   1
  -2  -4  25 168.140 123.495   1
  -2   4  25 42.0084 61.5278   2
   2   4 -25 194.554 106.863   4
  -2   4  25 25.7390 69.0757   1
  -2  -4  24 76.4132 84.1341   1
  -2   4  24 25.0925 31.7985   2
   2   4 -24 49.5005 39.2809   4
  -2   4  24 118.148 89.9343   1
  -2   4  23 666.426 174.016   2
   2   4 -23 698.276 189.423   4
  -2   4  23 402.718 164.775   1
  -2  -4  23 574.537 208.050   1
  -2   4  22 1298.23 231.713   2
  -2  -4  22 1110.18 278.181   1
   2   4 -22 917.932 219.350   4
  -2   4  22 908.674 222.059   1
  -2   4  21 22.3112 40.7216   2
  -2   4  21 95.3730 83.7213   1
   2   4 -21 3.99775 41.1790   4
  -2  -4  21 107.239 122.997   1
  -2  -4  20 429.635 173.127   1
  -2   4  20 158.476 68.3562   2
  -2   4  20 242.201 123.963   1
   2   4 -20 227.561 116.859   4
  -2   4  19 403.653 116.319   2
  -2   4  19 331.096 143.862   1
  -2  -4  19 236.123 122.382   1
   2   4 -19 190.691 102.701   4
  -2   4  18 178.727 80.0195   2
  -2   4  18 218.445 103.453   1
  -2  -4  18 76.8390 54.4381   1
   2   4 -18 202.587 106.111   4
  -2   4  17 1069.72 186.277   2
  -2  -4  17 1747.03 307.374   1
  -2   4  17 1174.01 210.635   1
   2   4 -17 1110.12 261.687   4
  -2   4  16 1730.00 224.404   2
  -2  -4  16 2052.25 321.635   1
  -2   4  16 1860.64 248.438   1
   2   4 -16 1879.02 325.053   4
  -2   4  15 590.524 129.111   2
  -2   4  15 717.511 148.889   1
  -2  -4  15 1069.16 239.827   1
   2   4 -15 849.506 216.503   4
  -2   4  14 424.454 116.322   1
  -2   4  14 413.259 111.098   2
  -2  -4  14 464.683 159.189   1
   2   4 -14 429.755 163.916   4
  -2   4  13 2916.83 268.953   2
  -2  -4  13 3228.08 404.838   1
  -2   4  13 3255.31 300.555   1
   2   4 -13 3246.05 438.053   4
  -2   4  12 34.4458 107.628   3
  -2  -4  12 142.781 119.803   1
  -2   4  12 34.5393 31.2413   1
  -2   4  12 21.1168 21.8175   2
   2   4 -12 0.78155 46.0017   4
  -2   4  11 345.226 159.389   3
  -2   4  11 660.220 122.303   2
  -2  -4  11 653.152 186.180   1
  -2   4  11 645.748 126.775   1
   2   4 -11 1041.42 255.237   4
   2   4 -10 3184.97 437.442   4
  -2   4  10 2199.58 223.024   2
   2  -4 -10 2055.91 298.321   1
  -2  -4  10 3051.02 402.263   1
  -2   4  10 2859.33 252.084   1
  -2   4  10 2645.03 155.183   4
   2   4  -9 5507.47 591.066   4
  -2   4   9 3733.32 283.626   2
   2  -4  -9 3262.50 373.882   1
  -2  -4   9 4485.50 487.476   1
  -2   4   9 4468.53 301.181   1
  -2   4   9 4026.99 174.343   4
  -2   4   9 4388.83 519.566   3
  -2   4   8 3466.60 154.841   4
  -2   4   8 3307.65 259.859   2
   2  -4  -8 3423.29 362.601   1
  -2  -4   8 3900.68 462.102   1
  -2   4   8 3749.05 264.939   1
   2   4  -8 3979.52 507.419   4
  -2   4   8 2955.51 400.571   3
  -2   4   7 609.506 110.497   2
  -2   4   7 662.237 108.763   1
   2   4  -7 710.714 219.211   4
  -2  -4   7 528.995 187.044   1
  -2   4   6 7884.58 390.228   2
  -2  -4   6 8644.43 703.143   1
  -2   4   6 8054.15 373.222   1
  -2   4   5 3830.47 269.919   2
  -2  -4   5 4146.78 482.903   1
  -2   4   5 3809.77 254.926   1
  -2   4   4 3206.08 244.930   2
   2   4  -4 2996.90 564.985   2
  -2   4   4 3292.46 242.491   1
  -2   4   3 189.598 54.1702   1
   2   4  -3 139.749 92.8377   2
  -2   4   3 279.339 69.2864   2
  -2   4   2 3850.80 261.081   2
  -2   4   2 3298.93 251.586   1
   2   4  -2 2674.79 583.096   2
   2   4  -2 4036.62 663.515   3
   2  -4  -2 3148.71 345.287   3
   2   4  -1-7.76898 90.8399   2
  -2   4   1 74.0268 37.4004   2
  -2   4   1 110.387 53.9155   1
   2  -4  -1 104.680 52.9486   3
   2   4   0 152.066 157.145   3
   2   4   0 21.5242 49.5225   2
  -2   4   0 10.4267 27.5471   2
  -2   4   0 11.3173 38.0607   4
  -2   4  -1 2424.41 249.035   4
  -2   4  -1 2733.43 208.933   2
   2   4   1 2944.59 555.066   2
   2   4   1 2331.82 474.832   3
   2   4   2 1375.80 360.523   3
   2   4   2 720.448 249.164   2
  -2   4  -2 1169.31 165.659   4
  -2   4  -2 1257.79 143.314   2
  -2   4  -3 933.626 118.861   2
  -2   4  -3 1094.13 160.567   4
   2   4   3 870.149 267.150   3
   2   4   3 750.536 272.391   2
  -2   4  -4 809.037 115.712   2
  -2   4  -4 774.018 136.664   4
   2   4   4 499.742 261.807   2
  -2   4  -5 478.391 90.4750   2
  -2   4  -5 314.295 87.3093   1
  -2   4  -5 348.894 84.3614   4
   2   4   5 394.655 197.421   2
  -2   4  -6 8803.73 408.082   2
   2   4   6 7798.84 896.113   2
  -2   4  -6 9073.75 452.017   4
  -2   4  -6 8421.39 436.642   1
  -2   4  -7 19311.1 639.339   2
   2   4   7 18281.3 1330.70   2
  -2   4  -7 19346.2 660.353   4
  -2   4  -7 17709.5 634.028   1
  -2   4  -8 8678.17 448.899   2
   2   4   8 10393.7 1010.59   2
  -2   4  -8 9610.66 462.631   4
   2  -4   8 8053.22 584.289   4
  -2   4  -8 8599.22 442.028   1
  -2   4  -9 4481.03 313.129   4
  -2   4  -9 3602.01 299.734   2
   2   4   9 4914.76 697.845   2
  -2   4  -9 4640.08 330.150   1
  -2   4 -10 767.615 127.461   4
  -2   4 -10 618.716 125.037   1
   2   4  10 695.107 277.200   2
  -2   4 -10 327.476 80.1389   2
   2   4  11 2001.44 450.101   2
  -2   4 -11 1814.65 193.953   4
   2   4  12-29.2608 59.7211   2
  -2   4 -12 206.504 66.5960   4
  -2   4 -13 306.890 77.7112   4
   2   4  13 523.147 218.674   2
   2   4  14 139.569 116.035   2
  -2   4 -14 217.679 72.9417   4
  -2   4 -15 101.789 48.6218   4
   2   4  15 119.920 151.092   2
  -2   4 -16 197.505 65.8529   4
   2   4  16 374.183 236.886   2
  -2   4 -17 114.582 56.3095   4
   2   4  17 119.131 128.080   2
   2   4  18 1718.08 419.175   2
  -2   4 -18 2008.49 219.025   4
   2   4  19 129.485 161.918   2
  -2   4 -19 39.2039 42.3036   4
   2   4  20 56.6557 139.149   2
  -2   4 -20 15.2877 13.8958   4
   2   4  21-5.43295 59.7675   2
  -2   4 -21 90.4223 62.2582   4
   2   4  22 1221.73 360.920   2
  -2   4 -22 1532.24 221.975   4
   2   4  23 126.269 134.086   2
  -2   4 -23 448.262 110.127   4
   2   4  24 28.6724 113.803   2
  -2   4 -24 25.7989 39.8426   4
   2   4  25 166.264 197.475   2
  -2   4 -25 270.533 83.1961   4
   2   4  26-129.825 72.7047   2
  -2   4 -26 16.5430 23.9515   4
   2   4  27 392.560 211.016   2
  -2   4 -27 71.8456 46.7317   4
   2   4  28 294.674 205.786   2
  -2   4 -28 55.5452 41.2281   4
   2   4  29 327.100 222.768   2
  -2   4 -29 71.1064 49.2968   4
  -2   4 -30 319.897 93.9228   4
  -2   4 -31 100.953 58.2356   4
  -2   4 -32 8.62257 17.9947   4
  -2   4 -33 78.1219 52.2376   4
  -2   4 -34 92.2729 62.2345   4
  -2   5  35 104.185 127.509   2
  -2   5  35 80.0493 128.527   1
  -2   5  34-5.49653 45.9017   2
  -2   5  34 87.2107 173.463   1
  -2  -5  33 25.2819 129.678   1
  -2   5  33 4.08204 93.2691   1
  -2   5  33 125.001 129.826   2
   2   5 -33 44.2585 80.8308   4
  -2   5  32 108.057 145.369   1
   2   5 -32 91.4921 81.0648   4
  -2   5  32 8.96259 38.7477   2
  -2   5  31 513.366 247.626   1
  -2  -5  31 737.828 308.071   1
  -2   5  31 543.667 206.970   2
   2   5 -31 494.082 163.382   4
  -2   5  30 322.206 155.730   2
  -2  -5  30 698.541 296.206   1
   2   5 -30 241.967 126.328   4
  -2   5  30 218.823 170.811   1
  -2  -5  29 1211.66 338.209   1
  -2   5  29 811.661 243.904   2
   2   5 -29 1158.77 259.297   4
  -2   5  29 1490.68 387.935   1
  -2   5  28 1338.39 298.753   2
  -2  -5  28 1673.56 378.006   1
   2   5 -28 1240.19 269.186   4
  -2   5  28 931.962 305.039   1
  -2  -5  27 275.274 146.181   1
  -2   5  27 407.917 165.275   2
  -2   5  27 283.936 159.766   1
   2   5 -27 260.029 123.486   4
  -2  -5  26 256.773 152.500   1
  -2   5  26 187.323 108.748   2
  -2   5  26 276.847 161.050   1
   2   5 -26 443.572 174.613   4
  -2  -5  25 115.498 131.834   1
  -2   5  25 222.702 149.683   1
  -2   5  25 211.074 114.561   2
   2   5 -25 112.773 76.1247   4
  -2  -5  24 375.136 178.039   1
  -2   5  24 594.982 204.707   1
   2   5 -24 337.395 134.288   4
  -2   5  24 394.060 149.841   2
  -2  -5  23 745.732 228.804   1
  -2   5  23 603.429 170.515   2
  -2   5  23 1146.73 271.883   1
   2   5 -23 622.302 192.414   4
  -2   5  22 183.230 105.905   1
  -2   5  22 184.886 94.6860   2
   2   5 -22 80.5396 81.1833   4
  -2  -5  22 192.827 121.066   1
  -2   5  21 98.9841 92.2715   1
  -2   5  21 174.102 91.6675   2
   2   5 -21 243.186 140.158   4
  -2  -5  21 182.781 129.260   1
  -2   5  20 1392.81 249.411   2
  -2  -5  20 1550.60 311.976   1
   2   5 -20 1525.94 324.905   4
  -2   5  20 1390.56 267.948   1
   2   5 -19 440.870 181.361   4
  -2   5  19 358.138 119.059   2
  -2  -5  19 303.661 138.003   1
  -2   5  19 450.254 145.876   1
  -2  -5  18 227.366 137.191   1
  -2   5  18 362.041 133.193   2
   2   5 -18 236.463 110.052   4
  -2   5  18 192.109 91.4852   1
  -2   5  17 8210.39 563.761   2
  -2  -5  17 10407.7 758.391   1
   2   5 -17 9440.71 805.693   4
  -2   5  17 8734.42 579.789   1
   2   5 -16 2394.70 403.746   4
  -2   5  16 1985.67 273.077   2
  -2  -5  16 2556.79 369.437   1
  -2   5  16 2262.09 284.873   1
  -2   5  15 400.340 127.158   2
  -2  -5  15 392.231 149.941   1
  -2   5  15 183.777 87.6432   1
   2   5 -15 446.346 179.619   4
  -2   5  14 2311.37 283.676   2
  -2  -5  14 2454.98 366.228   1
  -2   5  14 2287.25 263.650   1
   2   5 -14 2461.13 420.686   4
  -2   5  13 341.629 212.234   3
  -2  -5  13 552.651 168.411   1
  -2   5  13 274.417 97.6269   1
  -2   5  13 355.379 104.380   2
   2   5 -13 433.636 183.652   4
  -2   5  12 534.475 233.489   3
  -2   5  12 468.518 124.586   2
  -2  -5  12 438.698 155.149   1
  -2   5  12 329.475 88.8789   1
   2   5 -12 421.905 202.965   4
  -2   5  11 45.5458 88.9122   3
  -2  -5  11 131.407 96.2028   1
  -2   5  11 68.4603 48.6208   1
  -2   5  11 116.103 73.8281   2
   2   5 -11 45.5657 84.2448   4
   2  -5 -11 114.806 91.2239   1
  -2  -5  10 631.169 186.095   1
  -2   5  10 536.071 102.189   1
  -2   5  10 547.541 127.638   2
   2   5 -10 382.606 165.811   4
   2  -5 -10 229.139 98.6002   1
  -2   5  10 672.144 213.449   3
  -2   5   9 1960.71 186.565   1
  -2   5   9 1899.45 235.122   2
   2  -5  -9 1532.23 246.967   1
  -2  -5   9 2114.63 339.777   1
   2   5  -9 2112.43 388.607   4
  -2   5   8 8124.64 481.553   2
  -2  -5   8 8691.76 697.929   1
  -2   5   8 8399.01 373.654   1
   2   5  -8 9119.07 847.356   4
  -2   5   7 257.232 84.8333   2
   2   5  -7 307.126 167.128   4
  -2  -5   7 324.773 143.973   1
  -2   5   7 273.049 63.5172   1
   2   5  -6 115.642 169.343   2
  -2   5   6 64.7697 45.8293   2
   2   5  -6 239.621 144.381   4
  -2  -5   6 43.2560 54.4260   1
  -2   5   6 91.2263 32.7820   1
  -2   5   5 20106.5 720.301   2
  -2  -5   5 20888.5 1125.28   1
   2   5  -5 18758.3 1568.10   2
  -2   5   5 19846.0 478.675   1
   2   5  -4-19.5494 89.3380   2
  -2   5   4 47.2056 57.4501   2
  -2   5   4 2.98174 10.5063   1
  -2  -5   4-48.1514 62.3189   1
   2   5  -3 548.202 258.383   2
  -2   5   3 277.872 50.2445   1
  -2   5   3 346.545 93.3131   2
  -2   5   2 3196.95 286.762   2
   2   5  -2 2497.21 579.837   2
  -2   5   2 2549.72 155.599   1
   2  -5  -1 71.8672 87.2009   3
   2   5  -1 160.070 148.857   2
   2   5  -1 402.813 339.731   3
  -2   5   1 67.8785 34.1569   1
  -2   5   1 61.3752 47.6187   2
   2   5   0 1445.69 412.780   2
   2   5   0 2051.93 494.245   3
  -2   5   0 1817.26 214.300   2
  -2   5   0 1438.36 135.404   1
  -2   5   0 2410.07 329.985   4
   2  -5   0 1554.43 218.671   3
   2   5   1 627.756 279.215   2
   2   5   1 802.416 325.382   3
  -2   5  -1 496.513 95.1172   1
  -2   5  -1 452.721 105.387   2
  -2   5  -1 635.820 151.100   4
  -2   5  -2 254.634 97.1247   4
  -2   5  -2 216.759 53.9276   1
  -2   5  -2 331.324 94.7676   2
   2   5   2 445.948 241.962   3
   2   5   2 436.450 210.271   2
   2   5   3 109.909 130.971   3
  -2   5  -3 74.8968 50.4085   2
  -2   5  -3 25.9530 30.4627   1
  -2   5  -3 43.7825 22.9887   4
   2   5   3 198.283 200.277   2
  -2   5  -4 943.879 184.932   4
  -2   5  -4 922.836 163.823   2
  -2   5  -4 839.134 102.590   1
   2   5   4 752.945 330.346   2
   2   5   4 874.819 333.292   3
  -2   5  -5 3175.60 332.415   4
  -2   5  -5 3266.40 321.449   2
   2   5   5 3152.65 613.355   2
  -2   5  -5 3088.09 200.291   1
   2   5   5 2674.87 499.050   3
  -2   5  -6 6296.46 455.630   4
  -2   5  -6 6651.27 473.799   2
   2   5   6 5602.19 787.655   2
  -2   5  -6 6300.78 297.976   1
  -2   5  -7 2043.66 274.118   2
   2   5   7 1820.03 445.449   2
  -2   5  -7 2347.92 276.464   4
  -2   5  -7 1943.23 173.291   1
  -2   5  -8 591.875 138.487   4
  -2   5  -8 487.788 94.8278   1
  -2   5  -8 416.023 122.611   2
   2   5   8 683.448 289.823   2
  -2   5  -9 290.070 79.3745   1
  -2   5  -9 435.445 110.068   4
  -2   5  -9 439.147 144.454   2
   2   5   9 157.911 141.858   2
  -2   5 -10 301.631 78.7653   1
  -2   5 -10 341.079 105.284   4
   2   5  10 204.453 172.689   2
  -2   5 -10 127.048 75.5654   2
  -2   5 -11 991.829 175.753   4
  -2   5 -11 786.637 191.435   2
   2   5  11 1038.00 344.993   2
  -2   5 -12 13.7490 23.2315   4
   2   5  12 2.19017 111.824   2
  -2   5 -13 1742.57 222.192   4
   2   5  13 1164.41 373.824   2
  -2   5 -14 226.335 77.2094   4
   2   5  14 360.211 222.654   2
   2   5  15 264.661 194.157   2
  -2   5 -15 198.344 77.2500   4
   2   5  16 6116.81 849.077   2
  -2   5 -16 6057.62 411.815   4
  -2   5 -17 4239.50 346.246   4
   2   5  17 4113.41 693.133   2
  -2   5 -18 34.4015 30.4013   4
   2   5  18 225.557 159.017   2
   2   5  19 424.877 243.785   2
  -2   5 -19 599.512 128.805   4
   2   5  20-49.7472 102.392   2
  -2   5 -20 30.8747 33.6240   4
   2   5  21 303.601 211.434   2
  -2   5 -21 48.0677 32.9856   4
   2   5  22 1799.75 462.905   2
  -2   5 -22 1973.62 254.142   4
   2   5  23-37.3313 105.463   2
  -2   5 -23 72.7425 50.9627   4
  -2   5 -24 709.689 158.031   4
   2   5  24 1215.18 432.095   2
  -2   5 -25 850.834 186.043   4
   2   5  25 864.319 354.190   2
   2   5  26 280.278 225.689   2
  -2   5 -26 277.957 98.5407   4
  -2   5 -27 335.376 96.3056   4
   2   5  27 305.505 232.445   2
   2   5  28 636.097 317.823   2
  -2   5 -28 33.8863 31.0999   4
   2   5  29 361.508 272.917   2
  -2   5 -29 36.6162 51.8582   4
  -2   5 -30 803.966 157.050   4
  -2   5 -31 595.202 137.576   4
  -2   5 -32 84.2438 60.5043   4
  -2   5 -33-42.3536 50.9171   4
  -2  -6  34 238.520 237.471   1
  -2   6  34 313.951 219.928   1
  -2   6  33 661.643 267.067   1
  -2   6  33 1031.95 329.594   2
  -2  -6  33 1602.96 476.694   1
  -2   6  32 283.891 182.716   1
  -2   6  32 264.570 143.185   2
  -2  -6  32-36.7600 59.6511   1
   2   6 -32 255.042 134.073   4
  -2   6  31 99.8365 100.799   1
  -2   6  31-20.8090 62.2330   2
  -2  -6  31 231.088 193.721   1
   2   6 -31 232.980 128.309   4
  -2   6  30 258.829 160.630   2
   2   6 -30 258.023 145.135   4
  -2  -6  30 30.2830 48.2788   1
  -2   6  30-41.7749 95.0281   1
  -2  -6  29 163.536 130.297   1
  -2   6  29-65.8736 137.762   1
  -2   6  29 76.0945 78.9007   2
   2   6 -29-59.5167 58.6123   4
  -2   6  28 181.731 167.677   1
  -2  -6  28 454.464 234.822   1
   2   6 -28 278.429 159.281   4
  -2   6  28 142.834 106.234   2
  -2   6  27 90.9804 82.4582   1
  -2  -6  27 103.563 121.124   1
  -2   6  27 259.560 165.449   2
   2   6 -27-16.3500 56.7873   4
  -2   6  26 159.486 112.248   1
  -2  -6  26 447.536 211.030   1
  -2   6  26 294.849 150.590   2
  -2  -6  25 266.969 164.358   1
  -2   6  25 47.3161 60.7228   2
   2   6 -25 204.536 129.992   4
  -2   6  25 291.922 161.813   1
  -2  -6  24 334.423 176.525   1
  -2   6  24 195.183 126.161   2
   2   6 -24 263.166 146.375   4
  -2   6  24 214.171 120.161   1
  -2  -6  23 300.405 176.729   1
  -2   6  23 182.189 119.377   2
   2   6 -23 451.212 203.423   4
  -2   6  23 295.047 160.245   1
  -2   6  22 564.639 177.741   2
  -2   6  22 487.941 180.552   1
   2   6 -22 184.632 129.870   4
  -2  -6  22 618.708 212.861   1
  -2   6  21 64.8939 86.3911   1
   2   6 -21 64.2216 93.5252   4
  -2   6  21-52.5411 76.2847   2
  -2  -6  21 136.599 118.547   1
  -2   6  20 62.1224 79.9069   2
  -2   6  20 114.416 81.8458   1
   2   6 -20-23.7303 66.9996   4
  -2  -6  20 110.299 103.675   1
  -2   6  19 2041.21 327.839   2
  -2  -6  19 2430.45 385.421   1
   2   6 -19 1788.83 372.842   4
  -2   6  19 1947.16 308.953   1
  -2   6  18 212.353 97.8515   1
  -2   6  18 407.448 144.701   2
   2   6 -18 457.989 209.965   4
  -2  -6  18 600.455 199.681   1
  -2   6  17 42.6669 50.5263   1
  -2   6  17 52.2715 54.6644   2
  -2  -6  17 43.3220 71.1030   1
   2   6 -17-56.0456 109.327   4
  -2   6  16-18.6539 30.4378   1
  -2   6  16-56.8916 52.7566   2
  -2  -6  16-54.7852 66.0684   1
   2   6 -16 91.6589 103.346   4
  -2   6  15 74.8696 65.8333   1
  -2   6  15-48.9739 57.0029   2
  -2  -6  15 97.9479 71.6379   1
  -2   6  14 1189.01 230.320   2
  -2  -6  14 1093.47 245.804   1
  -2   6  14 1025.01 184.621   1
   2   6 -14 1225.12 323.320   4
  -2   6  13 497.258 119.776   1
  -2   6  13 823.880 191.751   2
  -2  -6  13 597.854 167.244   1
   2   6 -13 554.022 212.854   4
  -2  -6  12-66.8232 68.3783   1
  -2   6  12-13.7770 16.4915   2
  -2   6  12 69.1050 109.143   3
  -2   6  12 8.70761 28.2506   1
  -2   6  11 556.552 145.711   2
   2  -6 -11 255.428 99.0718   1
  -2  -6  11 455.737 156.406   1
  -2   6  11 481.261 107.268   1
  -2  -6  10 40.8962 52.6909   1
   2   6 -10 151.650 120.934   4
  -2   6  10 71.2782 68.7510   2
   2  -6 -10 123.666 96.5707   1
  -2   6  10 12.7302 14.8729   1
  -2  -6   9 84.7587 83.2317   1
  -2   6   9 207.852 99.8712   2
   2   6  -9 12.7187 128.057   4
  -2   6   9 111.581 54.3254   1
  -2  -6   8 304.979 149.637   1
  -2   6   8 202.654 89.0334   2
   2   6  -8 180.898 116.636   4
  -2   6   8 95.8050 43.4341   1
   2   6  -7 65.3105 136.918   2
  -2   6   7 94.2177 72.9832   2
  -2   6   7 62.8199 30.8784   1
  -2  -6   7 14.4935 25.0580   1
   2   6  -6 1014.53 400.458   2
  -2   6   6 787.651 158.854   2
  -2   6   6 826.089 96.8377   1
   2   6  -6 1351.26 353.313   4
  -2  -6   6 912.133 229.372   1
   2   6  -5-73.8737 90.5188   2
  -2   6   5 8.21715 49.9547   2
  -2   6   5 4.86418 6.49011   1
  -2   6   4 113.955 65.3470   2
  -2   6   4 41.3149 16.1003   1
   2   6  -4 39.8228 56.3738   2
  -2  -6   4 85.3039 107.991   1
   2   6  -3 792.546 356.092   2
  -2   6   3 869.635 172.168   2
  -2  -6   3 439.348 146.064   1
   2   6  -2 900.060 378.778   2
  -2   6   2 368.581 124.147   2
   2   6  -1 364.459 277.816   2
  -2   6   1 969.659 188.264   2
   2   6   0 47.2457 96.4512   2
   2  -6   0 149.327 70.3160   3
   2   6   0 78.0486 141.132   3
  -2   6   0 114.466 83.3080   2
  -2   6   0 287.314 142.106   4
   2   6   1 642.801 298.229   2
   2   6   1 1166.27 394.739   3
  -2   6  -1 638.819 168.928   2
  -2   6  -1 751.383 210.724   4
   2  -6   1 507.971 107.423   3
  -2   6  -2 19.1895 15.2946   2
  -2   6  -2 21.8614 56.5175   4
   2   6   2 88.1772 180.792   2
   2   6   3-22.1864 102.344   3
  -2   6  -3 67.6076 49.0531   2
  -2   6  -3-42.6899 55.9000   4
   2   6   3-51.9220 123.757   2
   2   6   4 212.189 179.499   3
  -2   6  -4 234.819 36.7408   1
  -2   6  -4 342.165 122.679   2
  -2   6  -4 271.770 98.0238   4
   2   6   4 261.273 172.764   2
   2   6   5 72.3083 168.300   3
  -2   6  -5 127.953 86.3058   4
  -2   6  -5 196.446 122.720   2
  -2   6  -5 45.6443 19.7589   1
   2   6   5-44.1341 88.9168   2
  -2   6  -6 159.727 103.839   2
  -2   6  -6 201.782 115.741   4
  -2   6  -6 85.2572 29.8347   1
   2   6   6 235.037 194.846   2
   2   6   6-11.4939 46.8118   3
   2  -6   7 1855.42 149.988   2
  -2   6  -7 1848.09 320.171   2
  -2   6  -7 1615.48 137.776   1
  -2   6  -7 1973.79 296.727   4
   2   6   7 1742.77 493.791   2
   2   6   7 1174.03 360.870   3
   2  -6   8 43.0163 27.7436   2
  -2   6  -8-34.4495 56.5499   4
  -2   6  -8-7.55929 13.7137   1
  -2   6  -8 99.1834 85.6043   2
   2   6   8 170.983 171.521   2
   2  -6   9 1558.34 131.214   2
  -2   6  -9 1563.80 314.676   2
  -2   6  -9 1418.25 149.145   1
  -2   6  -9 1902.10 280.152   4
   2   6  10 2035.85 529.253   2
  -2   6 -10 1486.48 316.887   2
  -2   6 -10 1090.63 141.800   1
  -2   6 -10 1556.87 255.444   4
  -2   6 -11 253.751 109.156   4
   2   6  11 154.545 134.643   2
  -2   6 -11 250.976 141.882   2
  -2   6 -12 499.793 198.984   2
  -2   6 -12 659.560 171.516   4
   2   6  12 697.687 289.938   2
  -2   6 -13 955.199 203.234   4
   2   6  13 704.614 270.516   2
  -2   6 -14 156.812 78.9020   4
   2   6  14 160.186 173.318   2
  -2   6 -15 324.286 113.194   4
   2   6  15 616.585 302.670   2
  -2   6 -16 538.951 137.074   4
   2   6  16 426.256 219.037   2
  -2   6 -17 156.792 79.8881   4
   2   6  17 212.584 162.190   2
  -2   6 -18 474.999 135.202   4
   2   6  18 213.119 158.593   2
  -2   6 -19 27.9991 37.4826   4
   2   6  19 66.4084 144.708   2
   2   6  20 193.268 184.581   2
  -2   6 -20 46.4324 40.0520   4
   2   6  21 174.777 154.849   2
  -2   6 -21 158.242 85.6471   4
  -2   6 -22 664.985 154.552   4
   2   6  22 524.492 281.109   2
   2   6  23 107.591 214.396   2
  -2   6 -23 180.800 81.5798   4
  -2   6 -24 440.419 129.091   4
   2   6  24 227.815 215.446   2
   2   6  25-26.6872 114.837   2
  -2   6 -25 77.4019 77.8465   4
   2   6  26-2.20244 195.215   2
  -2   6 -26 63.6458 33.3050   4
   2   6  27 28.4173 121.327   2
  -2   6 -27 93.9175 81.5222   4
  -2   6 -28 780.730 188.543   4
   2   6  28 840.105 415.149   2
   2   6  29 259.522 279.234   2
  -2   6 -29 274.712 113.640   4
   2   6  30 278.210 292.534   2
  -2   6 -30 91.3317 66.9943   4
  -2   6 -31-13.8077 44.3300   4
  -2   6 -32 124.524 65.5837   4
  -2  -7  33-158.338 144.812   1
  -2  -7  32 154.481 102.117   1
  -2   7  31 334.153 222.799   2
  -2  -7  31 266.753 175.489   1
  -2  -7  30 25.7561 106.320   1
  -2   7  30 78.2274 97.0714   2
   2   7 -30 140.161 120.429   4
  -2   7  29 974.685 277.229   1
  -2  -7  29 891.698 305.855   1
  -2   7  29 900.333 302.501   2
   2   7 -29 670.638 220.359   4
  -2  -7  28 397.992 235.908   1
  -2   7  28 137.010 117.482   2
  -2   7  28 120.642 142.996   1
   2   7 -28 93.3938 105.458   4
   2   7 -27 375.843 173.096   4
  -2  -7  27 746.925 263.377   1
  -2   7  27 414.520 200.942   2
  -2   7  27 590.153 244.869   1
  -2  -7  26 58.5219 102.584   1
  -2   7  26 83.1559 82.0918   1
  -2   7  26 104.037 80.2505   2
   2   7 -26 34.4716 89.1160   4
  -2   7  25 582.158 219.921   1
  -2  -7  25 988.330 284.927   1
  -2   7  25 542.019 212.844   2
   2   7 -25 1247.10 347.630   4
  -2   7  24 379.775 193.975   2
   2   7 -24 388.893 189.512   4
  -2   7  24 105.096 93.6462   1
  -2  -7  23 9.13509 48.5628   1
  -2   7  23 76.1678 95.0092   1
  -2   7  23 73.2138 109.236   2
   2   7 -23-20.7774 47.8595   4
  -2  -7  22-27.5614 81.2763   1
  -2   7  22 66.9677 87.6756   2
  -2   7  22 58.5283 87.8776   1
   2   7 -22 98.9482 93.8463   4
   2   7 -21 1079.92 326.258   4
  -2   7  21 443.072 175.967   2
  -2   7  21 1192.05 284.413   1
  -2  -7  21 980.604 262.288   1
  -2   7  20 126.014 83.1094   2
  -2   7  20-0.37911 55.3551   1
   2   7 -20 9.98583 73.8459   4
  -2  -7  20 51.4432 66.6705   1
  -2  -7  19 1281.77 283.270   1
  -2   7  19 422.993 144.697   1
   2   7 -19 1112.68 319.210   4
  -2   7  19 743.981 222.101   2
  -2   7  18 182.050 103.568   2
  -2   7  18-37.0394 76.5981   1
   2   7 -18 146.564 134.311   4
  -2  -7  18-0.36754 28.4735   1
  -2   7  17 94.3781 71.5635   1
  -2   7  17 133.157 91.2414   2
   2   7 -17 17.7743 99.3363   4
  -2  -7  17 81.9064 51.3314   1
  -2   7  16 410.636 142.910   1
  -2  -7  16 1179.23 253.005   1
  -2   7  16 685.711 189.621   2
   2   7 -16 1014.05 336.590   4
  -2   7  15 3348.27 437.472   2
  -2  -7  15 3239.53 416.090   1
   2   7 -15 4243.99 667.960   4
  -2   7  15 2652.08 328.787   1
  -2   7  14 232.038 89.3124   1
  -2   7  14 306.323 120.297   2
  -2  -7  14 490.910 164.245   1
   2   7 -14 584.234 259.599   4
  -2   7  13 2338.78 357.242   2
  -2  -7  13 3229.26 401.857   1
  -2   7  13 1851.93 246.184   1
   2   7 -13 3106.45 545.677   4
  -2   7  12 2391.88 355.922   2
  -2  -7  12 2905.94 397.698   1
   2   7 -12 3117.94 561.575   4
  -2   7  12 1932.34 238.072   1
  -2   7  11 1099.23 235.563   2
  -2  -7  11 876.727 224.402   1
  -2   7  11 824.277 150.142   1
   2   7 -11 646.215 248.062   4
  -2  -7  10 206.454 98.4584   1
  -2   7  10 50.1266 40.6849   2
   2   7 -10 262.769 187.093   4
  -2   7  10 140.656 59.9773   1
  -2  -7   9-5.48217 34.4041   1
  -2   7   9 74.2624 64.7429   2
   2   7  -9 37.6200 105.295   4
   2   7  -8 2134.82 471.054   4
   2   7  -8 722.878 332.686   2
  -2   7   8 1596.92 294.080   2
  -2  -7   8 1347.01 273.165   1
  -2   7   7 7087.95 597.279   2
  -2  -7   7 7259.84 635.206   1
   2   7  -7 6871.35 1100.57   2
   2   7  -6 239.772 155.066   2
  -2   7   6 413.360 151.205   2
   2   7  -6 678.643 270.030   4
  -2  -7   6 274.555 123.529   1
  -2   7   5 577.649 161.572   2
   2   7  -5 431.439 292.761   2
  -2  -7   5 643.561 200.702   1
   2   7  -4 118.399 167.915   2
  -2   7   4 61.2451 51.9054   2
  -2  -7   4 110.268 106.501   1
   2   7  -3 28.4016 179.084   2
  -2   7   3 38.0060 38.8706   2
  -2  -7   3 160.313 117.654   1
   2   7  -2 57.1567 71.7027   2
  -2   7   2 94.9321 61.2122   2
  -2  -7   2 37.2463 68.5731   1
   2   7  -1 389.176 226.460   2
  -2   7   1 312.936 141.552   2
   2   7   0 87.6758 129.863   2
  -2   7   0 276.948 147.798   2
  -2   7   0 212.470 160.516   4
  -2   7  -1 3551.52 450.403   2
   2   7   1 3538.23 697.162   2
  -2   7  -1 4239.36 538.067   4
   2   7   2 1482.39 448.022   3
  -2   7  -2 2047.47 367.070   4
  -2   7  -2 1095.33 253.056   2
   2  -7   2 880.264 139.123   3
   2   7   2 1097.62 409.586   2
   2   7   3 462.051 267.548   3
  -2   7  -3 304.600 146.047   2
  -2   7  -3 333.471 156.923   4
   2   7   3 479.696 282.802   2
   2   7   4 985.319 383.296   3
  -2   7  -4 1518.27 311.361   4
  -2   7  -4 976.714 256.665   2
   2   7   4 922.250 380.942   2
   2   7   5 336.268 300.373   3
  -2   7  -5 662.796 232.249   2
  -2   7  -5 1374.29 281.497   4
   2   7   5 1590.39 488.766   2
   2   7   6 248.125 90.7461   3
   2   7   6 357.705 285.070   2
  -2   7  -6 393.076 156.564   4
  -2   7  -6 502.589 180.800   2
  -2   7  -7 3477.48 506.669   2
   2   7   7 3078.49 688.690   2
  -2   7  -7 5520.57 580.906   4
   2   7   7 4050.40 664.016   3
  -2   7  -8 774.553 212.637   4
  -2   7  -8 267.551 133.794   2
   2   7   8 232.624 307.543   2
   2   7   8 436.048 246.358   3
  -2   7  -9 2668.27 372.617   4
  -2   7  -9 2189.05 425.711   2
   2   7   9 1515.87 484.627   2
   2   7   9 1743.14 453.827   3
  -2   7 -10-7.33490 38.5763   4
   2   7  10 126.961 246.748   2
  -2   7 -10 36.8953 64.0944   2
  -2   7 -11 2.73294 45.4138   4
   2   7  11 123.172 226.315   2
  -2   7 -11-108.004 109.933   2
  -2   7 -12 267.981 189.836   2
  -2   7 -12 891.227 221.804   4
   2   7  12 341.731 263.974   2
  -2   7 -13 173.904 104.289   4
   2   7  13 650.093 328.798   2
  -2   7 -14 98.6470 81.7896   4
   2   7  14 182.703 135.786   2
  -2   7 -15 1897.92 306.293   4
   2   7  15 2285.56 603.877   2
  -2   7 -16 1563.45 262.946   4
   2   7  16 1005.62 414.097   2
  -2   7 -17 161.103 69.2872   4
   2   7  17 172.250 164.389   2
  -2   7 -18 388.600 136.887   4
   2   7  18 359.130 227.526   2
  -2   7 -19 125.760 61.0488   4
   2   7  19 407.055 268.227   2
  -2   7 -20 480.787 146.915   4
   2   7  20 65.9976 204.155   2
  -2   7 -21 2015.55 301.739   4
   2   7  21 1576.76 547.023   2
  -2   7 -22-4.76559 38.4982   4
   2   7  22 223.267 202.593   2
   2   7  23 332.020 312.359   2
  -2   7 -23 339.696 119.672   4
   2   7  24 416.654 335.140   2
  -2   7 -24 59.0817 53.8366   4
   2   7  25 75.5647 119.002   2
  -2   7 -25 222.683 97.4088   4
   2   7  26 715.685 397.807   2
  -2   7 -26 285.773 108.570   4
   2   7  27 308.922 320.331   2
  -2   7 -27 632.344 172.694   4
   2   7  28-69.1173 203.862   2
  -2   7 -28 57.1309 70.7084   4
   2   7  29 593.911 361.949   2
  -2   7 -29 999.982 224.508   4
   2   7  30 105.231 187.469   2
  -2   7 -30 126.699 112.733   4
  -2  -8  29-9.10351 123.337   1
  -2   8  28 188.485 133.195   2
  -2  -8  28-74.5451 94.6352   1
  -2  -8  27 105.220 166.008   1
  -2   8  27-15.8159 97.7564   2
   2   8 -27 194.283 160.853   4
  -2  -8  26 210.371 153.129   1
  -2   8  26 182.087 164.501   2
   2   8 -26 9.20620 65.5829   4
  -2  -8  25 319.280 166.099   1
  -2   8  25 27.2379 75.6065   2
   2   8 -25 466.390 207.382   4
  -2  -8  24 776.009 254.861   1
  -2   8  24 497.704 233.266   2
   2   8 -24 846.605 300.173   4
  -2   8  23 93.9568 125.681   2
  -2  -8  23 183.044 143.067   1
   2   8 -23 4.97139 46.9505   4
  -2  -8  22 128.211 117.993   1
  -2   8  22 104.102 112.145   2
   2   8 -22 187.858 173.850   4
  -2  -8  21 81.9181 109.826   1
   2   8 -21 29.4240 115.767   4
  -2   8  21-4.63463 57.6601   2
   2   8 -20 496.373 248.719   4
  -2   8  20 464.516 208.653   2
  -2  -8  20 506.910 176.024   1
  -2   8  19 119.704 122.952   2
   2   8 -19-216.389 196.364   4
  -2  -8  19-82.1612 104.220   1
  -2   8  18-125.030 107.184   2
   2   8 -18 70.8125 105.550   4
  -2  -8  18 32.0790 55.9519   1
  -2   8  17 588.186 220.593   2
   2   8 -17 1027.12 341.077   4
  -2  -8  17 910.827 226.847   1
  -2   8  16 143.147 113.928   2
   2   8 -16 151.703 156.964   4
  -2  -8  16 104.831 68.7556   1
  -2   8  15 14.0836 74.1426   2
   2   8 -15 51.0718 96.8432   4
  -2  -8  15 50.0013 25.1495   1
  -2   8  14 31.6350 28.7653   2
  -2  -8  14 159.301 99.8084   1
   2   8 -14 170.019 128.599   4
  -2  -8  13 659.552 188.128   1
  -2   8  13 587.227 210.505   2
   2   8 -13 922.966 327.512   4
  -2  -8  12 284.288 147.812   1
  -2   8  12 121.488 95.2119   2
   2   8 -12 6.39899 108.960   4
  -2   8  11 1164.59 286.585   2
  -2  -8  11 1792.47 295.015   1
   2   8 -11 1536.28 428.394   4
  -2  -8  10 1326.50 263.436   1
  -2   8  10 1224.07 290.406   2
  -2  -8   9 340.404 143.240   1
  -2   8   9 56.0219 102.657   2
   2   8  -9 126.845 133.166   4
  -2  -8   8 679.427 185.196   1
   2   8  -8 328.995 221.476   2
   2   8  -8 849.793 326.841   4
  -2   8   8 865.947 233.612   2
  -2  -8   7 791.515 220.170   1
   2   8  -7 875.027 475.457   2
  -2   8   7 1191.98 279.813   2
   2   8  -7 1038.53 368.906   4
  -2  -8   6 75.7744 117.441   1
   2   8  -6-6.44839 136.399   2
  -2   8   6 214.011 159.255   2
   2   8  -6 270.397 247.755   4
   2   8  -5-211.001 256.232   2
  -2   8   5 74.8215 78.8654   2
  -2  -8   5-21.1824 24.9370   1
   2   8  -4-163.299 272.083   2
  -2   8   4 5.37330 85.0385   2
  -2  -8   4 83.8163 77.0976   1
   2   8  -3-18.6610 99.4174   2
  -2   8   3 42.6217 76.9679   2
  -2  -8   3 18.7697 30.9063   1
   2   8  -2 2243.51 662.651   2
  -2  -8   2 2625.56 390.670   1
  -2   8   2 2127.69 397.111   2
   2   8  -1 156.768 130.992   2
  -2   8   1 186.789 155.315   2
  -2  -8   1 57.3939 122.026   1
   2   8   0 40.9044 55.6567   2
  -2   8   0-30.1250 109.072   4
  -2   8   0-23.2126 67.7085   2
   2   8   1 83.0158 110.412   2
  -2   8  -1 76.3107 95.8339   4
  -2   8  -1-11.9824 42.0352   2
  -2   8  -2 1969.32 405.646   2
  -2   8  -2 2362.84 448.553   4
   2   8   2 2347.89 629.576   2
  -2   8  -3 214.491 160.064   2
  -2   8  -3 482.885 214.860   4
   2   8   3 120.461 171.727   2
   2   8   4 951.638 368.267   3
   2   8   4 725.844 376.857   2
  -2   8  -4 835.860 270.794   4
  -2   8  -4 671.195 229.462   2
   2   8   5 29.6514 143.829   3
  -2   8  -5 127.257 140.084   4
  -2   8  -5 28.8918 75.0963   2
   2   8   5-97.7263 189.059   2
   2   8   6 250.093 263.116   3
  -2   8  -6 814.041 224.746   4
  -2   8  -6 608.676 243.777   2
   2   8   6 1059.33 456.484   2
   2   8   7 296.340 266.337   3
  -2   8  -7 1035.80 276.731   4
  -2   8  -7 788.001 273.390   2
   2   8   7 246.483 206.611   2
   2   8   8 503.545 343.897   3
  -2   8  -8 696.238 212.699   4
  -2   8  -8 731.241 312.495   2
   2   8   8 273.305 255.375   2
   2   8   9 2.24356 65.2306   3
  -2   8  -9 36.2859 96.3533   4
  -2   8  -9 152.479 160.937   2
   2   8   9 254.371 253.559   2
   2   8  10 73.1244 154.786   3
  -2   8 -10 150.622 205.014   2
  -2   8 -10 119.174 128.006   4
   2   8  10 95.6754 187.915   2
  -2   8 -11 22.2047 80.3889   4
   2   8  11 299.820 255.113   2
   2   8  11 108.868 209.036   3
  -2   8 -11-36.1427 106.235   2
  -2   8 -12 764.887 226.728   4
   2   8  12 441.452 336.518   3
   2   8  12 955.218 436.250   2
  -2   8 -13 1165.07 282.576   4
   2   8  13 698.703 382.802   2
   2   8  13 537.755 313.552   3
  -2   8 -14 161.592 116.946   4
   2   8  14 8.26853 176.644   2
  -2   8 -15 31.7978 92.3330   4
   2   8  15 192.820 238.147   2
  -2   8 -16 55.0874 81.9046   4
   2   8  16 112.684 129.811   2
  -2   8 -17 867.315 227.814   4
   2   8  17 33.0547 221.087   2
  -2   8 -18 114.808 85.5271   4
   2   8  18 151.224 233.460   2
  -2   8 -19 199.583 113.425   4
   2   8  19-6.32761 90.3527   2
  -2   8 -20 110.624 71.1111   4
   2   8  20-22.0096 168.053   2
  -2   8 -21-86.4144 67.1618   4
   2   8  21-195.356 221.447   2
  -2   8 -22 134.938 99.8636   4
   2   8  22 393.756 320.252   2
   2   8  23 118.562 179.933   2
  -2   8 -23 26.0294 75.1713   4
  -2   8 -24 95.5434 55.1046   4
   2   8  24 174.093 237.139   2
  -2   8 -25 166.847 79.3013   4
   2   8  25 452.243 346.388   2
  -2   8 -26 44.5575 51.1900   4
   2   8  26 44.8479 115.211   2
  -2   8 -27 315.493 155.100   4
   2   8  27 153.768 240.482   2
   2   8  28 1032.08 572.859   2
  -2   8 -28 125.190 114.257   4
   2   8  29 512.287 408.740   2
  -2   9  25 93.0889 154.812   2
  -2   9  24 167.718 203.523   2
   2   9 -24 58.4027 89.5003   4
  -2   9  23 35.6307 54.1076   2
   2   9 -23 206.950 149.514   4
  -2   9  22 468.973 263.196   2
   2   9 -22 861.734 338.681   4
   2   9 -21 22.3752 81.6872   4
  -2   9  21 199.172 163.438   2
  -2   9  20-47.4756 122.337   2
   2   9 -20-85.3906 129.529   4
  -2   9  19 95.7157 133.209   2
   2   9 -19 369.585 237.629   4
   2   9 -18 161.851 225.111   4
  -2   9  18 87.7152 111.345   2
   2   9 -17 487.694 289.603   4
  -2   9  17 170.043 153.713   2
   2   9 -16 527.606 295.189   4
  -2   9  16 333.364 174.007   2
  -2   9  15 16.8010 65.6241   2
   2   9 -15 44.0716 80.9893   4
  -2  -9  15 4.27280 46.1120   1
  -2  -9  14 1389.32 261.101   1
  -2   9  14 859.619 281.341   2
   2   9 -14 1162.96 370.293   4
  -2   9  13 240.224 136.186   2
  -2  -9  13 319.462 120.179   1
   2   9 -13 311.681 251.133   4
  -2  -9  12 1305.44 248.040   1
  -2   9  12 1403.78 348.600   2
   2   9 -12 1072.63 412.459   4
  -2  -9  11 166.019 102.658   1
  -2   9  11-3.52282 40.2353   2
   2   9 -11 77.4107 58.9363   4
  -2  -9  10 401.050 138.499   1
  -2   9  10 180.547 147.600   2
   2   9 -10 412.960 257.967   4
   2   9  -9 1023.98 531.302   2
  -2  -9   9 162.083 64.1025   1
  -2   9   9 277.847 186.901   2
   2   9  -9 731.817 363.750   4
   2   9  -8 3170.65 850.640   2
  -2   9   8 2470.18 472.115   2
  -2  -9   8 3724.46 421.398   1
   2   9  -8 3741.92 756.496   4
   2   9  -7 344.290 333.683   2
  -2  -9   7 376.058 137.087   1
   2   9  -7 19.4319 54.3079   4
  -2   9   7 387.765 221.832   2
   2   9  -6 1121.03 547.549   2
  -2  -9   6 1110.21 224.559   1
   2   9  -6 1392.67 465.879   4
  -2   9   6 1445.99 365.520   2
  -2  -9   5-5.15574 65.2006   1
   2   9  -5 61.9095 189.155   2
   2   9  -5 201.960 191.972   4
  -2   9   5-3.60952 76.2588   2
  -2  -9   4 41.0556 62.0226   1
   2   9  -4 46.9912 127.402   2
  -2   9   4 1.82579 68.7764   2
   2   9  -3 1360.63 528.960   2
  -2   9   3 1014.52 319.186   2
  -2  -9   3 1000.91 218.959   1
   2   9  -2 372.618 279.104   2
  -2  -9   2 27.4538 33.6265   1
  -2   9   2 155.777 132.543   2
   2   9  -1 516.495 367.828   2
  -2   9   1 1093.12 358.423   4
  -2   9   1 548.508 225.077   2
  -2  -9   1 752.045 214.950   1
   2   9   0 488.885 352.117   2
  -2   9   0 288.974 188.153   4
  -2   9   0 264.146 181.137   2
  -2  -9   0 70.7548 48.8633   1
   2   9   1 339.997 267.279   2
  -2  -9  -1 258.024 133.807   1
  -2   9  -1 142.483 120.371   2
  -2   9  -1 328.137 182.626   4
   2   9   2 247.375 252.490   2
  -2   9  -2 97.4056 128.700   4
  -2   9  -2 47.4933 54.3283   2
  -2   9  -3 910.591 350.332   2
  -2   9  -3 765.676 285.724   4
   2   9   3 101.424 151.378   2
  -2   9  -4 570.387 249.125   4
  -2   9  -4 280.346 193.369   2
   2   9   4 455.748 256.028   2
  -2   9  -5 147.381 142.180   4
  -2   9  -5 148.967 131.706   2
   2   9   5-115.002 153.514   2
  -2   9  -6 1343.81 344.768   4
  -2   9  -6 542.524 268.168   2
   2   9   6 591.417 381.742   2
  -2   9  -7 170.917 91.6730   4
  -2   9  -7 87.3069 127.689   2
   2   9   7-28.3752 108.048   2
  -2   9  -8 544.017 226.753   4
  -2   9  -8 882.795 360.019   2
   2   9   8 1053.43 389.175   2
  -2   9  -9 106.395 96.9710   4
   2   9   9-90.3638 134.032   2
  -2   9  -9-28.0319 92.0647   2
  -2   9 -10 2106.31 413.266   4
   2   9  10 1793.53 634.128   2
  -2   9 -11 954.440 273.195   4
   2   9  11 533.716 386.973   2
  -2   9 -12 577.813 196.459   4
   2   9  12 543.395 351.234   2
  -2   9 -13 121.551 110.510   4
   2   9  13-28.1570 236.801   2
  -2   9 -14 422.188 181.294   4
   2   9  14 363.836 295.809   2
  -2   9 -15 101.734 110.877   4
   2   9  15 486.552 348.835   2
  -2   9 -16 1102.99 283.794   4
   2   9  16 616.262 374.163   2
  -2   9 -17 52.8237 96.1742   4
   2   9  17 621.772 382.423   2
  -2   9 -18 188.172 143.286   4
   2   9  18 262.239 265.986   2
  -2   9 -19 351.927 156.063   4
   2   9  19 427.938 325.382   2
  -2   9 -20 226.133 129.177   4
   2   9  20 649.913 423.470   2
  -2   9 -21 193.743 129.897   4
   2   9  21 672.204 453.785   2
  -2   9 -22 239.431 122.183   4
   2   9  22 64.2478 99.7115   2
  -2   9 -23-1.93694 44.7645   4
   2   9  23-27.2835 184.626   2
  -2   9 -24 348.505 155.835   4
   2   9  24-32.8978 194.562   2
  -2   9 -25 219.066 115.731   4
   2   9  25 59.0430 161.063   2
  -2   9 -26 84.9953 67.1501   4
   2  10 -21 194.521 149.042   4
  -2  10  21-33.2560 99.9725   2
   2  10 -20 284.764 188.589   4
  -2  10  20 785.878 377.493   2
  -2  10  19 59.6056 89.0699   2
   2  10 -19 95.2186 187.833   4
  -2  10  18 302.318 222.594   2
   2  10 -18 39.7091 88.0459   4
  -2  10  17 208.652 199.406   2
   2  10 -17-201.430 227.695   4
  -2  10  16 191.595 167.023   2
   2  10 -16 473.504 290.856   4
   2  10 -15 30.6622 206.812   4
  -2  10  15-208.132 180.924   2
  -2  10  14-33.9145 73.3280   2
   2  10 -14 147.772 188.761   4
  -2  10  13 116.077 116.427   2
   2  10 -13 38.3384 75.6319   4
  -2  10  12-93.9602 125.978   2
   2  10 -12 246.553 234.486   4
  -2  10  11 35.4695 87.7826   2
   2  10 -11 105.252 141.280   4
   2  10 -10 347.806 263.364   4
  -2  10  10 51.0854 61.5154   2
   2  10  -9 343.193 289.877   2
   2  10  -9 298.470 273.592   4
  -2  10   9 234.672 204.816   2
  -2  10   8 57.4935 137.111   2
   2  10  -8-12.2924 125.042   2
   2  10  -8 8.84156 68.2761   4
   2  10  -7 97.3809 293.287   2
   2  10  -7-236.418 230.210   4
  -2  10   7-22.2718 130.114   2
   2  10  -6 26.2938 241.334   2
  -2  10   6-105.546 119.521   2
   2  10  -6 69.0269 141.385   4
   2  10  -5 285.785 367.139   2
   2  10  -5-10.3602 197.840   4
  -2  10   5 43.4659 74.7051   2
   2  10  -4 496.562 302.015   2
   2  10  -4 57.2235 204.613   4
  -2  10   4 133.605 183.406   2
   2  10  -3 289.497 259.862   2
  -2  10   3 57.0877 123.746   2
   2  10  -2 335.176 282.556   2
  -2  10   2 1464.08 440.314   4
  -2  10   2 1026.61 369.787   2
   2  10  -1 234.341 236.644   2
  -2  10   1 91.9309 133.790   2
  -2  10   1-61.2162 88.4727   4
   2  10   0 2.93958 213.440   2
  -2  10   0 96.9431 124.315   4
  -2  10   0 139.881 132.995   2
   2  10   1-150.817 115.792   2
  -2  10  -1 152.159 169.161   2
   2  10   2 346.391 226.897   2
  -2  10  -2 153.842 136.377   4
  -2  10  -2 526.833 285.954   2
   2  10   3 808.316 433.844   2
  -2  10  -3 766.091 276.248   4
  -2  10  -3 205.608 177.989   2
  -2  10  -4 247.395 174.655   4
  -2  10  -4 215.397 132.835   2
   2  10   4 274.973 350.786   2
  -2  10  -5-50.7628 60.3479   4
  -2  10  -5-123.694 166.287   2
   2  10   5 166.428 223.299   2
   2  10   6-245.905 272.276   2
  -2  10  -6 231.367 189.945   4
  -2  10  -6 257.621 226.249   2
  -2  10  -7 345.272 161.474   4
  -2  10  -7 327.989 168.693   2
   2  10   7 506.296 394.904   2
  -2  10  -8-43.6092 117.130   4
   2  10   8 416.857 363.212   2
  -2  10  -9 182.739 171.731   4
   2  10   9 441.555 430.536   2
   2  10  10 21.0339 155.238   2
  -2  10 -10 272.284 187.979   4
  -2  10 -11 45.1742 96.8287   4
   2  10  11 551.843 353.530   2
  -2  10 -12 17.8167 43.1134   4
   2  10  12-47.4433 188.193   2
  -2  10 -13 144.920 143.404   4
   2  10  13 227.435 248.822   2
  -2  10 -14 49.2437 85.0572   4
   2  10  14 37.5453 207.934   2
  -2  10 -15 226.497 145.473   4
   2  10  15 181.635 323.204   2
  -2  10 -16 82.2065 79.0460   4
   2  10  16 194.623 312.785   2
  -2  10 -17 113.001 116.707   4
   2  10  17 126.015 143.733   2
  -2  10 -18 206.287 167.689   4
   2  10  18 282.271 247.504   2
  -2  10 -19 189.928 128.535   4
   2  10  19 767.750 543.756   2
  -2  10 -20 261.684 162.520   4
   2  10  20 297.487 294.301   2
  -2  10 -21 399.556 162.183   4
  -2  10 -22 44.4159 71.9213   4
  -2  10 -23-52.7792 74.9397   4
  -2  11  16 610.797 366.586   2
  -2  11  15 470.753 313.044   2
   2  11 -15 29.9814 153.833   4
  -2  11  14-22.0634 128.658   2
   2  11 -14 189.384 167.058   4
  -2  11  13-44.4070 118.670   2
   2  11 -13 83.6894 126.229   4
   2  11 -12 298.291 248.214   4
  -2  11  12-8.78340 122.947   2
   2  11 -11-70.3747 181.320   4
  -2  11  11 55.0725 91.7241   2
   2  11 -10 1490.78 511.671   4
  -2  11  10 252.156 228.925   2
   2  11  -9-28.5836 181.042   4
  -2  11   9 232.764 264.314   2
   2  11  -8 105.196 116.830   2
   2  11  -8 192.757 131.820   4
  -2  11   8-91.3190 167.465   2
   2  11  -7 189.423 146.378   2
  -2  11   7 597.185 300.520   2
   2  11  -6 976.155 591.236   2
   2  11  -6 1802.67 601.789   4
  -2  11   6 903.556 371.804   2
   2  11  -5 528.295 513.128   2
   2  11  -5-28.8956 155.500   4
  -2  11   5 118.365 150.429   2
   2  11  -4-38.1151 291.187   2
   2  11  -4 54.5219 128.202   4
  -2  11   4 85.9092 154.339   2
   2  11  -3 216.985 382.983   2
   2  11  -3 613.590 388.184   4
  -2  11   3-85.3382 210.664   4
  -2  11   3 104.454 92.4987   2
  -2  11   2 80.1052 139.952   2
  -2  11   2 217.179 136.273   4
   2  11  -1 12.3763 204.909   2
  -2  11   1 31.6198 208.282   4
  -2  11   1 223.473 258.360   2
   2  11   0 284.673 351.487   2
  -2  11   0-24.8564 111.974   4
  -2  11   0 143.583 226.877   2
   2  11   1-60.4811 101.848   2
  -2  11  -1 273.672 260.442   2
   2  11   2 397.009 250.591   2
  -2  11  -2 987.848 376.586   4
  -2  11  -2 804.951 356.732   2
   2  11   3 229.537 203.261   2
  -2  11  -3 411.433 252.537   4
  -2  11  -3-44.4360 145.541   2
   2  11   4 631.515 455.593   2
  -2  11  -4 210.655 188.446   4
  -2  11  -4 380.272 312.958   2
  -2  11  -5 45.8826 116.637   4
   2  11   5-197.811 134.739   2
  -2  11  -6 276.844 217.796   4
   2  11   6 25.0385 282.750   2
  -2  11  -7 1405.77 412.378   4
   2  11   7 190.072 268.403   2
  -2  11  -8 328.555 242.870   4
   2  11   8 488.048 392.353   2
  -2  11  -9 216.590 163.441   4
   2  11   9-154.595 239.086   2
  -2  11 -10-46.5230 74.1027   4
   2  11  10 218.486 389.689   2
  -2  11 -11-60.5242 136.986   4
   2  11  11-242.757 317.569   2
  -2  11 -12 313.599 179.646   4
   2  11  12 830.609 508.860   2
  -2  11 -13 5.37467 143.148   4
   2  11  13 592.997 383.850   2
  -2  11 -14 656.904 276.093   4
   2  11  14-113.698 143.317   2
  -2  11 -15 293.934 222.251   4
  -2  11 -16 253.239 165.280   4
  -2  11 -17-55.8112 100.498   4
  -2  11 -18 380.340 182.746   4
  -2  12  11-144.880 250.856   2
  -2  12  10 205.502 197.104   2
  -2  12   9 209.941 213.809   2
  -2  12   8 34.2442 149.544   2
   2  12  -8 276.211 386.170   2
   2  12  -7 465.069 418.759   2
  -2  12   7 15.9132 139.507   2
   2  12  -6 263.364 301.506   2
  -2  12   6 131.401 180.671   2
   2  12  -5 82.0691 321.714   2
   2  12  -5 261.816 197.419   4
  -2  12   5 575.946 347.283   2
   2  12  -4-150.018 228.317   4
   2  12  -4 301.828 340.942   2
  -2  12   4 169.254 193.301   2
   2  12  -3 669.003 514.593   2
   2  12  -3 197.264 226.320   4
  -2  12   3 39.3589 134.746   2
   2  12  -2 493.481 494.486   2
   2  12  -2 89.6710 143.301   4
  -2  12   2 161.974 310.801   2
   2  12  -1 747.560 535.872   2
  -2  12   1 162.683 226.377   2
   2  12   0 15.9559 185.859   2
  -2  12   0 431.470 376.542   2
   2  12   1 291.413 335.749   2
  -2  12  -1 993.875 501.245   2
   2  12   2 241.581 431.609   2
  -2  12  -2 354.246 344.848   2
   2  12   3 592.215 570.138   2
   2  12   4 159.709 453.375   2
   2  12   5 55.4058 133.244   2
  -3   0  37 635.289 206.740   2
   3   0 -37 338.072 104.749   4
  -3   0  36 22.5100 51.1276   2
   3   0 -36 66.3758 48.7589   4
  -3   0  35 633.845 177.266   2
  -3   0  35 403.175 240.000   1
   3   0 -35 485.443 119.695   4
  -3   0  34 19.5059 50.3334   2
  -3   0  34 19.3382 69.6684   1
   3   0 -34 18.3509 25.0153   4
  -3   0  33 282.706 130.525   2
  -3   0  33-12.8911 53.2201   1
   3   0 -33 153.297 69.4016   4
  -3   0  32 168.538 95.7420   2
  -3   0  32 100.071 132.272   1
   3   0 -32 70.6044 44.8857   4
  -3   0  31 105.358 74.7878   2
  -3   0  31 282.363 179.747   1
   3   0 -31 278.060 90.6145   4
  -3   0  30 34.0422 57.6272   1
  -3   0  30 54.1441 64.8212   2
   3   0 -30 15.2016 32.7684   4
  -3   0  29 155.739 129.595   1
   3   0 -29 8.99632 28.0389   4
  -3   0  28 72.2228 85.7055   1
   3   0 -28 35.5145 38.1160   4
  -3   0  27 422.650 214.840   1
   3   0 -27 598.512 119.706   4
  -3   0  26 66.1431 62.7816   1
   3   0 -26 5.25198 16.1243   4
  -3   0  25 1347.29 305.728   1
   3   0 -25 968.841 139.966   4
   3   0 -24-8.22526 14.7628   4
  -3   0  24 13.9775 62.2289   1
  -3   0  23 1162.43 287.168   1
   3   0 -23 1057.44 143.728   4
  -3   0  22 72.1377 71.0788   1
   3   0 -22 13.0683 18.2673   4
  -3   0  21 37.7739 39.5861   1
   3   0 -21-10.5264 21.2501   4
  -3   0  20-65.0389 79.3427   1
   3   0 -20-37.6748 28.1849   4
  -3   0  19 9145.52 746.004   1
   3   0 -19 10407.2 493.379   4
  -3   0  18 13.3289 20.4923   1
   3   0 -18 17.8726 26.9063   4
  -3   0  17-0.75464 41.7973   1
   3   0 -17 11.6488 7.32729   4
  -3   0  16-39.1068 37.1868   1
   3   0 -16 38.7002 33.1594   4
   3   0 -15 2216.54 189.315   4
  -3   0  15 1869.32 330.944   1
  -3   0  14 66.4100 71.8585   1
   3   0 -14-8.94095 20.2757   4
  -3   0  13 224.361 120.538   1
   3   0 -13 173.578 53.9558   4
  -3   0  12 85.3260 107.231   1
  -3   0  12 21.9947 25.7224   4
   3   0 -12 5.38899 5.91683   4
  -3   0  11 2643.57 399.553   1
   3   0 -11 2761.96 197.579   4
  -3   0  11 2202.59 270.289   4
  -3   0  10 1.13807 17.5894   4
   3   0 -10 9.72247 13.1473   4
  -3   0  10 72.1173 81.5943   1
  -3   0   9 1904.12 345.877   1
   3   0  -9 1784.19 152.735   4
   3   0  -8 27.4296 34.2881   4
  -3   0   8 46.1027 51.4084   1
  -3   0   7 7644.51 710.486   1
   3   0  -7 7522.46 329.136   4
  -3   0   6-6.67011 43.7104   1
   3   0  -6-1.75101 8.15294   4
   3   0  -5 368.321 230.439   3
  -3   0   5 268.205 142.676   1
   3   0  -5 244.094 58.5760   4
   3   0  -4 74.6200 200.522   3
   3   0  -4 19.7679 26.7454   4
   3   0  -3 2980.37 220.916   4
   3   0  -3 3885.22 618.174   3
   3   0  -2 21.6011 59.1548   3
   3   0  -2 18.6567 29.2365   4
   3   0  -1 2469.33 480.602   3
   3   0   0 136.794 125.736   3
  -3   0  -2 6.36029 60.4793   2
   3   0   2 9.03214 2.35397   4
  -3   0  -3 696.348 282.169   2
   3   0   3 1535.55 91.2317   4
  -3   0  -4 20.7418 29.2091   2
   3   0   4 9.47682 3.99967   4
  -3   0  -5 2609.33 425.516   2
   3   0   5 5250.63 194.087   4
   3   0   6 1.69203 6.48518   4
  -3   0  -6 123.442 113.064   2
   3   0   7 156.581 39.3490   4
  -3   0  -7-68.6287 94.2923   2
  -3   0  -8 4.14338 63.2582   2
   3   0   8-11.2037 14.2512   4
   3   0   9 1408.64 158.178   4
  -3   0  -9 567.035 164.330   2
  -3   0 -10 104.408 94.5336   2
  -3   0 -11 199.130 91.7888   2
  -3   0 -12 60.3474 55.9302   2
  -3   0 -13 9915.27 451.536   2
  -3   0 -14 10.2060 15.6130   2
  -3   0 -15 7023.62 302.231   2
  -3   0 -16 5.87758 16.5619   2
  -3   1  38 163.167 102.668   2
  -3  -1  37-13.5499 45.7157   2
  -3   1  37 299.282 157.532   2
  -3  -1  36-95.3631 82.4621   2
  -3   1  36 125.282 104.049   2
   3   1 -36-79.6087 69.8973   4
   3  -1 -36 53.0659 53.6167   4
  -3  -1  35 150.611 94.1155   2
  -3   1  35 111.160 56.4961   2
  -3  -1  35 54.4766 93.7856   1
  -3   1  35 87.7068 138.500   1
   3   1 -35-12.3672 32.3708   4
   3  -1 -35 150.178 65.4573   4
  -3  -1  34 288.987 115.274   2
  -3   1  34 576.204 180.060   2
  -3  -1  34 482.974 270.324   1
  -3   1  34 343.726 198.683   1
   3  -1 -34 217.134 81.0811   4
   3   1 -34 430.470 121.385   4
  -3  -1  33 782.403 193.123   2
  -3   1  33 828.388 216.437   2
  -3  -1  33 1247.47 453.575   1
   3   1 -33 848.314 162.654   4
  -3   1  33 585.029 266.090   1
   3  -1 -33 596.577 122.123   4
  -3  -1  32 96.2687 126.270   1
  -3   1  32 178.781 104.231   2
  -3   1  32 57.2556 75.6747   1
   3   1 -32 264.690 86.1391   4
   3  -1 -32 138.500 60.2928   4
  -3  -1  31 214.377 177.128   1
  -3   1  31 313.239 116.623   2
  -3   1  31 556.869 248.471   1
   3   1 -31 74.8740 48.6557   4
   3  -1 -31 313.915 83.3404   4
  -3  -1  30 315.507 161.957   1
  -3   1  30 213.425 99.8809   2
  -3   1  30 279.200 174.211   1
   3   1 -30 276.427 89.2066   4
   3  -1 -30 266.941 78.4828   4
  -3   1  29 56.6281 52.3137   2
   3   1 -29 5.58517 26.8698   4
   3  -1 -29 32.0484 30.0739   4
  -3  -1  28 1473.69 358.929   1
  -3   1  28 999.607 200.193   2
  -3   1  28 1334.49 341.500   1
   3   1 -28 873.109 155.362   4
   3  -1 -28 936.255 138.036   4
  -3  -1  27 501.342 215.801   1
  -3   1  27 423.871 219.942   1
  -3   1  27 222.511 100.740   2
   3   1 -27 311.194 95.8082   4
   3  -1 -27 309.554 76.5020   4
  -3   1  26 595.227 221.567   1
  -3   1  26 458.899 134.100   2
   3   1 -26 404.161 111.024   4
   3  -1 -26 277.977 71.5280   4
  -3  -1  26 283.544 165.751   1
  -3   1  25 95.3763 97.8074   1
   3   1 -25 84.1231 76.7998   4
  -3  -1  25-15.0981 44.5227   1
   3  -1 -25 42.1455 36.2862   4
  -3  -1  24 159.547 133.003   1
   3   1 -24 28.2260 42.8217   4
   3  -1 -24 56.3943 39.5915   4
  -3   1  24 75.2339 75.1620   1
  -3  -1  23 1929.79 375.483   1
  -3   1  23 2351.11 396.921   1
   3   1 -23 2164.34 246.573   4
   3  -1 -23 1616.94 167.095   4
  -3   1  22 1298.68 297.523   1
   3   1 -22 1124.89 178.556   4
   3  -1 -22 1136.00 135.803   4
  -3  -1  22 986.946 259.265   1
  -3  -1  21 121.304 99.5576   1
  -3   1  21 179.215 113.563   1
   3   1 -21 110.654 55.0216   4
   3  -1 -21 13.5173 17.8969   4
  -3  -1  20 1566.61 321.614   1
  -3   1  20 1226.60 264.698   1
   3   1 -20 1048.24 161.866   4
   3  -1 -20 1214.36 129.971   4
  -3  -1  19 10955.1 835.478   1
  -3   1  19 11453.2 798.101   1
   3   1 -19 10503.8 503.966   4
   3  -1 -19 9480.49 355.286   4
  -3  -1  18 2154.22 372.959   1
  -3   1  18 1875.10 328.135   1
   3   1 -18 1848.02 210.899   4
   3  -1 -18 2011.83 158.202   4
  -3  -1  17 184.153 111.511   1
  -3   1  17 310.069 133.062   1
   3   1 -17 88.7105 51.2141   4
   3  -1 -17 122.506 37.0777   4
  -3   1  16-40.2638 29.9857   1
  -3  -1  16-70.6092 83.5251   1
   3   1 -16 1.21180 9.33282   4
   3  -1 -16 22.8347 18.4238   4
  -3  -1  15 975.078 257.460   1
  -3   1  15 337.158 146.728   1
   3   1 -15 716.845 129.804   4
   3  -1 -15 700.725 84.0388   4
  -3  -1  14 5618.01 613.546   1
  -3   1  14 4867.07 503.774   1
   3   1 -14 4518.61 331.323   4
   3  -1 -14 4594.47 208.806   4
  -3  -1  13 98.9098 102.621   1
  -3   1  13 12.1165 43.3452   1
  -3   1  13 30.6932 33.6499   4
   3   1 -13 65.3079 53.6809   4
   3  -1 -13 95.1289 31.3317   4
  -3  -1  12 966.072 254.246   1
  -3   1  12 817.700 232.014   1
   3   1 -12 617.250 123.641   4
  -3   1  12 658.796 131.702   4
   3  -1 -12 808.023 81.9103   4
  -3  -1  11 344.715 162.748   1
   3  -1 -11 438.414 58.7322   4
  -3   1  11 484.100 167.276   1
  -3   1  11 298.078 87.9005   4
   3   1 -11 385.893 102.876   4
  -3   1  10 127.688 94.6417   1
   3   1 -10 38.1514 45.1872   4
   3  -1 -10 65.1249 21.3082   4
  -3   1  10 94.1459 55.4261   4
  -3  -1  10 141.993 124.423   1
   3   1  -9 571.501 127.643   4
   3  -1  -9 503.211 55.9978   4
  -3   1   9 372.007 91.5316   4
  -3  -1   9 607.451 204.240   1
  -3   1   9 484.090 171.787   1
  -3   1   8 127.956 58.5730   4
   3   1  -8 20.2237 39.3888   4
  -3  -1   8 119.201 113.969   1
   3  -1  -8 69.5121 19.3061   4
   3  -1  -7 326.181 35.9715   4
   3   1  -7 287.698 97.1238   4
  -3  -1   7 353.729 183.585   1
  -3   1   7 234.507 131.456   1
  -3  -1   6 3469.93 473.369   1
  -3   1   6 3297.72 454.781   1
   3   1  -6 3345.54 301.658   4
   3  -1  -6 3265.47 100.154   4
   3  -1  -6 3234.35 577.292   3
   3   1  -6 3180.23 630.843   3
  -3   1   5 11464.6 822.170   1
   3   1  -5 12236.3 601.838   4
   3  -1  -5 11824.9 158.654   4
   3  -1  -5 11282.4 1069.45   3
   3   1  -5 11930.8 1218.62   3
   3   1  -4 7608.78 485.111   4
   3   1  -4 5614.86 820.355   3
   3   1  -3 2015.05 453.669   3
   3   1  -3 1949.64 252.679   4
   3  -1  -3 2151.64 451.598   3
   3  -1  -2 89.3642 105.644   3
   3   1  -2 101.045 103.450   3
   3   1  -1 2.55273 58.8860   3
   3  -1  -1 74.0050 100.892   3
   3  -1   0 380.794 216.136   3
   3   1   0 933.187 325.364   3
   3  -1   1 3201.53 108.445   4
   3   1   1 3402.01 587.729   3
   3  -1   2 2557.70 111.020   4
   3  -1   3 8073.71 225.136   4
   3  -1   4 3770.02 169.854   4
  -3   1  -5 105.384 81.4925   2
   3  -1   5 83.7514 28.3688   4
  -3  -1  -5 101.074 115.033   2
  -3   1  -6 334.395 171.831   2
   3  -1   6 648.884 83.1985   4
  -3  -1  -6 236.779 135.692   2
  -3   1  -7 32.9775 37.5274   2
   3  -1   7 56.6494 24.7524   4
  -3  -1  -7 161.770 130.304   2
   3   1   7 87.5872 27.1690   4
  -3  -1  -8 72.8262 89.6382   2
   3  -1   8 13.3291 20.1297   4
  -3   1  -8 50.8473 72.3523   2
   3  -1   9 373.405 77.0240   4
  -3  -1  -9 131.489 96.8308   2
  -3   1  -9 132.371 77.3532   2
  -3  -1 -10 379.062 141.935   2
  -3   1 -10 152.686 67.3697   2
   3  -1  10 337.326 79.2694   4
  -3  -1 -11-41.6554 49.0553   2
  -3   1 -11 48.9000 40.9615   2
  -3   1 -12 3092.09 210.459   2
  -3  -1 -12 3163.52 337.135   2
   3   1  12 2885.06 473.144   2
   3   1  13 190.251 162.383   2
  -3   1 -13-0.75101 9.25280   2
  -3  -1 -13 94.0822 74.1339   2
   3   1  14 476.979 227.733   2
  -3   1 -14 571.121 55.0738   2
  -3  -1 -14 867.167 152.528   2
  -3   1 -15 286.419 29.0914   2
   3   1  15 654.191 266.119   2
  -3  -1 -15 531.931 105.147   2
   3   1  16 192.883 166.552   2
   3   1  17 1059.16 342.615   2
   3   1  18 602.417 286.028   2
   3   1  19 1589.06 432.607   2
   3   1  20 487.025 256.562   2
   3   1  21 333.403 235.024   2
  -3   2  37 47.4741 75.4854   2
  -3  -2  36 64.3180 42.0824   2
  -3   2  36 246.261 140.709   2
   3   2 -36 281.759 102.710   4
  -3  -2  35 883.446 222.196   2
  -3   2  35 698.336 200.889   2
   3   2 -35 819.058 174.314   4
  -3   2  35 595.395 300.448   1
  -3   2  34 112.745 93.3048   2
  -3  -2  34 220.474 176.957   1
  -3   2  34 79.8651 128.812   1
   3   2 -34 65.3548 56.0427   4
  -3  -2  33 22.1427 69.1265   1
  -3   2  33 14.0623 40.1003   2
  -3   2  33 114.008 138.791   1
   3   2 -33 87.6508 65.4780   4
  -3   2  32 151.528 94.8094   2
  -3   2  32 124.452 146.701   1
   3   2 -32 209.554 93.4339   4
  -3  -2  31 451.433 223.830   1
  -3   2  31 382.523 140.075   2
  -3   2  31 318.991 184.789   1
   3   2 -31 605.661 150.608   4
  -3   2  30 216.733 104.967   2
  -3   2  30 223.486 175.048   1
   3   2 -30 499.891 136.703   4
  -3  -2  29 348.246 192.089   1
  -3   2  29 627.942 161.832   2
  -3   2  29 515.066 215.126   1
   3   2 -29 596.281 165.636   4
  -3  -2  28 51.7679 129.197   1
  -3   2  28 39.3905 73.4987   1
  -3   2  28 65.5675 61.8284   2
   3   2 -28 159.476 83.5178   4
   3  -2 -28 61.2434 38.3720   4
  -3   2  27 110.485 96.8732   1
  -3   2  27 236.028 103.996   2
   3   2 -27 212.978 80.5183   4
   3  -2 -27 140.548 55.6528   4
  -3  -2  27 154.198 121.854   1
  -3   2  26 42.3007 43.1685   2
  -3  -2  26 28.7352 54.7724   1
   3   2 -26 56.4275 54.3409   4
   3  -2 -26 42.3686 25.4049   4
  -3   2  25 593.716 215.543   1
  -3   2  25 624.612 170.964   2
   3  -2 -25 442.033 87.0338   4
   3   2 -25 533.656 135.466   4
  -3  -2  25 941.577 286.031   1
  -3   2  24-73.2192 83.1891   1
  -3   2  24 18.8914 15.9843   2
  -3  -2  24 61.2558 71.1581   1
   3   2 -24-13.2580 15.2333   4
   3  -2 -24 20.0861 23.5345   4
   3  -2 -23 183.630 54.1899   4
  -3   2  23 141.922 75.2684   2
   3   2 -23 171.167 69.2235   4
  -3  -2  23 203.346 123.086   1
  -3   2  23 208.517 120.880   1
  -3   2  22 1165.21 196.458   2
  -3   2  22 1898.23 338.517   1
   3   2 -22 1600.09 228.163   4
   3  -2 -22 1160.50 128.422   4
  -3  -2  22 967.098 270.392   1
  -3   2  21 1616.55 234.472   2
  -3   2  21 2008.13 341.494   1
   3   2 -21 1845.69 246.602   4
   3  -2 -21 1646.15 149.209   4
   3   2 -20 641.353 149.110   4
  -3  -2  20 572.222 216.535   1
   3  -2 -20 437.774 72.9074   4
  -3   2  20 424.131 149.820   1
  -3   2  19 272.664 113.730   1
  -3  -2  19 115.052 109.458   1
   3   2 -19 160.870 77.4381   4
   3  -2 -19 217.450 50.7064   4
  -3  -2  18 1474.70 311.917   1
  -3   2  18 1135.41 256.289   1
   3   2 -18 1050.76 185.002   4
   3  -2 -18 1094.97 110.457   4
  -3  -2  17 2080.24 372.996   1
  -3   2  17 1942.95 312.468   1
   3   2 -17 1233.73 204.958   4
   3  -2 -17 1499.32 123.895   4
  -3  -2  16 386.218 176.994   1
  -3   2  16 147.510 97.0016   1
   3  -2 -16 240.736 48.7166   4
   3   2 -16 313.798 110.253   4
  -3  -2  15 154.802 135.433   1
  -3   2  15 45.4458 68.9328   1
   3   2 -15 38.4098 44.0383   4
   3  -2 -15 4.24197 3.81318   4
  -3  -2  14 300.956 133.028   1
  -3   2  14 297.650 127.684   1
  -3   2  14 35.2505 31.1097   4
   3   2 -14 271.702 97.3841   4
   3  -2 -14 160.394 35.9959   4
  -3  -2  13 734.369 243.552   1
  -3   2  13 967.772 212.428   1
  -3   2  13 752.191 131.880   4
   3   2 -13 1167.70 210.525   4
   3  -2 -13 983.474 87.4502   4
  -3  -2  12 96.2931 121.756   1
  -3   2  12 121.525 75.6359   1
  -3   2  12 20.3700 27.9528   4
   3   2 -12 134.666 69.5772   4
  -3  -2  11 1868.28 360.448   1
  -3   2  11 1915.68 308.064   1
   3   2 -11 2049.21 278.434   4
  -3   2  11 1405.89 160.205   4
  -3   2  10 1345.33 256.893   1
   3   2 -10 1354.39 236.046   4
  -3   2  10 1178.32 139.592   4
  -3   2   9 239.273 102.098   1
   3   2  -9 260.419 98.0385   4
  -3   2   9 221.656 62.5465   4
  -3  -2   9 314.052 159.581   1
  -3  -2   8 4884.47 594.400   1
  -3   2   8 4491.72 472.477   1
   3   2  -8 4315.11 411.259   4
  -3   2   8 3049.34 204.508   4
  -3   2   7 174.565 47.6402   4
   3   2  -7 539.752 147.428   4
  -3  -2   7 269.418 125.557   1
  -3   2   7 335.810 133.513   1
  -3   2   6 5.42567 9.68419   4
   3   2  -6-36.2954 29.3560   4
  -3  -2   6 4.01148 27.3063   1
  -3   2   6 32.0652 50.0162   1
  -3   2   5 6687.59 609.820   1
   3   2  -5 6595.10 534.313   4
   3  -2  -5 4735.95 660.993   3
   3   2  -5 5574.69 840.767   3
   3  -2  -4 112.229 108.162   3
   3   2  -4-59.7973 92.6313   3
   3   2  -4 1.46587 53.4243   4
  -3   2   4-20.1923 40.3075   1
   3  -2  -3 700.964 244.483   3
   3   2  -3 889.362 349.621   3
   3  -2  -2 4210.33 583.380   3
   3   2  -2 4262.55 675.264   3
   3   2  -1 32.1785 154.511   3
   3  -2  -1 114.578 159.870   3
   3   2   0 722.794 267.505   3
   3  -2   0 772.131 279.350   3
   3   2   1 1.96010 105.241   3
   3   2   2 2128.27 449.538   3
   3  -2   3 547.944 87.0375   4
   3  -2   4 8185.57 332.036   4
   3  -2   5 159.984 49.7832   4
   3   2   6 870.197 277.127   2
   3  -2   6 859.265 130.111   4
  -3   2  -7 4004.77 141.354   4
   3  -2   7 4141.93 295.868   4
   3  -2   8-19.6198 21.5121   4
  -3   2  -8 2.00098 5.20899   4
   3   2   9-50.2797 67.1492   2
   3  -2   9 61.3937 24.3727   4
  -3   2  -9 64.1715 22.6483   4
  -3   2  -9 76.9582 72.2659   2
  -3   2 -10 2163.81 230.540   2
   3   2  10 2330.05 512.499   2
  -3   2 -10 3035.09 142.993   4
  -3   2 -11 1331.44 60.6625   2
  -3   2 -11 1016.20 98.2824   2
   3   2  12-167.543 150.507   2
  -3   2 -12 12.9447 15.1993   4
   3   2  13 225.673 154.303   2
  -3   2 -13 74.9390 26.7930   4
   3   2  14 1551.93 443.680   2
  -3   2 -14 1328.54 112.573   4
   3   2  15 406.440 244.972   2
  -3   2 -15 370.575 59.6037   4
   3   2  16 2146.11 486.107   2
  -3   2 -16 1839.07 141.147   4
   3   2  17 116.249 154.500   2
  -3   2 -17 438.222 69.4105   4
   3   2  18 300.000 207.669   2
  -3   2 -18 186.995 46.1973   4
   3   2  19-31.6543 77.1421   2
  -3   2 -19 210.925 49.7451   4
   3   2  20 638.585 285.730   2
  -3   2 -20 1216.54 127.060   4
   3   2  21 1228.86 397.358   2
  -3   2 -21 1345.21 139.159   4
  -3   2 -22 1824.29 164.021   4
   3   2  22 1337.59 392.820   2
  -3   2 -23 476.256 88.8123   4
   3   2  23 284.123 210.127   2
  -3   2 -24 901.250 125.651   4
  -3   2 -25 268.005 65.2888   4
  -3   2 -26 46.1085 31.3797   4
  -3   2 -27 251.457 71.6285   4
  -3   2 -28 669.404 118.217   4
  -3   2 -29 2.00386 19.8924   4
  -3   3  36 45.9786 62.5092   2
  -3   3  35 614.931 298.924   1
  -3   3  35 448.259 201.298   2
   3   3 -35 349.796 122.923   4
  -3   3  34 1269.66 386.682   1
  -3   3  34 899.849 258.270   2
  -3  -3  34 997.437 369.026   1
   3   3 -34 1174.87 233.319   4
  -3  -3  33 64.6700 130.561   1
  -3   3  33 135.338 101.569   2
   3   3 -33 42.2400 62.1861   4
  -3   3  33 99.0855 109.959   1
  -3  -3  32 60.9543 128.689   1
  -3   3  32 82.3663 68.9839   2
  -3   3  32 6.09202 50.5702   1
   3   3 -32 55.9736 62.9350   4
  -3  -3  31 1109.21 353.205   1
  -3   3  31 842.721 213.138   2
  -3   3  31 397.747 212.421   1
   3   3 -31 720.306 184.473   4
  -3  -3  30 191.742 154.501   1
  -3   3  30 141.015 95.9895   2
  -3   3  30 249.366 169.254   1
   3   3 -30 337.118 134.802   4
  -3   3  29 783.764 205.232   2
  -3  -3  29 1692.38 409.480   1
  -3   3  29 1412.63 360.753   1
   3   3 -29 1043.61 214.744   4
  -3   3  28 55.9650 72.3545   2
  -3   3  28 0.55538 36.7948   1
   3   3 -28 9.08672 21.6829   4
  -3   3  27 411.812 137.922   2
  -3   3  27 489.716 191.702   1
   3   3 -27 635.483 168.745   4
  -3  -3  27 436.136 223.212   1
  -3   3  26 165.558 124.984   1
  -3   3  26 84.1351 60.8629   2
   3   3 -26 12.6249 37.8130   4
  -3  -3  26 92.5568 137.322   1
  -3   3  25 662.560 213.958   1
  -3   3  25 159.195 89.4775   2
   3   3 -25 350.016 121.548   4
  -3  -3  25 651.836 250.333   1
  -3   3  24 648.961 204.841   1
  -3   3  24 428.304 136.139   2
  -3  -3  24 568.025 201.680   1
   3   3 -24 496.218 150.538   4
  -3   3  23 31.1819 49.9795   1
  -3   3  23 149.426 84.6637   2
  -3  -3  23 266.114 160.901   1
   3   3 -23-45.3720 50.8360   4
  -3   3  22 35.7308 64.8856   1
  -3   3  22 56.1617 55.2575   2
  -3  -3  22 145.177 107.950   1
   3   3 -22 37.8912 49.4267   4
  -3   3  21 388.261 121.112   2
  -3  -3  21 407.906 179.548   1
   3   3 -21 331.239 122.683   4
  -3   3  21 198.566 114.733   1
  -3   3  20 214.987 90.6305   2
  -3  -3  20 340.027 159.396   1
   3   3 -20 185.607 97.0190   4
  -3   3  20 50.4735 60.5333   1
  -3   3  19 1972.86 247.400   2
  -3  -3  19 2329.26 406.581   1
  -3   3  19 2054.23 319.904   1
   3   3 -19 1962.87 299.181   4
  -3   3  18 3380.07 318.188   2
  -3  -3  18 3620.31 505.011   1
  -3   3  18 4421.92 458.111   1
  -3   3  17 2935.80 292.452   2
  -3  -3  17 3308.44 478.666   1
  -3   3  17 3073.30 371.082   1
   3   3 -17 2863.85 370.512   4
  -3   3  16 5470.81 388.340   2
  -3  -3  16 6945.82 707.822   1
  -3   3  16 5461.66 485.493   1
   3   3 -16 6130.97 546.779   4
  -3   3  15 45.9192 45.1095   2
   3   3 -15 6.65204 47.9436   4
  -3   3  15 51.1120 63.6934   1
  -3  -3  14-35.9938 56.0901   1
  -3   3  14 8.25072 17.9092   2
  -3   3  14 122.580 85.2688   1
   3   3 -14 103.419 91.4297   4
  -3   3  13 6113.20 388.885   2
  -3  -3  13 8397.90 785.270   1
  -3   3  13 6891.17 532.682   1
   3   3 -13 6768.65 587.407   4
  -3   3  13 4872.86 287.630   4
  -3  -3  12 66.8333 101.983   1
  -3   3  12 65.1975 47.4883   2
  -3   3  12 41.6867 44.6473   1
   3   3 -12 64.5311 88.6999   4
  -3   3  12 47.3133 28.8843   4
  -3  -3  11 233.338 173.783   1
  -3   3  11 80.3795 47.1314   2
  -3   3  11 102.587 75.2211   1
   3   3 -11 114.774 78.4477   4
  -3   3  11 56.8934 33.0809   4
  -3   3  10 185.961 88.2235   1
  -3   3  10 213.902 67.4064   2
   3   3 -10 305.819 136.481   4
  -3   3  10 206.149 51.9540   4
  -3  -3  10 389.191 179.070   1
  -3   3   9 901.870 198.428   1
   3   3  -9 968.484 223.472   4
  -3   3   9 636.752 79.1237   4
  -3   3   8 865.247 194.820   1
  -3   3   8 629.690 71.9805   4
  -3  -3   8 1104.07 288.087   1
   3   3  -8 1079.41 245.932   4
  -3  -3   7 5162.02 633.202   1
  -3   3   7 5541.92 496.419   1
   3   3  -7 5362.21 543.130   4
  -3   3   7 4007.47 169.375   4
  -3   3   6 155.330 31.2131   4
   3   3  -6 253.992 120.572   4
  -3  -3   6 142.598 86.8022   1
  -3   3   6 390.442 136.657   1
  -3   3   5 6905.77 584.511   1
   3   3  -5 7180.49 658.563   4
   3  -3  -5 4986.86 653.880   3
   3   3  -5 6900.19 959.914   3
   3  -3  -4 556.539 251.970   3
   3   3  -4 480.737 304.209   3
  -3   3   4 342.827 145.003   1
   3  -3  -3 588.305 226.614   3
   3   3  -3 431.683 271.577   3
  -3   3   3 543.321 159.314   1
   3  -3  -2 690.995 232.845   3
   3   3  -2 1367.25 448.782   3
   3   3  -1 2132.39 496.899   3
   3  -3  -1 1609.15 346.082   3
   3   3   0-12.3454 96.3946   3
  -3   3   0 210.837 53.5176   2
   3  -3   0 111.062 99.9408   3
   3   3   1 174.931 117.723   3
  -3   3  -1 491.409 78.5128   2
  -3   3  -2 549.677 79.5584   2
  -3   3  -2 493.529 31.0967   4
   3   3   2 709.470 295.708   3
   3   3   3 246.425 147.012   2
  -3   3  -3 209.238 46.0452   2
  -3   3  -3 237.517 25.3536   4
   3   3   3 281.303 174.367   3
   3   3   4 99.7229 155.695   2
  -3   3  -4 129.790 36.3803   2
  -3   3  -4 149.407 23.2699   4
  -3   3  -5 4206.04 199.521   2
   3   3   5 3740.11 704.353   2
  -3   3  -5 3364.50 120.218   4
   3   3   6 368.422 259.447   2
  -3   3  -6 778.295 82.6860   2
   3  -3   6 561.900 136.479   4
  -3   3  -6 591.554 55.0848   4
  -3   3  -7 854.359 82.1880   2
  -3   3  -7 792.415 68.4330   4
   3   3   8 1339.03 457.183   2
  -3   3  -8 1317.71 98.6385   2
   3  -3   8 826.997 170.381   4
  -3   3  -8 1233.29 90.6103   4
   3   3   9 35.4633 83.2426   2
  -3   3  -9 65.4409 66.7850   2
  -3   3  -9 3.02223 3.97208   2
   3  -3   9 46.8309 53.3755   4
  -3   3  -9 20.5444 17.1348   4
   3   3  10-11.5091 104.932   2
  -3   3 -10 12.6433 12.2439   2
   3  -3  10 56.0734 60.9537   4
  -3   3 -10 69.0053 25.8996   4
  -3   3 -10 11.4892 12.3671   2
   3   3  11 1619.74 430.411   2
  -3   3 -11 1248.58 105.271   4
   3   3  12 508.632 249.712   2
  -3   3 -12 246.520 51.9178   4
   3   3  13 882.724 308.822   2
  -3   3 -13 889.874 97.1815   4
   3   3  14 404.708 244.729   2
  -3   3 -14 557.368 78.9977   4
   3   3  15 348.676 213.221   2
  -3   3 -15 634.346 87.1385   4
  -3   3 -16 50.8168 27.5789   4
   3   3  16-24.8644 105.070   2
  -3   3 -17 1726.59 153.338   4
   3   3  17 970.989 329.640   2
  -3   3 -18 1196.68 129.564   4
   3   3  18 981.205 361.445   2
  -3   3 -19-8.50597 17.3085   4
   3   3  19-205.301 154.400   2
  -3   3 -20 1193.74 137.989   4
   3   3  20 1013.13 397.618   2
  -3   3 -21 1499.60 159.132   4
   3   3  21 522.201 290.566   2
  -3   3 -22 22.1724 26.8804   4
   3   3  22 282.901 186.841   2
  -3   3 -23 293.428 71.4387   4
   3   3  23 11.2143 98.1748   2
  -3   3 -24 67.1313 41.0493   4
   3   3  24 183.931 162.250   2
  -3   3 -25 43.8254 38.1088   4
  -3   3 -26 6.04410 17.7916   4
  -3   3 -27 561.508 105.475   4
  -3   3 -28 75.9103 45.0543   4
  -3   3 -29 1064.35 149.881   4
  -3   3 -30 82.6460 44.5956   4
  -3   3 -31 70.4608 52.2194   4
  -3   3 -32 70.0004 44.7068   4
  -3   3 -33 296.600 86.4700   4
  -3   4  34 126.432 168.445   1
  -3   4  34 65.6435 71.1159   2
   3   4 -34 242.672 129.280   4
  -3   4  33 548.253 258.327   1
  -3  -4  33 88.1155 192.896   1
  -3   4  33 269.490 152.867   2
   3   4 -33 389.524 145.130   4
  -3   4  32 717.634 298.388   1
  -3  -4  32 694.395 296.250   1
  -3   4  32 220.209 112.830   2
   3   4 -32 465.683 162.162   4
  -3  -4  31 652.368 293.028   1
  -3   4  31 413.926 166.411   2
   3   4 -31 490.916 163.216   4
  -3   4  31 502.676 232.550   1
  -3  -4  30 146.415 150.506   1
  -3   4  30 7.06680 48.0608   2
  -3   4  30 124.205 119.371   1
   3   4 -30 15.1624 26.2107   4
  -3  -4  29 370.049 208.751   1
  -3   4  29 355.069 141.226   2
  -3   4  29 249.414 158.955   1
   3   4 -29 330.939 130.548   4
  -3  -4  28 59.4263 106.082   1
  -3   4  28-21.1860 44.0491   2
   3   4 -28 88.1938 64.7856   4
  -3   4  27 14.5187 34.4249   2
  -3   4  27-23.9716 52.3215   1
   3   4 -27-69.8050 69.8857   4
  -3  -4  27 135.027 120.717   1
  -3   4  26 990.906 218.351   2
  -3   4  26 1116.12 294.791   1
   3   4 -26 782.551 195.522   4
  -3  -4  26 1191.95 320.632   1
  -3   4  25 56.2126 58.7685   2
  -3   4  25 188.982 134.326   1
   3   4 -25 87.3032 88.1474   4
  -3  -4  25 245.410 179.912   1
  -3   4  24 294.345 142.830   1
  -3   4  24 366.295 125.750   2
  -3  -4  24 346.159 162.645   1
   3   4 -24 282.748 125.485   4
  -3   4  23 202.614 109.723   1
  -3   4  23-12.6894 18.7138   2
  -3  -4  23 174.610 145.643   1
   3   4 -23 168.135 102.947   4
  -3   4  22-27.5444 33.5906   1
  -3   4  22 196.183 98.7996   2
  -3  -4  22 231.289 156.574   1
   3   4 -22 164.313 89.9276   4
  -3   4  21 278.929 118.644   1
  -3   4  21 201.051 92.6552   2
  -3  -4  21 364.623 183.123   1
   3   4 -21 141.381 69.5581   4
  -3   4  20 4018.79 386.028   2
  -3  -4  20 4933.82 607.522   1
  -3   4  20 4809.78 493.376   1
   3   4 -20 5164.31 571.545   4
  -3   4  19 334.949 124.372   1
  -3   4  19 126.344 78.6545   2
  -3  -4  19 295.078 137.722   1
   3   4 -19 248.056 119.177   4
  -3   4  18 133.471 79.8185   2
  -3  -4  18 219.800 153.386   1
   3   4 -18 22.1789 56.2069   4
  -3   4  18 179.565 94.9534   1
  -3   4  17 47.8508 55.1142   2
  -3  -4  17 91.6269 140.940   1
   3   4 -17 227.215 123.526   4
  -3   4  17 211.945 100.311   1
  -3  -4  16 379.365 181.548   1
  -3   4  16 272.548 95.7595   2
   3   4 -16 669.739 201.093   4
  -3   4  16 584.882 157.655   1
  -3   4  15 1378.21 202.669   2
  -3  -4  15 1201.18 306.486   1
  -3   4  15 1280.07 224.064   1
   3   4 -15 1644.24 323.383   4
  -3  -4  14 79.2377 100.242   1
  -3   4  14 114.000 55.8539   2
  -3   4  14 158.863 87.9796   1
   3   4 -14 214.698 138.051   4
  -3  -4  13 910.580 264.906   1
  -3   4  13 957.548 165.415   2
  -3   4  13 1309.31 218.584   1
   3   4 -13 1210.19 287.992   4
  -3   4  12 2536.27 258.159   2
  -3  -4  12 2784.84 456.448   1
  -3   4  12 2748.11 311.399   1
   3   4 -12 2774.75 424.561   4
  -3   4  12 2064.55 155.749   4
  -3  -4  11-45.8427 26.7827   1
  -3   4  11 29.6494 29.8209   2
   3   4 -11-37.7546 43.7382   4
  -3   4  11 39.4127 51.5616   1
  -3   4  11-8.72732 15.6812   4
  -3   4  10 852.881 146.066   2
  -3   4  10 1041.26 185.687   1
   3   4 -10 1500.49 306.894   4
  -3   4  10 971.302 95.3241   4
  -3  -4  10 833.974 248.022   1
  -3   4   9 1701.80 201.308   2
  -3  -4   9 2679.12 463.738   1
  -3   4   9 1865.28 252.673   1
  -3   4   9 1933.00 128.284   4
   3   4  -9 2334.04 409.257   4
  -3   4   8 1824.41 206.530   2
  -3  -4   8 1481.50 332.498   1
  -3   4   8 1844.93 261.682   1
  -3   4   8 2017.21 117.995   4
  -3   4   7 3477.12 278.766   2
  -3  -4   7 3868.73 556.730   1
  -3   4   7 3201.32 341.546   1
  -3   4   7 4215.03 162.323   4
   3   4  -7 4560.22 575.100   4
  -3   4   6 127.834 61.8030   1
  -3   4   6 53.6786 41.1284   2
   3   4  -6 219.556 150.339   4
  -3  -4   6 103.834 144.856   1
  -3   4   6 47.9286 14.4382   4
  -3   4   5 2048.68 204.356   2
  -3  -4   5 2083.25 397.942   1
  -3   4   5 1822.34 270.474   1
  -3   4   5 1953.13 79.8811   4
  -3   4   4 2576.88 226.065   2
  -3   4   4 2431.19 315.740   1
  -3   4   4 1819.39 199.098   4
  -3   4   4 2563.14 87.2253   4
   3  -4  -4 2017.45 404.130   3
   3   4  -4 2835.01 664.854   3
   3  -4  -3 382.459 170.940   3
   3   4  -3 420.094 272.839   3
  -3   4   3 401.592 86.5208   2
  -3   4   3 253.823 62.8637   4
  -3   4   3 358.122 29.4281   4
  -3   4   3 419.097 131.928   1
   3  -4  -2 830.294 216.181   3
   3   4  -2 586.359 345.434   3
  -3   4   2 987.245 133.102   2
  -3   4   2 685.685 87.0404   4
  -3   4   2 562.907 167.620   1
   3  -4  -1 409.135 138.021   3
   3   4  -1 609.824 293.171   3
  -3   4   1 680.025 108.887   2
  -3   4   1 586.413 70.9427   4
   3   4   0 2033.79 506.069   3
  -3   4   0 1635.80 162.312   2
   3   4   0 1059.32 352.609   2
  -3   4   0 1464.74 107.506   4
   3  -4   0 1330.77 291.810   3
  -3   4  -1 2669.38 199.888   2
   3   4   1 2010.10 527.339   2
  -3   4  -1 2538.49 135.967   4
   3   4   1 2660.58 565.801   3
   3   4   2 992.445 336.818   3
  -3   4  -2 819.024 108.604   2
   3   4   2 630.274 324.325   2
  -3   4  -2 803.240 74.2421   4
   3   4   3 316.676 261.119   2
  -3   4  -3 54.0765 25.8094   2
  -3   4  -3 30.0209 21.9680   4
   3   4   3 226.718 229.913   3
   3   4   4-23.1477 105.786   2
  -3   4  -4 112.071 44.6208   2
  -3   4  -4 107.762 30.5837   4
   3   4   4 178.376 200.955   3
  -3   4  -5 1371.73 138.160   2
  -3   4  -5 1135.59 100.627   4
  -3   4  -6 1024.40 116.709   2
  -3   4  -6 850.032 88.6361   4
   3   4   7 462.266 284.923   2
  -3   4  -7 554.810 86.4598   2
  -3   4  -7 453.053 66.3195   4
  -3   4  -8 11.5961 14.4254   2
  -3   4  -8 5.27400 10.3203   4
   3   4   9 1514.18 435.445   2
  -3   4  -9 1408.00 142.128   2
   3  -4   9 1351.80 250.363   4
  -3   4  -9 2127.82 162.285   4
   3   4  10 1880.02 526.710   2
  -3   4 -10 2407.64 177.859   4
   3   4  11 809.552 303.944   2
  -3   4 -11 1160.87 126.873   4
   3   4  12 146.386 178.818   2
  -3   4 -12 358.316 73.3770   4
  -3   4 -13 27.1285 10.2691   4
   3   4  13 57.4969 83.0171   2
  -3   4 -14 2557.59 196.096   4
   3   4  14 1774.90 507.847   2
  -3   4 -15 16.8584 20.4270   4
   3   4  15 260.124 214.837   2
  -3   4 -16 1561.74 154.170   4
   3   4  16 944.287 366.620   2
  -3   4 -17 489.115 86.7509   4
   3   4  17 514.191 290.952   2
  -3   4 -18 265.073 62.4545   4
   3   4  18-17.1419 175.697   2
  -3   4 -19 0.74217 12.5220   4
   3   4  19-111.635 127.894   2
  -3   4 -20 1377.04 153.274   4
   3   4  20 870.234 392.967   2
  -3   4 -21 249.282 66.2869   4
   3   4  21 208.784 191.614   2
  -3   4 -22 185.812 58.7262   4
   3   4  22 443.824 322.094   2
  -3   4 -23 126.069 49.6275   4
   3   4  23 255.311 307.189   2
  -3   4 -24 418.794 92.0754   4
   3   4  24 519.657 357.247   2
  -3   4 -25 50.0927 35.2484   4
   3   4  25 319.852 285.846   2
  -3   4 -26 234.914 73.3104   4
  -3   4 -27 73.7499 44.8774   4
  -3   4 -28 19.5887 19.5085   4
  -3   4 -29 49.1133 37.9434   4
  -3   4 -30-8.49966 25.8779   4
  -3   4 -31 31.3157 28.1867   4
  -3   4 -32 748.001 139.863   4
  -3   4 -33 34.2780 20.5904   4
  -3   5  34-112.938 129.790   1
  -3  -5  33 60.5802 183.950   1
  -3   5  33 114.765 103.109   2
  -3   5  33 232.756 180.274   1
  -3  -5  32-43.4288 87.8331   1
  -3   5  32 226.770 177.840   1
  -3   5  32 66.6260 71.4102   2
   3   5 -32 258.989 132.018   4
  -3  -5  31 762.455 284.122   1
  -3   5  31 465.995 229.172   1
  -3   5  31 293.941 147.583   2
   3   5 -31 507.345 174.508   4
  -3   5  30-10.6590 54.6245   1
  -3  -5  30 123.430 123.700   1
  -3   5  30-31.8273 61.9712   2
   3   5 -30 18.1431 56.0172   4
  -3   5  29 470.364 205.422   1
  -3  -5  29 535.691 247.681   1
  -3   5  29 435.234 189.834   2
   3   5 -29 625.934 199.435   4
  -3  -5  28 558.672 236.457   1
  -3   5  28 586.463 196.522   2
   3   5 -28 449.659 163.989   4
  -3   5  28 615.443 228.304   1
  -3   5  27 181.545 107.765   2
   3   5 -27-23.8148 42.9067   4
  -3   5  27 65.8525 65.3307   1
  -3  -5  27 72.9992 129.252   1
  -3   5  26 121.912 90.0569   2
  -3   5  26-17.0401 41.3404   1
   3   5 -26 145.063 117.654   4
  -3  -5  26 215.482 176.573   1
  -3   5  25 113.371 101.925   2
  -3   5  25 138.264 112.791   1
   3   5 -25 71.3708 67.7261   4
  -3  -5  25-139.030 108.242   1
  -3   5  24 25.1964 36.1255   2
  -3   5  24 42.4160 45.6836   1
   3   5 -24 45.3489 52.0569   4
  -3  -5  24 74.0948 114.492   1
  -3   5  23 230.474 99.6065   2
  -3   5  23 209.530 112.737   1
  -3  -5  23 569.739 228.903   1
   3   5 -23 229.979 126.177   4
  -3   5  22 635.220 181.817   2
  -3   5  22 734.430 203.336   1
  -3  -5  22 419.746 167.791   1
   3   5 -22 850.679 258.956   4
  -3   5  21 1915.73 304.262   2
  -3  -5  21 1837.05 380.779   1
  -3   5  21 1666.43 295.605   1
   3   5 -21 2069.64 387.516   4
  -3   5  20 990.715 221.388   1
  -3   5  20 902.126 202.245   2
  -3  -5  20 970.157 276.892   1
   3   5 -20 1244.43 286.839   4
  -3   5  19 176.332 98.1240   1
  -3   5  19 681.114 161.832   2
  -3  -5  19 274.663 148.197   1
   3   5 -19 390.130 168.463   4
  -3   5  18 118.355 68.6092   1
  -3   5  18 113.786 88.6671   2
  -3  -5  18 64.8056 93.6013   1
   3   5 -18 275.375 170.492   4
  -3   5  17 10.9313 46.6086   1
  -3  -5  17 111.099 114.055   1
  -3   5  17-29.9728 48.4679   2
   3   5 -17 90.7525 97.2353   4
  -3   5  16 4261.65 392.334   2
  -3  -5  16 5659.45 639.970   1
  -3   5  16 4694.19 421.246   1
   3   5 -16 5793.70 656.573   4
  -3   5  15 2270.11 283.585   2
  -3  -5  15 3331.17 522.364   1
  -3   5  15 2687.82 308.725   1
   3   5 -15 2452.11 439.356   4
  -3  -5  14 434.242 214.937   1
  -3   5  14 521.336 133.613   2
   3   5 -14 943.696 307.111   4
  -3   5  14 395.599 106.349   1
  -3  -5  13-98.3700 90.6585   1
  -3   5  13 39.5852 40.6404   2
   3   5 -13 30.3137 109.094   4
  -3   5  13 55.0997 46.9317   1
  -3  -5  12 1360.16 315.429   1
  -3   5  12 711.875 149.715   2
  -3   5  12 695.377 137.537   1
   3   5 -12 1281.23 306.000   4
  -3  -5  11 54.0168 81.5558   1
  -3   5  11 12.4935 43.6241   2
   3   5 -11-89.7829 115.280   4
  -3   5  11-15.8111 13.3007   1
  -3   5  10 631.286 136.923   2
  -3   5  10 554.458 68.8362   4
  -3   5  10 475.204 110.329   1
   3   5 -10 758.502 272.537   4
  -3  -5  10 1030.52 277.899   1
  -3   5   9 1967.13 235.476   2
  -3  -5   9 2079.22 404.807   1
  -3   5   9 2197.35 242.413   1
   3   5  -9 2183.96 417.239   4
  -3   5   9 1896.46 119.031   4
  -3   5   8 95.9011 61.3381   2
  -3   5   8 84.6069 53.5564   1
   3   5  -8 272.071 158.613   4
  -3  -5   8 85.1468 109.906   1
  -3   5   8 24.1217 17.0315   4
  -3   5   7 5328.77 378.158   2
  -3  -5   7 5261.22 640.116   1
  -3   5   7 5349.51 382.786   1
   3   5  -7 6509.42 742.666   4
  -3   5   7 4756.46 164.863   4
  -3   5   6 3292.02 292.610   2
  -3  -5   6 3316.15 506.881   1
  -3   5   6 3586.01 311.262   1
  -3   5   6 2806.62 121.070   4
  -3   5   5-21.2193 30.8875   1
  -3   5   5 25.8498 33.9959   2
  -3  -5   5 52.1297 87.7006   1
  -3   5   4 14.2582 15.8767   1
  -3   5   4 91.7080 45.0348   2
   3  -5  -3 199.999 153.475   3
   3   5  -3-146.529 115.749   3
  -3   5   3 49.7075 43.2482   2
  -3   5   3 138.830 80.3689   4
  -3   5   3-26.6723 48.2076   1
   3  -5  -2 492.827 218.477   3
   3   5  -2 845.448 414.198   3
  -3   5   2 651.540 127.792   2
   3   5  -2 302.323 186.833   2
  -3   5   2 718.823 165.062   1
  -3   5   2 740.751 141.467   4
   3  -5  -1 201.546 112.802   3
   3   5  -1 12.8736 128.295   3
   3   5  -1 52.4010 155.115   2
  -3   5   1 130.042 54.0129   2
  -3   5   1 31.8809 34.0060   4
  -3   5   1 75.2514 75.6719   1
   3   5   0 1568.63 539.818   2
  -3   5   0 2173.51 223.224   2
  -3   5   0 1553.53 248.800   1
  -3   5   0 1771.74 191.159   4
   3  -5   0 1156.53 268.170   3
   3   5   1 408.091 290.584   3
   3   5   1 631.161 333.193   2
  -3   5  -1 186.819 71.4540   2
  -3   5  -1 168.906 61.9448   4
   3  -5   1 194.133 135.625   3
   3   5   2 2300.73 529.338   3
   3   5   2 1319.47 487.427   2
  -3   5  -2 1870.93 201.263   2
  -3   5  -2 1875.26 182.099   4
   3   5   3 734.106 310.969   3
   3   5   3 421.480 268.717   2
  -3   5  -3 677.230 126.748   2
  -3   5  -3 768.689 115.978   4
   3   5   4 99.7976 195.695   3
   3   5   4 91.1475 162.929   2
  -3   5  -4 14.6973 23.0779   2
  -3   5  -4 28.7279 22.0141   4
  -3   5  -5 4977.62 329.700   2
   3   5   5 4598.60 837.698   2
  -3   5  -5 5036.03 287.609   4
   3   5   5 4925.33 776.455   3
   3   5   6 81.1418 145.331   2
  -3   5  -6 83.1441 51.9226   2
  -3   5  -6 93.6274 48.8596   4
   3   5   6 18.5261 162.124   3
  -3   5  -6 94.0986 73.0680   1
  -3   5  -7 202.202 73.3970   2
  -3   5  -7 162.338 50.7478   4
  -3   5  -8 4731.61 349.219   2
   3   5   8 3642.94 734.721   2
  -3   5  -8 4324.83 265.703   4
   3   5   9 608.010 295.015   2
  -3   5  -9 939.492 166.966   2
  -3   5  -9 876.646 121.343   4
   3   5  10 703.546 297.906   2
  -3   5 -10 919.580 158.014   2
  -3   5 -10 1251.44 146.748   4
  -3   5 -11 42.0992 30.4231   4
  -3   5 -11 64.0335 47.0709   2
  -3   5 -12 421.944 89.1800   4
   3   5  12 326.184 266.114   2
  -3   5 -13 207.484 65.5957   4
   3   5  13 220.127 160.157   2
  -3   5 -14 2729.60 232.878   4
   3   5  14 2279.62 614.346   2
  -3   5 -15 115.427 52.1795   4
   3   5  15-92.6280 149.675   2
  -3   5 -16 1072.06 149.921   4
   3   5  16 961.899 417.048   2
  -3   5 -17 375.886 100.355   4
   3   5  17 72.6343 134.993   2
  -3   5 -18 510.954 119.041   4
   3   5  18 233.236 187.068   2
  -3   5 -19 376.227 91.6812   4
   3   5  19 223.359 149.882   2
  -3   5 -20 330.936 86.9348   4
   3   5  20 401.743 267.627   2
  -3   5 -21 119.817 58.3306   4
   3   5  21-29.2513 106.388   2
  -3   5 -22 9.91116 31.9000   4
   3   5  22 436.727 335.909   2
  -3   5 -23 8.91567 23.9264   4
   3   5  23 315.395 295.510   2
  -3   5 -24 19.2683 19.9745   4
   3   5  24 505.338 360.866   2
  -3   5 -25 638.194 124.136   4
   3   5  25 789.954 391.014   2
  -3   5 -26 0.63007 24.6885   4
   3   5  26-47.2756 205.928   2
  -3   5 -27 66.5796 39.6577   4
  -3   5 -28 67.3740 51.8476   4
  -3   5 -29 649.525 129.578   4
  -3   5 -30 132.188 59.4008   4
  -3   5 -31 231.072 91.1094   4
  -3   5 -32 13.1170 32.1083   4
  -3  -6  32 326.960 223.865   1
  -3   6  32 83.5752 132.715   1
  -3  -6  31 131.305 118.338   1
  -3   6  31 4.63641 65.8605   2
  -3   6  31 199.690 151.165   1
   3   6 -31-65.0368 61.4432   4
  -3   6  30 212.046 153.168   2
  -3   6  30 45.7789 71.3668   1
   3   6 -30 125.191 97.1130   4
  -3  -6  29 40.9856 68.8298   1
  -3   6  29-158.817 132.190   2
  -3   6  29 41.1108 76.5884   1
   3   6 -29 6.78809 69.5491   4
  -3  -6  28 1061.67 320.182   1
  -3   6  28 488.969 208.327   2
   3   6 -28 864.765 246.142   4
  -3  -6  27-13.8815 44.2302   1
  -3   6  27 121.095 107.933   1
  -3   6  27 61.1612 92.6331   2
  -3   6  26 173.655 108.408   1
  -3   6  26 190.734 115.585   2
   3   6 -26 262.972 157.699   4
  -3  -6  26-54.6455 74.0849   1
  -3   6  25 161.133 114.893   1
  -3   6  25 278.172 140.036   2
   3   6 -25 242.148 126.530   4
  -3  -6  25 509.837 230.289   1
  -3   6  24 2.83315 41.6355   2
   3   6 -24-10.0897 46.9359   4
  -3  -6  24 237.604 153.883   1
  -3   6  24 282.724 145.628   1
  -3   6  23 1075.56 253.987   2
   3   6 -23 1368.76 350.618   4
  -3  -6  23 1081.37 298.270   1
  -3   6  23 874.565 233.347   1
  -3   6  22 32.9421 50.5517   2
  -3  -6  22 40.1626 63.4305   1
   3   6 -22 77.2951 118.901   4
  -3   6  22 53.6846 86.4848   1
  -3   6  21 138.644 91.0619   2
  -3  -6  21 107.516 90.1580   1
  -3   6  21 95.0998 88.7427   1
   3   6 -21 256.921 154.883   4
  -3   6  20 39.8070 52.2186   2
  -3  -6  20-7.05027 36.5879   1
  -3   6  20 10.5955 70.3004   1
   3   6 -20 100.474 129.260   4
  -3   6  19 199.014 100.676   2
  -3  -6  19 212.022 122.692   1
  -3   6  19 325.248 127.687   1
   3   6 -19 179.904 120.607   4
  -3   6  18 69.2007 56.9700   2
  -3  -6  18 312.361 178.249   1
  -3   6  18 182.300 96.7336   1
   3   6 -18 334.386 184.236   4
  -3   6  17 1129.47 235.411   2
  -3  -6  17 1828.04 366.924   1
   3   6 -17 1725.39 397.765   4
  -3   6  17 1052.63 210.869   1
  -3   6  16 1035.24 213.570   2
  -3  -6  16 1137.93 305.510   1
  -3   6  16 905.732 183.322   1
   3   6 -16 1305.65 353.537   4
  -3   6  15 62.0901 52.8379   1
  -3  -6  15 214.985 154.996   1
  -3   6  15 185.423 87.9666   2
   3   6 -15 127.172 120.225   4
  -3   6  14 38.0487 52.9911   1
  -3  -6  14 248.735 185.338   1
  -3   6  14 33.8232 22.1957   2
   3   6 -14 165.153 168.130   4
  -3   6  13-40.4101 42.3067   1
  -3  -6  13 2.06699 72.0445   1
  -3   6  13 31.6037 41.6021   2
  -3  -6  12 1119.86 309.589   1
  -3   6  12 547.580 147.742   2
  -3   6  12 610.158 135.311   1
   3   6 -12 611.692 243.804   4
  -3   6  11 3048.48 343.400   2
  -3  -6  11 2862.01 471.258   1
  -3   6  11 3077.19 276.242   1
  -3   6  10 2326.71 295.739   2
  -3  -6  10 1919.36 390.140   1
  -3   6  10 2021.26 215.259   1
   3   6 -10 2736.84 522.438   4
  -3   6   9 3590.31 361.161   2
  -3  -6   9 4246.45 576.024   1
  -3   6   9 3656.14 285.062   1
   3   6  -9 4458.45 660.109   4
  -3   6   8 1014.69 193.296   2
  -3   6   8 1275.49 168.622   1
   3   6  -8 1201.26 356.946   4
  -3  -6   8 918.969 263.987   1
  -3   6   7 1701.51 244.332   2
  -3  -6   7 1784.62 397.466   1
  -3   6   7 1471.94 166.200   1
   3   6  -7 2534.03 494.746   4
   3   6  -6 207.520 205.697   4
  -3   6   6 124.712 63.0510   2
  -3   6   6 166.918 52.7049   1
  -3   6   5-23.5752 20.0701   2
  -3   6   5-4.28189 21.0260   1
  -3   6   4 1032.78 189.361   2
  -3   6   4 647.381 104.942   1
  -3  -6   4 647.605 213.258   1
   3   6  -3 107.381 104.561   2
  -3   6   3-29.7050 22.1256   1
  -3   6   3 66.9920 44.0716   2
  -3   6   3 29.7660 52.2296   4
   3   6  -2 176.179 51.6553   2
  -3   6   2 52.5270 27.5395   1
  -3   6   2 199.791 87.3555   2
  -3   6   2 95.2678 63.9468   4
   3  -6  -1 1258.16 252.240   3
   3   6  -1 1570.48 509.698   3
   3   6  -1 1578.51 531.040   2
  -3   6   1 1610.67 228.058   2
  -3   6   1 1624.10 181.358   1
  -3   6   1 1781.73 255.628   4
   3  -6   0 370.141 179.555   3
   3   6   0 601.754 358.196   3
   3   6   0 258.290 193.836   2
  -3   6   0 643.059 137.305   2
  -3   6   0 632.421 141.012   4
  -3   6   0 355.276 92.5254   1
   3   6   1 2796.95 647.256   3
  -3   6  -1 3141.37 317.512   2
  -3   6  -1 2827.32 273.142   1
   3   6   1 3506.21 795.775   2
  -3   6  -1 3650.02 339.711   4
   3  -6   1 2533.87 372.709   3
   3   6   2 51.6760 97.7186   3
   3   6   2 195.753 234.203   2
  -3   6  -2 60.0042 56.6099   2
  -3   6  -2 19.3646 56.0378   4
  -3   6  -2 31.9529 52.3178   1
   3  -6   2 44.0026 119.220   3
   3   6   3 721.615 348.344   3
   3   6   3 789.475 388.800   2
  -3   6  -3 823.820 169.688   2
  -3   6  -3 1012.92 171.046   4
   3   6   4 825.440 321.980   3
   3   6   4 779.021 362.857   2
  -3   6  -4 887.969 178.325   2
  -3   6  -4 955.521 161.873   4
   3   6   5 485.586 206.795   3
   3   6   5 43.0606 83.2159   2
  -3   6  -5 652.274 139.779   4
  -3   6  -5 423.440 123.873   2
   3   6   6 1151.25 376.932   3
   3   6   6 1216.27 468.242   2
  -3   6  -6 1638.05 248.627   2
  -3   6  -6 1822.93 222.253   4
  -3   6  -7 484.745 149.773   2
   3   6   7 504.694 277.866   2
  -3   6  -7 338.636 95.7788   4
   3   6   7 498.503 261.298   3
   3   6   8 374.105 291.269   2
  -3   6  -8 305.832 112.332   2
  -3   6  -8 439.876 102.018   4
   3   6   8 199.627 203.433   3
   3   6   9 497.442 344.153   2
  -3   6  -9 195.422 110.133   2
  -3   6  -9 423.004 106.038   4
  -3   6 -10 7422.31 567.243   2
   3   6  10 7521.62 1056.88   2
  -3   6 -10 7959.64 437.965   4
  -3   6 -11 1640.72 199.749   4
   3   6  11 1812.72 536.669   2
   3   6  12 2446.00 679.978   2
  -3   6 -12 3435.57 287.547   4
  -3   6 -13 482.250 110.432   4
   3   6  13 46.9986 134.052   2
  -3   6 -14 198.482 77.5547   4
   3   6  14 14.1261 165.109   2
  -3   6 -15 354.717 89.2384   4
   3   6  15 1000.30 427.410   2
  -3   6 -16 159.231 68.8813   4
   3   6  16 292.987 248.940   2
  -3   6 -17 166.833 68.2593   4
   3   6  17 626.560 396.913   2
  -3   6 -18 101.854 51.1480   4
   3   6  18-5.95833 85.2869   2
  -3   6 -19 51.5210 54.9000   4
   3   6  19 26.7850 163.626   2
  -3   6 -20 202.983 78.7440   4
   3   6  20 150.764 232.882   2
  -3   6 -21 97.8744 48.4152   4
   3   6  21 616.759 413.042   2
  -3   6 -22-6.75681 28.6725   4
   3   6  22-332.639 327.515   2
  -3   6 -23 595.071 134.149   4
   3   6  23 619.769 373.005   2
  -3   6 -24 68.5653 52.0402   4
   3   6  24-113.672 123.677   2
  -3   6 -25 1235.61 183.046   4
   3   6  25 441.220 350.672   2
  -3   6 -26 438.693 109.363   4
   3   6  26 773.635 456.401   2
  -3   6 -27 23.1961 49.1929   4
   3   6  27-93.3892 226.442   2
  -3   6 -28 72.0357 54.4879   4
  -3   6 -29 248.416 83.8468   4
  -3   6 -30 0.19761 44.9149   4
  -3  -7  31 195.433 168.088   1
  -3  -7  30 576.856 254.296   1
  -3  -7  29 259.044 217.687   1
  -3  -7  28 107.683 127.330   1
  -3   7  28-147.722 117.403   2
   3   7 -28-15.6157 82.7037   4
  -3   7  27 23.3660 42.3637   2
   3   7 -27-26.0658 56.0898   4
  -3   7  26 117.103 108.177   2
   3   7 -26 55.6699 38.6189   4
  -3  -7  26 213.874 141.936   1
  -3   7  25 289.524 171.399   2
   3   7 -25 354.585 165.683   4
  -3  -7  25 495.234 238.586   1
  -3   7  24 225.259 135.017   2
   3   7 -24 507.425 244.834   4
  -3  -7  24 348.984 185.608   1
  -3   7  23 60.7844 80.0879   2
   3   7 -23 90.3339 181.240   4
  -3  -7  23 154.664 145.802   1
  -3   7  22 283.504 175.717   2
   3   7 -22 317.650 171.046   4
  -3  -7  22 182.588 139.189   1
  -3   7  21 63.2909 70.2344   2
  -3  -7  21 182.491 141.596   1
   3   7 -21 64.0781 98.1805   4
  -3   7  20 80.0179 43.7870   2
  -3  -7  20 166.435 99.3987   1
   3   7 -20 312.553 189.139   4
  -3   7  19 7.86257 52.3780   2
  -3  -7  19-102.434 109.694   1
   3   7 -19 31.7948 94.0251   4
  -3   7  18 495.791 176.542   2
  -3  -7  18 783.979 242.898   1
   3   7 -18 918.571 306.128   4
  -3  -7  17 262.951 156.758   1
  -3   7  17 545.091 201.452   2
   3   7 -17 592.150 262.174   4
  -3   7  17 35.3638 29.4469   1
  -3  -7  16 290.299 134.413   1
  -3   7  16 526.544 161.430   2
   3   7 -16 591.410 250.247   4
  -3   7  16 475.501 142.480   1
  -3  -7  15 59.7159 116.055   1
  -3   7  15-37.9541 60.5843   2
   3   7 -15 178.705 174.285   4
  -3   7  15-42.3978 41.5606   1
  -3  -7  14 579.553 212.152   1
  -3   7  14 260.295 119.106   2
   3   7 -14 572.777 256.288   4
  -3   7  14 352.943 151.927   1
  -3   7  13 40.2210 36.1396   2
  -3   7  13 86.3752 51.8756   1
   3   7 -13 33.3346 75.6447   4
  -3  -7  12 1258.07 310.939   1
  -3   7  12 1400.97 274.540   2
  -3   7  12 883.775 150.584   1
   3   7 -12 807.263 320.214   4
  -3  -7  11-57.4883 90.0661   1
  -3   7  11-17.1525 24.0364   2
  -3  -7  10 1279.84 321.548   1
  -3   7  10 1301.57 249.103   2
   3   7 -10 1824.08 442.736   4
  -3  -7   9 64.4114 100.758   1
  -3   7   9-2.47479 34.2835   2
   3   7  -9 5.40153 125.346   4
  -3   7   8 3824.88 422.392   2
  -3  -7   8 4032.17 566.744   1
   3   7  -8 5418.57 799.951   4
  -3   7   7 2834.18 354.438   2
  -3  -7   7 2266.33 430.123   1
  -3   7   6 150.294 101.194   2
   3   7  -6 249.652 265.330   4
  -3  -7   6 22.5213 80.8610   1
  -3   7   5 52.4591 62.1577   2
  -3  -7   5 114.721 134.641   1
   3   7  -4 1097.96 411.349   2
  -3   7   4 2014.39 291.025   2
  -3  -7   4 2406.47 445.008   1
   3   7  -3 1469.82 574.365   2
  -3   7   3 1934.78 293.733   2
  -3   7   3 2390.80 389.215   4
  -3  -7   3 1490.02 325.529   1
   3   7  -2 30.7586 179.018   2
  -3   7   2 40.3789 40.7369   2
  -3   7   2-16.9322 63.4855   4
   3   7  -1 1541.86 624.327   2
  -3   7   1 1924.76 299.952   2
  -3   7   1 2742.70 375.388   4
   3   7   0 168.330 218.159   2
  -3   7   0 58.8012 49.8034   2
  -3   7   0-27.8282 30.4299   4
   3  -7   1-97.0767 92.4172   3
   3   7   1 145.317 211.163   3
   3   7   1 8.97584 91.3741   2
  -3   7  -1-2.46646 57.7467   2
  -3   7  -1-58.8613 48.7474   4
   3  -7   2 521.316 153.451   3
   3   7   2 669.451 331.301   3
   3   7   2 201.889 163.994   2
  -3   7  -2 768.086 193.044   2
  -3   7  -2 669.883 167.530   4
   3   7   3 198.316 126.687   3
   3   7   3 1263.87 542.646   2
  -3   7  -3 964.165 219.392   2
  -3   7  -3 795.968 181.415   4
   3  -7   3 787.442 239.895   3
   3   7   4 1747.19 520.600   3
   3   7   4 2688.07 745.283   2
  -3   7  -4 2554.83 361.698   2
  -3   7  -4 1989.78 278.940   4
   3   7   5 757.076 365.451   2
   3   7   5 674.759 229.245   3
  -3   7  -5 490.177 163.345   2
  -3   7  -5 590.510 143.781   4
   3   7   6 676.977 242.459   3
   3   7   6 590.200 315.059   2
  -3   7  -6 998.476 232.617   2
  -3   7  -6 831.740 169.904   4
   3   7   7 134.320 158.728   3
   3   7   7 423.961 289.728   2
  -3   7  -7 267.097 153.848   2
  -3   7  -7 23.4505 50.7696   4
   3   7   8 209.112 261.479   3
   3   7   8 454.201 331.780   2
  -3   7  -8 221.915 117.822   2
  -3   7  -8 325.571 109.012   4
   3   7   9 635.074 362.136   2
  -3   7  -9 333.172 106.671   4
   3   7   9 563.646 295.927   3
  -3   7 -10 511.614 129.361   4
   3   7  10 355.393 216.707   3
   3   7  10 774.917 363.037   2
  -3   7 -11 556.164 134.189   4
   3   7  11 204.714 202.463   3
   3   7  11 539.347 354.585   2
  -3   7 -12 5.68405 21.4357   4
   3   7  12 354.247 272.478   2
  -3   7 -13 128.750 64.2249   4
   3   7  13 227.967 158.591   2
  -3   7 -14 704.295 151.054   4
   3   7  14 199.964 112.131   2
  -3   7 -15 85.5931 38.6068   4
   3   7  15-222.372 239.359   2
  -3   7 -16 844.516 166.425   4
   3   7  16 548.986 414.855   2
  -3   7 -17 949.552 171.868   4
   3   7  17 1003.99 568.808   2
  -3   7 -18 0.20278 27.1606   4
   3   7  18 275.330 231.226   2
  -3   7 -19 588.160 138.345   4
   3   7  19 1160.30 555.328   2
  -3   7 -20 461.686 128.944   4
   3   7  20 637.065 416.525   2
  -3   7 -21 77.3424 56.1232   4
   3   7  21 808.462 467.522   2
  -3   7 -22-27.4998 36.3863   4
   3   7  22-420.764 329.174   2
  -3   7 -23 57.8368 62.0310   4
   3   7  23 39.0215 187.806   2
  -3   7 -24 53.8004 53.3125   4
   3   7  24-18.4503 263.184   2
  -3   7 -25 24.9993 46.5975   4
   3   7  25 616.266 447.910   2
  -3   7 -26 314.485 96.8567   4
   3   7  26 674.115 475.058   2
  -3   7 -27 49.3592 49.8389   4
   3   7  27 248.407 262.114   2
  -3   7 -28 147.455 71.5220   4
  -3  -8  29 1524.85 394.405   1
  -3  -8  28 433.212 219.170   1
  -3  -8  27 102.129 137.263   1
  -3  -8  26 200.573 169.295   1
   3   8 -26 99.3298 149.919   4
  -3   8  25-67.4307 99.7259   2
   3   8 -25 16.4299 73.7419   4
  -3  -8  25 203.110 161.950   1
  -3   8  24 160.366 134.498   2
   3   8 -24 160.534 153.538   4
  -3  -8  24 91.6998 91.3423   1
  -3   8  23 13.3546 57.3085   2
   3   8 -23 140.969 157.080   4
  -3  -8  23-158.195 135.463   1
  -3   8  22 70.0488 62.9550   2
   3   8 -22 20.4021 80.1885   4
  -3  -8  22 64.2866 98.3717   1
  -3   8  21 272.769 163.228   2
  -3  -8  21 313.226 172.388   1
  -3   8  20 91.5689 124.932   2
  -3  -8  20 159.637 139.575   1
   3   8 -20 247.271 181.626   4
  -3   8  19 262.450 156.633   2
  -3  -8  19 382.478 198.251   1
   3   8 -19 198.684 172.520   4
  -3   8  18-108.875 107.936   2
  -3  -8  18-119.073 123.237   1
   3   8 -18-15.3289 92.5098   4
  -3   8  17-8.57636 39.6675   2
  -3  -8  17 45.9694 60.4774   1
   3   8 -17 117.930 162.251   4
  -3  -8  16 281.951 140.406   1
  -3   8  16 332.519 172.861   2
   3   8 -16 227.960 246.702   4
  -3   8  15 1598.79 329.191   2
  -3  -8  15 1399.72 312.166   1
   3   8 -15 2108.80 504.004   4
  -3  -8  14-18.9322 58.1670   1
  -3   8  14 22.3816 25.8970   2
   3   8 -14 161.536 186.679   4
  -3  -8  13 7.27958 54.4829   1
  -3   8  13-26.4510 61.1726   2
   3   8 -13-0.82530 84.5045   4
  -3  -8  12 207.800 137.980   1
  -3   8  12 136.782 99.4592   2
   3   8 -12-181.713 200.773   4
  -3  -8  11 71.3371 81.6629   1
  -3   8  11 20.6554 59.8547   2
   3   8 -11-37.9233 81.4506   4
  -3  -8  10 280.579 170.291   1
  -3   8  10 391.224 145.618   2
   3   8 -10 401.969 192.562   4
  -3  -8   9 210.092 145.208   1
  -3   8   9 201.347 125.341   2
   3   8  -9 206.554 161.115   4
  -3  -8   8 151.766 140.146   1
  -3   8   8-24.1603 63.6640   2
   3   8  -8 187.745 171.241   4
  -3   8   7 1322.97 287.652   2
  -3  -8   7 1942.07 471.040   1
   3   8  -7 1334.24 427.654   4
  -3   8   6 114.561 61.2455   2
   3   8  -6 337.598 241.770   4
  -3  -8   6 75.8627 89.8134   1
   3   8  -5 243.476 189.644   2
  -3   8   5 127.716 116.425   2
  -3  -8   5 84.3456 110.046   1
   3   8  -4 43.5864 82.4341   2
  -3   8   4 185.990 126.763   2
  -3   8   4 283.419 155.572   4
  -3  -8   4 160.309 108.711   1
  -3   8   3 347.989 132.454   2
  -3   8   3 420.440 180.214   4
  -3  -8   3 357.140 159.736   1
   3   8  -2 112.292 159.422   2
  -3   8   2 12.9935 75.3420   2
  -3   8   2 39.0628 71.6662   4
  -3  -8   2 162.876 155.713   1
  -3   8   1 91.5839 84.4948   2
  -3   8   1 222.807 106.365   4
   3   8   0 231.170 289.588   2
  -3   8   0 398.339 165.045   2
  -3   8   0 145.544 95.8857   4
   3   8   1 293.403 356.845   2
  -3   8  -1 14.1360 83.4078   2
  -3   8  -1 2.17368 61.5044   4
   3   8   2 41.5282 139.661   2
  -3   8  -2 392.885 204.727   2
  -3   8  -2 192.305 111.740   4
   3   8   3 1137.95 504.649   2
   3   8   3 913.695 403.209   3
  -3   8  -3 1434.44 330.955   2
  -3   8  -3 1617.92 315.146   4
   3   8   4 795.469 400.819   2
   3   8   4 129.070 233.692   3
  -3   8  -4 238.030 144.545   2
  -3   8  -4 588.393 177.706   4
   3   8   5-175.422 225.054   2
   3   8   5 262.899 365.018   3
  -3   8  -5 156.710 128.606   2
  -3   8  -5 212.456 114.171   4
  -3   8  -6 87.4919 67.2507   4
  -3   8  -6 18.1998 85.4225   2
   3   8   7 10.4238 160.984   2
   3   8   7 5.15627 227.898   3
  -3   8  -7 335.078 125.649   4
  -3   8  -7 481.510 213.405   2
   3   8   8-157.040 247.634   2
   3   8   8 88.3320 224.771   3
  -3   8  -8 229.967 125.491   4
   3   8   9 72.0161 173.827   2
   3   8   9 329.927 213.042   3
  -3   8  -9 189.668 104.909   4
   3   8  10 377.439 342.145   2
   3   8  10 40.9335 297.537   3
  -3   8 -10 363.927 134.689   4
   3   8  11-145.070 199.397   3
  -3   8 -11-35.1735 42.0785   4
  -3   8 -12 1516.71 253.905   4
   3   8  12 756.584 487.914   2
   3   8  12 1324.07 432.164   3
  -3   8 -13 1007.72 197.216   4
   3   8  13 765.281 473.458   2
   3   8  13 594.426 314.761   3
  -3   8 -14 40.9165 55.4066   4
   3   8  14 27.5019 204.112   2
   3   8  14 95.7147 221.932   3
  -3   8 -15 35.9825 16.9455   4
   3   8  15 800.630 419.988   2
  -3   8 -16 68.1018 58.8739   4
   3   8  16 590.512 402.291   2
  -3   8 -17 36.8632 44.6349   4
   3   8  17 222.632 253.788   2
  -3   8 -18 9.67918 42.6712   4
   3   8  18-211.861 257.148   2
  -3   8 -19 454.928 134.104   4
   3   8  19 637.325 398.159   2
  -3   8 -20 415.005 122.850   4
   3   8  20 870.892 513.547   2
  -3   8 -21 100.933 70.4264   4
   3   8  21-159.931 125.579   2
  -3   8 -22 48.4452 53.1426   4
   3   8  22 256.584 305.433   2
   3   8  23 130.361 226.418   2
   3   8  24-297.590 313.072   2
   3   8  25 677.722 481.476   2
   3   8  26 1578.75 738.426   2
  -3   9  22 9.05896 42.3517   2
   3   9 -22 30.2663 110.163   4
  -3   9  21 166.435 168.651   2
   3   9 -21 135.734 169.582   4
  -3   9  20-7.22845 92.4058   2
   3   9 -20 231.744 195.198   4
  -3  -9  20 327.578 201.210   1
  -3   9  19 360.128 197.543   2
  -3  -9  19 165.216 83.9422   1
  -3   9  18 172.562 149.803   2
  -3  -9  18 342.280 172.299   1
   3   9 -18 591.284 353.772   4
  -3   9  17 407.509 195.958   2
  -3  -9  17 133.366 121.838   1
   3   9 -17 196.795 144.869   4
  -3   9  16 163.580 121.228   2
  -3  -9  16 10.5106 44.3618   1
  -3  -9  15 557.323 204.825   1
  -3   9  15 464.526 206.135   2
   3   9 -15 426.501 231.951   4
  -3  -9  14 842.317 242.584   1
  -3   9  14 516.149 209.061   2
   3   9 -14 1134.98 422.587   4
  -3  -9  13 192.139 151.206   1
  -3   9  13 147.686 136.401   2
   3   9 -13 74.4264 174.743   4
  -3  -9  12 110.983 118.466   1
  -3   9  12 278.307 165.220   2
   3   9 -12-37.1756 118.150   4
  -3  -9  11 378.417 184.616   1
  -3   9  11 152.161 126.208   2
   3   9 -11 485.996 280.728   4
  -3  -9  10 130.257 151.816   1
  -3   9  10-6.97611 71.9343   2
   3   9 -10 195.031 234.048   4
  -3  -9   9 935.492 303.586   1
  -3   9   9 1575.29 362.827   2
   3   9  -9 1707.85 532.140   4
  -3  -9   8 142.836 111.268   1
  -3   9   8 396.040 200.558   2
   3   9  -8 177.884 220.158   4
  -3  -9   7 67.1242 96.2030   1
  -3   9   7 61.8470 133.852   2
   3   9  -7 81.1657 125.673   4
  -3   9   6 112.529 132.146   2
   3   9  -6 199.986 153.777   4
  -3  -9   6 111.476 127.496   1
  -3   9   5 162.383 134.365   2
   3   9  -5-51.1196 226.182   2
  -3  -9   5 11.7230 51.5032   1
   3   9  -4 80.6099 222.288   2
  -3   9   4 4.79305 46.5294   2
  -3  -9   4 37.2093 96.5265   1
  -3   9   3 2111.43 432.745   2
  -3  -9   3 1822.48 387.738   1
   3   9  -2 482.459 374.621   2
  -3   9   2 580.128 240.958   2
  -3  -9   2 283.519 139.049   1
   3   9  -1 34.2666 159.336   2
  -3   9   1 125.259 124.452   2
  -3  -9   1 176.735 146.294   1
   3   9   0 50.1128 232.626   2
  -3   9   0 186.097 177.911   2
  -3  -9   0 25.5548 115.099   1
   3   9   1 246.331 267.883   2
  -3   9  -1 207.903 160.406   2
   3   9   2-49.7172 213.968   2
  -3   9  -2 205.313 191.217   2
   3   9   3 64.0701 132.400   2
  -3   9  -3 90.7054 44.8375   2
   3   9   4 4.75959 98.0426   2
  -3   9  -4 133.022 137.926   4
  -3   9  -4 185.251 180.708   2
   3   9   5 617.200 403.261   2
   3   9   5 67.3674 184.735   3
  -3   9  -5 339.034 166.269   4
  -3   9  -5 364.877 192.348   2
   3   9   6 288.910 360.922   2
   3   9   6 104.023 209.779   3
  -3   9  -6 136.823 110.116   4
   3   9   7 178.173 142.516   2
   3   9   7-49.2918 126.692   3
   3   9   8 366.276 302.401   2
   3   9   8 119.155 260.777   3
   3   9   9 135.241 210.335   2
   3   9   9 265.564 337.493   3
   3   9  10 778.387 459.322   2
   3   9  11 396.424 367.291   2
   3   9  12 519.896 383.107   2
   3   9  13-7.25384 174.981   2
   3   9  14 523.737 415.658   2
   3   9  15 176.598 208.880   2
   3   9  16-53.9373 179.624   2
   3   9  17-370.325 387.726   2
   3   9  18 347.129 328.735   2
   3   9  19 401.565 396.713   2
   3   9  20-193.491 225.264   2
   3   9  21 471.201 438.085   2
   3   9  22 627.557 403.369   2
  -3  10  18 224.415 218.523   2
   3  10 -18 506.578 241.719   4
  -3  10  17 116.698 165.020   2
   3  10 -17 428.497 283.606   4
  -3  10  16 331.799 198.722   2
   3  10 -16 855.179 406.670   4
  -3  10  15 22.8171 86.2536   2
   3  10 -15 141.325 142.545   4
  -3  10  14 616.030 248.866   2
   3  10 -14 403.741 285.242   4
  -3  10  13 665.988 268.114   2
   3  10 -13 1026.93 421.630   4
  -3  10  12 141.495 231.416   2
   3  10 -12-44.8376 132.357   4
  -3  10  11 150.796 173.697   2
   3  10 -11-196.132 200.274   4
  -3  10  10 291.261 211.809   2
   3  10 -10-163.873 233.243   4
  -3  10   9 219.716 176.412   2
   3  10  -9 136.626 113.554   4
  -3  10   8 485.952 270.440   2
   3  10  -8 354.168 232.818   4
   3  10  -7 127.383 177.094   4
  -3  10   7 406.102 259.005   2
   3  10  -6 334.834 244.735   4
  -3  10   6 224.553 176.203   2
   3  10  -5-352.121 318.325   2
   3  10  -5 417.143 310.568   4
  -3  10   5 73.7329 152.469   2
   3  10  -4-129.728 300.749   2
   3  10  -4 102.660 139.543   4
  -3  10   4 29.9860 88.1098   2
   3  10  -3 517.014 454.229   2
  -3  10   3-88.4678 155.237   2
   3  10  -2 448.862 447.964   2
  -3  10   2 25.4228 74.1579   2
   3  10  -1 280.380 315.804   2
  -3  10   1-57.2041 126.320   2
   3  10   0 1097.11 590.422   2
  -3  10   0 371.878 223.032   2
   3  10   1 293.154 341.093   2
  -3  10  -1-2.33318 105.196   2
   3  10   2 1030.18 560.735   2
  -3  10  -2 285.983 214.032   2
   3  10   3 602.189 470.753   2
  -3  10  -3 17.9412 82.6514   2
   3  10   4 224.766 365.514   2
   3  10   5 970.317 530.750   2
   3  10   6 895.720 540.833   2
   3  10   7 160.717 185.546   2
   3  10   8 1047.92 604.669   2
   3  10   9 314.923 329.795   2
   3  10  10 423.345 368.432   2
   3  10  11 47.5785 200.636   2
   3  10  12 247.243 418.418   2
   3  10  13-117.504 168.848   2
   3  10  14-213.322 282.956   2
   3  10  15-46.5620 142.843   2
   3  10  16 290.192 386.052   2
   3  10  17 150.848 325.365   2
  -3  11  14 95.2806 179.347   2
  -3  11  13 191.587 69.9306   2
  -3  11  12-62.0831 193.849   2
  -3  11  11 69.8712 84.4514   2
   3  11 -11-232.976 283.562   4
   3  11 -10-108.220 241.652   4
  -3  11  10 117.588 130.843   2
   3  11  -9-85.0936 129.157   4
  -3  11   9-14.5528 115.160   2
   3  11  -8 1315.03 508.950   4
  -3  11   8 944.967 383.524   2
   3  11  -7 210.772 318.089   4
  -3  11   7 200.031 209.870   2
   3  11  -6 412.739 340.277   4
  -3  11   6-92.8156 117.557   2
   3  11  -5 317.769 370.542   2
   3  11  -5 673.859 396.400   4
  -3  11   5 26.5043 84.1181   2
   3  11  -4-165.844 176.551   2
   3  11  -4 216.287 266.722   4
  -3  11   4 60.4403 153.879   2
   3  11  -3-296.146 276.814   2
  -3  11   3-76.3826 162.705   2
   3  11  -2-173.008 267.762   2
  -3  11   2 46.8213 123.214   2
   3  11  -1 743.954 492.580   2
  -3  11   1 38.8866 92.1924   2
   3  11   0 325.781 290.456   2
  -3  11   0 96.4156 219.251   2
   3  11   1 36.1466 305.499   2
   3  11   2-356.742 326.378   2
   3  11   3 36.0429 143.351   2
   3  11   4-200.190 331.724   2
   3  11   5 218.725 441.626   2
   3  11   6 595.665 449.208   2
   3  11   7 399.122 441.589   2
   3  11   8 873.778 675.544   2
   3  11   9 137.141 205.835   2
  -3  12   8-176.595 244.207   2
  -3  12   7 145.508 211.995   2
  -3  12   6 216.741 148.004   2
  -3  12   5 171.952 205.045   2
  -3  12   4 290.169 251.194   2
  -3  12   3 533.174 360.312   2
  -4   0  35-23.1303 67.7565   2
   4   0 -35-24.2282 38.6540   4
  -4   0  34 970.319 244.411   2
   4   0 -34 797.365 145.414   4
  -4   0  33 114.769 174.470   1
  -4   0  33 70.4918 85.0344   2
   4   0 -33-21.0465 31.1442   4
  -4   0  32 337.891 226.259   1
  -4   0  32 125.805 86.9807   2
   4   0 -32 89.4317 53.4856   4
  -4   0  31-27.0122 91.5316   1
   4   0 -31-23.2242 32.9451   4
  -4   0  30 827.404 294.324   1
   4   0 -30 462.079 107.251   4
   4   0 -29-1.10064 13.4665   4
  -4   0  29 125.912 160.548   1
   4   0 -28 39.7292 43.5787   4
  -4   0  28 175.422 131.522   1
  -4   0  27 3.02503 38.6350   1
   4   0 -27 22.4453 23.3898   4
  -4   0  26 128.628 113.348   1
   4   0 -26 133.643 50.4839   4
  -4   0  25 4.36082 46.5894   1
   4   0 -25 0.13078 19.4808   4
   4   0 -24 538.292 106.192   4
  -4   0  24 481.032 200.266   1
  -4   0  23 125.233 94.5751   1
   4   0 -23 27.7652 23.5589   4
  -4   0  22 7195.94 759.724   1
   4   0 -22 6471.83 347.472   4
  -4   0  21-6.13905 29.3936   1
   4   0 -21 19.6058 18.2507   4
  -4   0  20 3462.98 518.505   1
   4   0 -20 2676.17 222.484   4
  -4   0  19-8.77607 61.7720   1
   4   0 -19-1.35374 29.2303   4
  -4   0  18 65.1074 108.093   1
   4   0 -18 32.4837 25.0059   4
  -4   0  17 55.6434 76.5746   1
   4   0 -17 30.5706 36.3081   4
  -4   0  16 466.122 200.128   1
   4   0 -16 522.183 96.9828   4
  -4   0  15-36.4484 74.2956   1
   4   0 -15-15.9431 19.4025   4
  -4   0  14 2374.40 434.788   1
   4   0 -14 2637.40 199.916   4
  -4   0  13-37.1117 92.7617   1
   4   0 -13-3.13057 14.0331   4
  -4   0  12 908.157 280.745   1
   4   0 -12 1155.24 126.207   4
   4   0 -11-1.54763 15.6799   4
  -4   0  11-86.2208 109.937   1
   4   0 -10 651.192 92.1777   4
  -4   0  10 567.098 219.636   1
   4   0  -9 8.26595 16.5947   4
  -4   0   9 23.0024 28.1344   1
   4   0  -8 1243.76 123.904   4
  -4   0   8 1221.85 316.274   1
  -4   0   7 6.69809 91.8373   1
   4   0  -7 28.9347 19.8930   4
  -4   0   6 5512.32 669.330   1
   4   0  -6 6102.21 293.433   4
   4   0  -6 6194.98 967.960   3
   4   0  -5-49.8785 116.909   3
   4   0  -5-1.84072 9.16142   4
   4   0  -4 1138.39 453.771   3
   4   0  -4 1435.06 149.611   4
   4   0  -3-31.9575 60.6889   3
   4   0  -3 18.3606 33.0140   4
   4   0  -2 478.526 276.933   3
   4   0  -2 255.597 77.6360   4
   4   0  -1 154.488 128.535   3
   4   0  -1-16.3035 32.1817   4
   4   0   0 4833.78 156.667   4
   4   0   0 3719.05 686.877   3
   4   0   1 0.13452 5.11275   4
   4   0   1 48.9826 234.853   3
   4   0   2 17473.1 332.284   4
   4   0   2 10547.9 1115.56   3
   4   0   3 14.5398 16.7867   4
   4   0   4 18.2005 10.3736   4
   4   0   5-10.9570 9.05731   4
   4   0   6 179.161 48.2175   4
   4   0   7-1.75988 14.0963   4
   4   1 -36 209.020 91.2267   4
  -4  -1  35 28.6464 48.5571   2
   4   1 -35 81.0999 67.9361   4
  -4   1  34 179.625 129.220   2
   4   1 -34 180.349 78.3119   4
   4  -1 -34 137.715 63.2512   4
  -4  -1  33 195.256 160.979   1
  -4   1  33 66.1837 116.604   1
  -4   1  33 151.158 96.8290   2
   4   1 -33 77.6894 56.2640   4
   4  -1 -33 80.6932 50.1081   4
  -4   1  32 78.1007 125.808   1
  -4   1  32 13.2785 24.1271   2
   4   1 -32-22.9839 24.2545   4
   4  -1 -32 34.3116 38.4566   4
  -4  -1  31 460.841 255.008   1
  -4   1  31 287.792 197.315   1
  -4   1  31 372.473 151.374   2
   4   1 -31 238.759 87.3685   4
   4  -1 -31 112.134 46.9027   4
  -4   1  30 1855.06 304.532   2
  -4  -1  30 2494.33 521.327   1
  -4   1  30 2543.27 503.657   1
   4   1 -30 1612.51 211.250   4
   4  -1 -30 1562.49 185.446   4
  -4   1  29 39.5817 57.6647   2
   4   1 -29 1.57398 20.3128   4
   4  -1 -29 15.0976 20.4857   4
  -4   1  28 70.5693 73.6576   2
   4   1 -28-15.0057 14.9515   4
  -4  -1  28 59.6043 94.7812   1
   4  -1 -28 11.7745 21.9662   4
  -4   1  28-60.1664 121.185   1
  -4  -1  27 130.969 195.000   1
   4   1 -27-25.4735 37.0357   4
   4  -1 -27 29.6011 31.9313   4
  -4   1  27 22.3890 45.7582   1
   4  -1 -26 550.689 99.7408   4
  -4  -1  26 538.188 242.423   1
   4   1 -26 463.719 120.085   4
  -4   1  26 586.023 226.892   1
  -4  -1  25 26.5897 65.7124   1
  -4   1  25-22.3625 62.1933   1
   4   1 -25 115.803 75.8115   4
   4  -1 -25 80.8001 39.3497   4
  -4  -1  24-42.2817 39.6700   1
  -4   1  24 254.277 142.743   1
   4   1 -24 165.511 80.2276   4
   4  -1 -24 165.268 53.2094   4
  -4  -1  23 50.2594 87.8752   1
  -4   1  23 101.233 96.9771   1
   4   1 -23 112.304 53.2168   4
   4  -1 -23 48.6349 24.8617   4
  -4  -1  22 129.385 132.052   1
  -4   1  22 174.839 120.991   1
   4   1 -22 203.709 83.0139   4
   4  -1 -22 33.7864 32.3226   4
  -4  -1  21 224.449 152.730   1
  -4   1  21 196.489 132.990   1
   4   1 -21 68.4503 52.4263   4
   4  -1 -21 50.5425 30.6204   4
  -4  -1  20 233.734 133.293   1
  -4   1  20-92.3333 78.2415   1
   4   1 -20 147.951 74.9935   4
   4  -1 -20 13.3063 17.9160   4
  -4  -1  19 1190.56 307.367   1
  -4   1  19 969.004 257.850   1
   4   1 -19 1537.62 196.038   4
   4  -1 -19 1413.50 138.950   4
  -4  -1  18-16.8373 41.3412   1
  -4   1  18 71.1730 59.6648   1
   4   1 -18 6.78912 11.9819   4
   4  -1 -18 70.7046 37.3495   4
  -4  -1  17 101.504 93.4522   1
  -4   1  17-21.0173 60.3401   1
   4   1 -17 44.1741 37.4811   4
   4  -1 -17 0.29472 10.2119   4
  -4  -1  16 922.183 291.572   1
  -4   1  16 935.157 272.897   1
   4   1 -16 775.134 138.408   4
   4  -1 -16 761.770 90.5982   4
  -4   1  15 1369.91 316.996   1
   4   1 -15 1547.16 190.852   4
   4  -1 -15 1533.38 122.775   4
  -4  -1  14 551.828 219.010   1
  -4   1  14 411.872 164.997   1
   4   1 -14 526.961 110.288   4
   4  -1 -14 454.412 64.7103   4
  -4  -1  13 463.589 221.086   1
  -4   1  13 648.529 226.861   1
   4  -1 -13 317.524 50.2951   4
   4   1 -13 281.200 83.1648   4
  -4  -1  12 1959.81 409.409   1
  -4   1  12 2195.80 401.932   1
   4   1 -12 1795.30 212.149   4
   4  -1 -12 1649.49 110.709   4
  -4  -1  11 2293.32 450.715   1
  -4   1  11 2284.21 414.652   1
   4   1 -11 2775.85 277.083   4
   4  -1 -11 2692.67 130.754   4
   4  -1 -10 219.331 37.1064   4
   4   1 -10 266.472 86.2942   4
  -4  -1  10 385.489 192.596   1
  -4   1  10 393.250 159.105   1
   4  -1  -9 232.738 32.0400   4
   4   1  -9 186.986 70.4520   4
  -4  -1   9 164.859 113.558   1
  -4   1   9 419.653 185.651   1
   4   1  -8 797.857 146.466   4
   4  -1  -8 806.060 54.3238   4
  -4  -1   8 1254.08 345.239   1
  -4   1   8 818.005 256.747   1
  -4  -1   7 1321.88 356.458   1
   4   1  -7 1190.43 186.942   4
   4  -1  -7 1159.55 56.8379   4
  -4   1   7 962.115 279.802   1
   4  -1  -6 1043.49 370.689   3
   4   1  -6 2035.92 606.213   3
  -4  -1   6 1276.09 343.301   1
  -4   1   6 1223.10 329.664   1
   4   1  -6 1674.72 227.758   4
   4  -1  -5 84.4384 117.948   3
   4   1  -5 71.3575 134.308   3
   4   1  -5 191.198 92.4062   4
  -4   1   5 163.632 103.884   1
   4  -1  -4 447.848 272.511   3
   4   1  -4 686.368 386.994   3
   4   1  -4 655.951 146.784   4
   4  -1  -3 531.038 293.599   3
   4   1  -3 971.095 359.711   3
   4   1  -3 1290.30 221.941   4
   4  -1  -2 22.5107 105.404   3
   4   1  -2 288.289 228.162   3
   4   1  -2 145.498 92.8947   4
   4  -1  -1 373.352 264.373   3
   4   1  -1 1014.11 351.817   3
   4   1   0 154.956 154.748   3
   4  -1   0 199.608 251.558   3
   4  -1   1 118.823 200.091   3
   4   1   1-60.6978 167.289   3
   4  -1   2 15.1432 11.0007   4
   4   1   2-107.870 91.0629   3
   4  -1   3 498.852 63.0803   4
   4   1   3 709.876 359.790   3
   4  -1   4 1452.22 119.313   4
   4   1   4 1791.74 141.633   4
   4  -1   5-10.1567 20.8840   4
   4   1   5 13.2906 14.1914   4
   4  -1   6 59.6466 30.5423   4
   4  -1   7 170.553 56.0919   4
   4  -1   8 86.9154 38.5277   4
  -4   1  -8 113.321 96.3167   2
   4  -1   9 38.1469 32.4585   4
  -4   1  -9-51.5299 77.1963   2
  -4   1 -10 338.382 182.005   2
   4   2 -35 167.665 71.2615   4
   4   2 -34 59.6133 44.4989   4
  -4   2  33-39.0878 70.7153   2
   4   2 -33-0.65870 16.6934   4
  -4  -2  32 1253.97 405.607   1
  -4   2  32 1123.74 354.850   1
  -4   2  32 862.679 224.643   2
   4   2 -32 947.895 181.440   4
  -4   2  31 23.8192 68.0149   1
  -4   2  31-10.3211 45.9456   2
   4   2 -31 10.6462 33.4195   4
  -4   2  30 109.951 106.018   1
  -4   2  30-71.5548 64.3198   2
   4   2 -30 23.7571 53.4625   4
  -4  -2  30 77.8486 44.8395   1
  -4   2  29 116.997 131.750   1
  -4   2  29 111.452 82.6178   2
   4   2 -29 2.65081 49.3807   4
  -4  -2  29 65.4392 122.387   1
  -4   2  28 1159.66 315.722   1
  -4   2  28 966.497 218.571   2
   4   2 -28 914.539 193.667   4
  -4  -2  28 1018.80 322.636   1
  -4   2  27 1218.60 329.742   1
  -4   2  27 942.029 209.643   2
   4   2 -27 1021.80 193.148   4
  -4  -2  27 1109.39 337.813   1
  -4   2  26 12.6757 28.0501   2
   4   2 -26-82.4302 66.1776   4
  -4   2  26-24.6256 66.1683   1
  -4   2  25 59.9979 67.5787   2
  -4  -2  25 35.3088 89.1780   1
   4   2 -25 18.6454 25.5043   4
  -4   2  25 149.855 115.679   1
  -4   2  24 70.1013 60.0725   2
  -4  -2  24 261.760 158.018   1
   4   2 -24 84.8133 51.1172   4
  -4   2  24 12.1804 82.9326   1
  -4   2  23 1311.69 304.609   1
   4   2 -23 1420.79 224.379   4
  -4  -2  23 1315.08 347.023   1
  -4  -2  22 1408.26 355.553   1
   4   2 -22 1083.05 185.570   4
  -4   2  22 988.897 278.649   1
  -4  -2  21 3822.54 578.417   1
  -4   2  21 3970.15 519.417   1
   4   2 -21 3645.84 351.607   4
  -4  -2  20 603.428 255.321   1
  -4   2  20 545.948 174.462   1
   4   2 -20 672.663 146.942   4
  -4  -2  19 495.553 245.001   1
  -4   2  19 750.594 225.699   1
   4   2 -19 588.551 136.622   4
  -4  -2  18 162.422 122.460   1
  -4   2  18 210.766 146.217   1
   4   2 -18 122.057 65.0131   4
  -4  -2  17 3065.35 540.700   1
  -4   2  17 2782.85 425.199   1
   4   2 -17 3141.67 331.995   4
  -4  -2  16 58.7972 78.9298   1
  -4   2  16-20.0903 73.0045   1
   4   2 -16 12.4530 35.6894   4
  -4  -2  15 4216.61 630.469   1
  -4   2  15 4090.56 525.507   1
   4   2 -15 3714.18 377.648   4
  -4  -2  14 804.945 278.456   1
  -4   2  14 502.433 192.815   1
   4   2 -14 766.996 172.227   4
  -4  -2  13 3058.45 524.146   1
  -4   2  13 2531.66 418.404   1
   4   2 -13 2504.61 316.172   4
  -4   2  12 707.929 227.022   1
  -4   2  12 129.658 67.8577   4
   4   2 -12 559.337 144.421   4
  -4  -2  12 518.083 214.641   1
  -4   2  11 413.503 188.425   1
   4   2 -11 305.945 115.624   4
  -4  -2  11 453.511 260.713   1
  -4   2  10 1167.16 277.780   1
   4   2 -10 1252.68 220.440   4
  -4  -2  10 1239.42 348.195   1
  -4   2   9 1539.27 317.987   1
   4   2  -9 1476.27 251.519   4
  -4  -2   9 1302.62 350.648   1
   4   2  -8 408.080 142.951   4
  -4  -2   8 226.270 160.698   1
  -4   2   8 448.842 179.795   1
  -4  -2   7 4876.09 661.904   1
  -4   2   7 5154.87 629.624   1
   4   2  -7 5131.75 472.643   4
   4  -2  -6 190.904 252.633   3
   4   2  -6 218.478 253.182   3
   4   2  -6 207.542 104.431   4
  -4  -2   6 40.9607 112.209   1
  -4   2   6-40.9571 77.6833   1
   4  -2  -5 159.154 225.385   3
   4   2  -5-153.326 175.025   3
   4   2  -5 8.87685 69.7167   4
  -4   2   5 93.5957 99.1758   1
  -4   2   4 4515.18 575.897   1
   4   2  -4 3206.29 399.602   4
   4  -2  -4 2958.41 599.039   3
   4   2  -4 3854.03 800.802   3
   4  -2  -3 2899.14 582.730   3
   4  -2  -2 382.522 229.376   3
   4   2  -2 153.718 175.558   3
   4  -2  -1 1224.33 386.474   3
   4   2  -1 767.146 383.375   3
   4   2   0 43.3435 100.450   3
   4  -2   0 62.2510 192.651   3
   4   2   1 1010.90 355.148   3
   4  -2   1 2165.16 489.950   3
   4  -2   2 564.875 271.968   3
   4   2   2 556.260 274.990   3
   4   2   3 149.663 192.657   3
   4  -2   4 999.621 113.495   4
   4   2   4 1616.51 488.090   3
   4  -2   5 175.725 59.7460   4
  -4   2  -6 124.626 169.764   2
   4  -2   6 75.9279 42.0467   4
  -4   2  -7 156.540 163.087   2
   4  -2   7-14.1233 30.2279   4
  -4   2  -8 294.698 163.882   2
   4  -2   8 519.852 114.898   4
   4  -2   9 1925.70 237.390   4
  -4   2  -9 980.826 247.065   2
   4   3 -34 313.357 123.930   4
  -4   3  33-17.9687 113.729   1
   4   3 -33 3.86364 26.2095   4
  -4  -3  32 132.318 172.656   1
  -4   3  32 37.2754 76.8407   2
  -4   3  32 15.4565 56.1152   1
   4   3 -32 78.7841 61.0751   4
  -4  -3  31 11.8603 109.780   1
  -4   3  31 10.2790 25.1912   2
  -4   3  31 43.0686 83.1777   1
   4   3 -31 33.2640 23.9199   4
  -4   3  30 67.8549 95.9727   1
  -4   3  30 139.473 110.967   2
   4   3 -30 205.142 107.654   4
  -4  -3  30 381.983 245.203   1
  -4   3  29 356.046 190.607   1
  -4   3  29 51.0161 53.2039   2
   4   3 -29-58.9838 69.2138   4
  -4  -3  29 291.180 212.607   1
  -4   3  28-25.9204 50.5350   1
  -4   3  28 17.1752 55.4341   2
  -4  -3  28-94.9110 120.824   1
   4   3 -28 9.14766 25.0587   4
  -4   3  27 148.013 125.241   1
  -4   3  27 136.673 80.4393   2
  -4  -3  27 217.496 175.668   1
   4   3 -27 180.458 93.9023   4
  -4   3  26 3.05140 61.3093   1
  -4   3  26 76.9417 54.7042   2
  -4  -3  26 15.3044 47.3899   1
   4   3 -26 61.5838 58.0985   4
  -4   3  25 205.827 102.583   2
  -4  -3  25 330.877 196.485   1
   4   3 -25 232.075 121.922   4
  -4   3  25 195.078 130.106   1
  -4   3  24 243.049 103.748   2
  -4  -3  24 368.990 195.843   1
   4   3 -24 297.533 121.567   4
  -4   3  24 280.446 140.333   1
  -4   3  23 72.1856 74.6726   2
  -4  -3  23 186.310 168.352   1
   4   3 -23 211.247 110.196   4
  -4   3  23 177.999 118.716   1
  -4   3  22 79.0509 48.6806   2
  -4  -3  22 393.669 219.660   1
   4   3 -22 108.199 92.1632   4
  -4   3  22 136.994 119.913   1
  -4   3  21 200.601 94.5514   2
  -4  -3  21 101.489 146.597   1
  -4   3  21 181.275 118.045   1
   4   3 -21 139.769 84.1559   4
  -4   3  20-21.7693 29.6345   2
  -4   3  20-8.55914 38.0491   1
   4   3 -20-8.57129 19.1931   4
  -4   3  19 2085.50 278.096   2
  -4  -3  19 3068.58 531.245   1
  -4   3  19 1978.38 349.930   1
   4   3 -19 2491.08 344.976   4
  -4  -3  18 267.854 194.415   1
  -4   3  18 532.124 138.902   2
  -4   3  18 750.269 220.757   1
   4   3 -18 818.353 206.611   4
  -4   3  17 838.877 178.211   2
  -4  -3  17 1020.58 313.348   1
  -4   3  17 1263.76 263.271   1
   4   3 -17 1175.00 246.425   4
  -4  -3  16-18.1935 54.6804   1
   4   3 -16-20.8453 57.7853   4
  -4  -3  15 731.545 247.572   1
  -4   3  15 1063.56 243.868   1
   4   3 -15 855.886 208.971   4
  -4  -3  14 140.256 148.582   1
  -4   3  14 66.4920 82.5410   1
   4   3 -14 28.9302 75.6884   4
  -4  -3  13 164.518 143.162   1
  -4   3  13 312.557 155.078   1
   4   3 -13 106.874 74.5777   4
  -4   3  12-4.06562 60.5093   1
   4   3 -12 111.341 89.1263   4
  -4  -3  12 4.91737 56.0260   1
  -4   3  11-5.33636 47.1081   1
   4   3 -11 103.609 81.2215   4
  -4  -3  11 172.696 171.975   1
  -4   3  10 1773.55 342.340   1
   4   3 -10 1179.16 250.025   4
  -4  -3  10 1111.12 319.826   1
  -4   3   9 133.975 125.300   1
   4   3  -9 134.749 101.572   4
  -4  -3   9 242.841 156.525   1
   4   3  -8 498.952 166.007   4
  -4  -3   8 757.841 286.331   1
  -4   3   8 396.631 161.844   1
   4   3  -7 305.460 137.659   4
  -4  -3   7 207.419 137.785   1
  -4   3   7 260.685 148.747   1
   4   3  -6 49.2469 32.8026   4
  -4  -3   6-55.2731 74.8396   1
  -4   3   6 48.1290 100.275   1
   4  -3  -5 1785.96 469.492   3
   4   3  -5 1044.80 434.011   3
  -4   3   5 1330.22 296.601   1
   4   3  -5 1840.24 339.467   4
   4  -3  -4 242.401 197.723   3
   4   3  -4 536.232 432.501   3
   4   3  -4 730.890 229.282   4
  -4   3   4 532.845 202.022   1
   4  -3  -3 711.826 305.760   3
  -4   3   3 613.872 199.904   1
   4  -3  -2 24.3491 73.6106   3
   4   3  -2 536.146 407.695   3
   4  -3  -1 2506.40 503.378   3
   4   3  -1 3399.01 779.920   3
   4  -3   0 555.791 238.640   3
   4   3   0 524.311 284.187   3
   4   3   1 251.996 93.9302   3
   4  -3   1 236.340 170.706   3
   4   3   2 332.659 197.787   3
   4  -3   2 353.927 159.802   3
   4   3   3 93.6277 61.9762   3
   4   3   4 476.358 271.147   3
   4   3   5 194.170 173.931   3
  -4   3  -6 116.657 38.5444   2
  -4   3  -7 8.61200 13.0765   2
   4  -3   7 99.1241 62.0414   4
  -4   3  -8 1400.79 119.297   2
  -4   3  -9 1975.25 136.697   2
  -4   3 -10 235.936 46.3592   2
   4   3  13 318.026 242.142   2
   4   3  14 168.048 151.069   2
   4   3  15 428.683 326.842   2
   4   3  16-19.1363 82.1760   2
   4   3  17 248.597 190.039   2
   4   3  18-69.0163 143.305   2
   4   3  19 446.308 258.485   2
   4   3  20 168.429 275.744   2
  -4   4  33 315.566 199.028   1
  -4   4  32 61.0761 102.201   1
   4   4 -32 650.279 193.893   4
  -4  -4  31 1449.29 433.216   1
  -4   4  31 1203.72 303.492   2
   4   4 -31 2151.48 336.758   4
  -4   4  31 1920.18 450.515   1
  -4   4  30 197.567 116.495   2
  -4   4  30 401.862 225.695   1
   4   4 -30 165.250 79.2386   4
  -4  -4  30 218.054 171.140   1
  -4   4  29 106.416 122.446   2
  -4   4  29-106.413 128.125   1
   4   4 -29 53.8776 55.8797   4
  -4  -4  29 117.327 161.929   1
  -4   4  28 765.313 269.244   1
  -4   4  28 427.972 176.669   2
   4   4 -28 505.081 158.567   4
  -4  -4  28 1094.63 367.187   1
  -4   4  27 11.6971 52.1247   1
  -4   4  27 55.0823 23.1935   2
  -4  -4  27 44.3949 118.329   1
   4   4 -27 147.039 96.4322   4
  -4   4  26 131.196 112.492   1
  -4   4  26 124.240 89.4786   2
  -4  -4  26 167.732 129.250   1
   4   4 -26 137.410 92.8416   4
  -4   4  25 378.162 162.852   1
  -4   4  25 569.751 172.705   2
  -4  -4  25 384.644 184.676   1
   4   4 -25 638.752 184.251   4
  -4   4  24 43.0227 53.7290   1
  -4   4  24 63.1474 76.5292   2
  -4  -4  24 46.4098 64.5302   1
   4   4 -24-66.7998 49.7130   4
  -4   4  23 979.915 262.244   1
  -4   4  23 842.965 204.356   2
   4   4 -23 1365.17 277.524   4
  -4  -4  23 995.819 318.798   1
  -4   4  22 269.185 116.581   2
  -4  -4  22 254.376 179.255   1
   4   4 -22 400.150 137.570   4
  -4   4  22 177.512 132.922   1
  -4   4  21 162.765 86.7693   2
  -4  -4  21 361.784 189.957   1
   4   4 -21 310.431 163.638   4
  -4   4  21 152.456 114.050   1
  -4   4  20 74.3375 60.5331   2
  -4  -4  20 219.527 172.437   1
   4   4 -20 29.8560 31.8282   4
  -4   4  20 63.1192 84.9232   1
  -4  -4  19 392.313 201.995   1
  -4   4  19 535.815 152.076   2
   4   4 -19 680.935 209.776   4
  -4   4  19 729.486 200.383   1
  -4  -4  18 69.7492 106.649   1
  -4   4  18 177.480 85.0606   2
  -4   4  18 47.3669 37.0797   1
   4   4 -18 103.108 64.5676   4
  -4   4  17 4110.65 384.218   2
  -4  -4  17 4528.34 664.896   1
  -4   4  17 4339.28 480.901   1
   4   4 -17 4439.07 533.487   4
  -4  -4  16 151.839 123.690   1
  -4   4  16 1.57756 34.8465   2
  -4   4  16 69.5439 68.9986   1
   4   4 -16 15.2869 96.3090   4
  -4  -4  15 365.833 203.883   1
  -4   4  15 136.544 77.7903   2
  -4   4  15 107.721 78.4622   1
   4   4 -15 95.9236 95.7417   4
  -4  -4  14 1031.73 321.201   1
  -4   4  14 547.893 136.763   2
  -4   4  14 929.515 211.237   1
   4   4 -14 938.387 265.223   4
  -4   4  13 2682.35 293.378   2
  -4  -4  13 3106.96 554.207   1
  -4   4  13 2857.96 379.804   1
   4   4 -13 3320.41 472.221   4
  -4   4  12 142.322 67.1180   2
  -4   4  12 231.611 96.2934   1
   4   4 -12 167.342 189.462   4
  -4  -4  12 196.324 175.721   1
  -4   4  11 2365.31 263.496   2
  -4  -4  11 2848.22 535.907   1
  -4   4  11 3039.79 412.766   1
   4   4 -11 3171.37 465.414   4
  -4   4  10 355.780 141.589   1
  -4   4  10 108.139 64.2706   2
   4   4 -10 171.972 126.951   4
  -4  -4  10 39.2355 46.6457   1
  -4   4   9 394.380 113.469   2
  -4   4   9 277.035 143.086   1
   4   4  -9 432.723 187.493   4
  -4  -4   9 599.722 245.682   1
  -4   4   8 15.4832 47.8254   1
  -4   4   8 19.9260 25.2251   2
   4   4  -8-76.7148 65.7887   4
  -4  -4   8 20.9146 64.1841   1
  -4   4   7 232.052 128.262   1
  -4   4   7 94.8071 47.6104   2
   4   4  -7 527.589 226.038   4
  -4  -4   7 572.819 264.084   1
  -4   4   6 96.9146 55.3203   2
   4   4  -6 138.344 146.707   4
  -4  -4   6 169.583 142.301   1
  -4   4   6 239.045 141.592   1
   4   4  -5 961.544 507.941   3
  -4   4   5 1325.93 176.965   2
   4   4  -5 1133.43 297.592   4
  -4   4   5 1004.33 253.479   1
   4   4  -4 2251.47 642.864   3
  -4   4   4 3207.83 267.831   2
  -4   4   4 2986.45 436.824   1
   4  -4  -4 2960.47 563.125   3
   4  -4  -3 206.169 183.674   3
   4   4  -3 249.354 268.243   3
  -4   4   3-8.59734 14.5617   2
  -4   4   3 113.491 110.844   1
   4  -4  -2 81.2513 134.875   3
   4   4  -2 69.1012 255.150   3
  -4   4   2 112.972 55.1986   2
  -4   4   2 114.149 101.995   1
  -4   4   1 5646.85 332.776   2
   4   4  -1 4981.88 933.123   3
   4  -4   0 1195.24 356.179   3
   4   4   0 1245.52 471.198   3
  -4   4   0 1357.65 160.293   2
   4   4   1 913.853 398.630   3
  -4   4  -1 949.549 129.957   2
   4  -4   1 498.193 265.234   3
   4   4   2 398.054 234.266   3
  -4   4  -2 479.002 93.9608   2
   4  -4   2 473.624 247.475   3
   4   4   3 2210.60 615.539   3
  -4   4  -3 3122.42 230.089   2
  -4   4  -4 1983.82 178.873   2
   4   4   4 1458.78 517.596   3
  -4   4  -5 1866.34 166.168   2
   4   4   5 1903.55 521.666   3
  -4   4  -6 142.196 48.6481   2
   4   4   6 75.8335 130.313   3
  -4   4  -7 4.76251 18.9083   2
  -4   4  -7 10.3440 11.0367   4
  -4   4  -8 571.975 87.4428   2
   4   4   8 428.392 252.174   2
  -4   4  -8 544.774 53.3251   4
   4   4   9 32.0446 113.726   2
  -4   4  -9 137.424 43.5389   2
  -4   4  -9 116.457 25.7974   4
   4   4  10 192.706 219.778   2
  -4   4 -10 369.313 48.3222   4
   4   4  11 2295.63 716.025   2
  -4   4 -11 2392.63 130.846   4
   4   4  12 148.395 256.783   2
  -4   4 -12-14.0203 15.2714   4
   4   4  13 1187.57 583.596   2
  -4   4 -13 1617.15 119.495   4
   4   4  14 2699.70 768.173   2
  -4   4 -14 2442.15 152.736   4
   4   4  15 306.466 284.718   2
  -4   4 -15 68.1294 24.8722   4
   4   4  16 819.477 456.517   2
  -4   4 -16 433.125 67.6599   4
   4   4  17-76.2880 195.748   2
  -4   4 -17-16.1732 16.1102   4
   4   4  18-73.3329 97.0272   2
  -4   4 -18 50.6016 29.1823   4
   4   4  19-129.933 147.178   2
  -4   4 -19 390.129 72.4099   4
   4   4  20-196.097 220.895   2
  -4   4 -20 173.986 48.8505   4
   4   4  21 1971.28 649.711   2
  -4   4 -21 1494.02 150.153   4
  -4   4 -22 151.774 48.3349   4
  -4   4 -23 1097.13 135.979   4
  -4   4 -24 8.27192 10.9697   4
  -4   4 -25 245.706 70.0892   4
  -4   4 -26 167.729 59.0493   4
  -4   5  32 16.2042 86.4584   1
  -4   5  31-140.620 127.705   1
   4   5 -31 251.021 121.688   4
  -4   5  30 16.0629 77.6023   1
   4   5 -30-85.9089 89.8413   4
  -4  -5  30 76.8189 114.971   1
  -4   5  29 49.9466 63.3503   2
  -4   5  29 35.3081 102.471   1
   4   5 -29 64.1699 76.0336   4
  -4  -5  29 304.607 232.168   1
  -4   5  28-25.1178 76.6959   2
  -4   5  28-57.6815 76.2435   1
   4   5 -28 71.9764 116.071   4
  -4  -5  28 256.301 187.884   1
  -4   5  27 82.9398 89.6857   2
  -4   5  27 10.5275 36.2007   1
  -4  -5  27 269.189 233.977   1
   4   5 -27 119.189 114.503   4
  -4   5  26 32.8106 70.0261   1
  -4   5  26 70.3202 101.496   2
  -4  -5  26 192.925 192.923   1
   4   5 -26 40.5295 78.4757   4
  -4   5  25 296.729 165.182   1
  -4   5  25 110.835 95.7150   2
  -4  -5  25 229.510 169.557   1
   4   5 -25 122.119 80.4018   4
  -4   5  24 178.453 106.310   1
  -4   5  24 137.858 72.9490   2
  -4  -5  24 207.372 172.838   1
   4   5 -24 202.898 154.847   4
  -4   5  23 79.4548 83.0357   1
  -4   5  23 21.6255 48.0520   2
  -4  -5  23 90.8538 90.0411   1
   4   5 -23 18.6202 65.2500   4
  -4   5  22 52.5942 46.3313   1
  -4   5  22 318.791 127.615   2
  -4  -5  22-84.4800 110.990   1
   4   5 -22 286.932 155.996   4
  -4   5  21 368.310 157.000   1
  -4   5  21 470.221 144.324   2
  -4  -5  21 318.724 175.935   1
   4   5 -21 563.152 207.082   4
  -4   5  20 17.1423 18.1265   2
  -4  -5  20 92.4759 133.986   1
  -4   5  20 80.1592 47.8007   1
  -4   5  19 14.2428 26.1964   2
   4   5 -19 137.305 137.092   4
  -4   5  19 50.0668 56.6522   1
  -4  -5  18 277.562 179.585   1
  -4   5  18 15.9549 24.7899   2
   4   5 -18 254.022 158.647   4
  -4   5  18 116.074 83.0242   1
  -4  -5  17-51.1538 77.2370   1
  -4   5  17 73.4664 60.0298   2
   4   5 -17-14.4699 37.2637   4
  -4   5  17 12.0167 54.9914   1
  -4  -5  16 211.047 151.394   1
  -4   5  16 118.495 60.1335   2
   4   5 -16 89.7901 109.203   4
  -4   5  16 46.4520 53.4056   1
  -4  -5  15 269.232 185.807   1
  -4   5  15 145.341 79.2183   2
  -4   5  15 312.184 120.573   1
   4   5 -15 418.939 205.538   4
  -4  -5  14 603.487 250.523   1
  -4   5  14 319.338 108.215   2
  -4   5  14 489.695 158.287   1
   4   5 -14 442.862 209.110   4
  -4   5  13 1690.47 247.953   2
  -4  -5  13 1994.87 443.641   1
  -4   5  13 2216.41 315.489   1
   4   5 -13 2106.49 428.224   4
  -4   5  12-14.4901 23.9420   2
  -4   5  12-40.0102 62.1780   1
   4   5 -12 69.5804 110.784   4
  -4  -5  12 177.112 154.075   1
  -4   5  11 12.4846 33.4212   2
  -4   5  11 53.9715 56.8426   1
   4   5 -11 79.1204 93.6935   4
  -4   5  10 1129.44 191.011   2
  -4   5  10 1037.98 213.875   1
   4   5 -10 1085.61 310.384   4
  -4  -5  10 1573.24 407.508   1
  -4   5   9 644.115 171.717   1
  -4   5   9 492.820 124.846   2
   4   5  -9 694.481 256.389   4
  -4  -5   9 730.669 284.309   1
  -4   5   8 1785.63 235.276   2
  -4  -5   8 2324.79 496.064   1
  -4   5   8 1812.33 285.072   1
   4   5  -8 1847.90 409.488   4
  -4   5   7 51.4277 64.8592   1
  -4   5   7 20.3489 32.3931   2
   4   5  -7-73.0672 35.6555   4
  -4  -5   7 100.608 88.0818   1
  -4   5   6 276.229 132.823   1
  -4   5   6 385.601 108.681   2
   4   5  -6 222.310 122.980   4
  -4  -5   6 329.756 202.492   1
  -4   5   5 3085.55 289.168   2
  -4  -5   5 2622.23 489.503   1
  -4   5   5 2762.52 372.488   1
   4   5  -5 3983.14 622.931   4
  -4   5   4 40.9716 45.0574   2
  -4   5   4 152.316 111.233   1
   4  -5  -3 924.316 331.589   3
   4   5  -3 937.213 451.217   3
  -4   5   3 1251.32 178.295   2
  -4   5   3 1145.68 253.933   1
   4  -5  -2 1373.39 357.576   3
   4   5  -2 1706.94 615.395   3
  -4   5   2 1203.98 170.602   2
  -4   5   2 1169.43 267.102   1
   4  -5  -1 86.6114 154.438   3
   4   5  -1-129.944 72.9829   3
  -4   5   1-4.45282 16.8902   2
  -4   5   1 69.0653 100.127   1
   4  -5   0 148.811 189.204   3
  -4   5   0 265.573 82.3595   2
  -4   5   0 78.7475 60.9788   1
   4  -5   1-234.734 176.572   3
   4   5   1 78.7424 220.641   3
  -4   5  -1 38.7230 34.3533   2
   4   5   2 432.034 341.526   3
  -4   5  -2 213.929 81.2702   2
   4  -5   2 393.770 224.238   3
   4   5   3 929.064 421.165   3
  -4   5  -3 1360.54 176.581   2
   4  -5   3 527.158 229.288   3
   4   5   4 760.463 308.945   3
  -4   5  -4 1499.48 181.363   2
   4   5   5-45.3709 127.822   3
  -4   5  -5 129.495 56.1775   2
   4   5   6 48.4789 70.4101   2
  -4   5  -6-3.56267 9.98317   2
   4   5   6 51.8363 176.029   3
   4   5   7 1019.20 527.859   2
  -4   5  -7 1055.13 144.265   2
   4   5   7 1306.48 478.462   3
   4   5   8 1007.15 482.388   2
  -4   5  -8 604.060 116.791   2
  -4   5  -8 572.423 61.0722   4
   4   5   8 340.404 330.785   3
   4   5   9 48.7567 162.341   2
  -4   5  -9 23.2281 16.5791   4
   4   5  10 60.8279 131.507   2
  -4   5 -10 206.970 39.5695   4
   4   5  11 223.155 229.325   2
  -4   5 -11 167.149 38.3523   4
   4   5  12 141.989 260.923   2
  -4   5 -12 13.6399 9.60193   4
   4   5  13 250.504 257.208   2
  -4   5 -13-9.46527 19.4609   4
   4   5  14-11.7865 160.886   2
  -4   5 -14 23.7489 17.9001   4
   4   5  15 224.057 134.138   2
  -4   5 -15 15.0376 21.8178   4
   4   5  16 490.370 335.043   2
  -4   5 -16 121.047 45.1215   4
   4   5  17 398.466 306.206   2
  -4   5 -17-9.92352 15.0644   4
   4   5  18 343.312 302.736   2
  -4   5 -18-7.45447 13.9564   4
   4   5  19 369.520 360.834   2
   4   5  20 186.512 164.940   2
   4   5  21 528.949 381.911   2
   4   5  22 206.368 170.004   2
   4   6 -29 494.215 203.053   4
  -4  -6  29 525.821 238.858   1
   4   6 -28 141.154 101.678   4
  -4  -6  28 387.851 208.561   1
  -4   6  27 12.1933 87.4564   2
  -4   6  27-157.811 133.457   1
   4   6 -27 65.8274 107.038   4
  -4  -6  27-53.6737 73.6487   1
  -4   6  26 376.796 182.339   2
  -4   6  26 425.797 189.320   1
  -4  -6  26 967.426 323.248   1
   4   6 -26 470.094 217.992   4
  -4   6  25 344.828 169.394   2
  -4   6  25 55.0318 91.2695   1
  -4  -6  25 313.258 195.268   1
   4   6 -25 196.409 162.242   4
  -4   6  24 94.5023 54.2752   2
  -4   6  24 238.554 134.140   1
  -4  -6  24 404.536 224.114   1
   4   6 -24 253.421 137.747   4
  -4   6  23 49.4957 69.3684   1
  -4   6  23-24.8646 52.8115   2
  -4  -6  23 15.7347 40.3075   1
   4   6 -23 165.614 138.609   4
  -4   6  22 861.650 224.705   1
  -4   6  22 819.040 221.944   2
  -4  -6  22 907.491 292.971   1
   4   6 -22 1219.23 331.560   4
  -4   6  21 41.3337 51.5474   1
  -4   6  21 92.4179 55.3317   2
  -4  -6  21-44.2677 69.8182   1
   4   6 -21 8.91562 43.5933   4
  -4   6  20 734.920 211.441   1
  -4   6  20 278.558 124.473   2
  -4  -6  20 491.889 232.783   1
   4   6 -20 345.853 192.970   4
  -4   6  19 65.5333 75.3435   1
  -4  -6  19 134.099 120.928   1
  -4   6  19 47.8223 50.2561   2
   4   6 -19 96.7901 101.874   4
  -4   6  18 259.007 117.141   1
  -4  -6  18 245.818 172.841   1
  -4   6  18 60.5251 67.5697   2
   4   6 -18-34.1475 87.9213   4
  -4   6  17 38.4624 42.2132   1
  -4  -6  17 68.8328 103.696   1
  -4   6  17 93.9864 86.3435   2
   4   6 -17-106.875 76.4378   4
  -4   6  16 1011.45 223.780   2
  -4  -6  16 1517.34 394.919   1
  -4   6  16 1067.45 206.869   1
   4   6 -16 1261.68 341.294   4
  -4   6  15 243.294 101.715   2
   4   6 -15 363.545 218.828   4
  -4   6  15 594.336 161.986   1
  -4  -6  14 32.5977 77.2209   1
  -4   6  14 97.6982 62.4801   2
   4   6 -14 215.853 183.498   4
  -4   6  14-2.86333 38.6264   1
  -4  -6  13 484.089 238.363   1
  -4   6  13 440.812 145.602   2
   4   6 -13 155.530 114.156   4
  -4   6  13 206.618 102.341   1
  -4  -6  12 474.908 220.358   1
  -4   6  12 292.095 119.210   2
   4   6 -12 572.731 236.088   4
  -4   6  12 346.925 118.192   1
  -4   6  11 1100.99 208.022   2
  -4   6  11 923.277 181.047   1
   4   6 -11 1448.08 374.133   4
  -4  -6  11 697.808 267.098   1
  -4   6  10 2847.64 342.397   2
  -4  -6  10 3279.43 572.268   1
  -4   6  10 3020.45 326.327   1
   4   6 -10 3392.73 597.037   4
  -4   6   9 342.668 123.465   2
  -4   6   9 256.203 93.6945   1
   4   6  -9 341.570 180.813   4
  -4  -6   9 371.955 220.941   1
  -4   6   8 2383.32 298.649   2
  -4   6   8 2374.94 287.025   1
   4   6  -8 2690.39 540.015   4
  -4  -6   8 1820.87 434.852   1
  -4   6   7 39.0403 47.0706   1
  -4   6   7 57.5250 59.6468   2
   4   6  -7 86.8150 157.632   4
  -4  -6   7 127.348 178.306   1
  -4   6   6 104.756 72.4064   1
  -4   6   6 252.926 111.445   2
   4   6  -6 367.393 259.996   4
  -4  -6   6 97.4421 101.611   1
  -4   6   5 1185.74 203.379   2
  -4   6   5 880.232 190.978   1
   4   6  -5 1079.60 354.729   4
  -4  -6   5 951.372 324.543   1
  -4   6   4-16.5699 39.0705   1
  -4   6   4 71.8321 66.2474   2
  -4  -6   4 85.4596 145.989   1
  -4   6   3 281.496 119.923   1
  -4   6   3 509.476 134.929   2
   4  -6  -2 1341.14 353.821   3
   4   6  -2 895.934 459.054   3
  -4   6   2 1549.38 227.708   2
  -4   6   2 980.208 212.334   1
   4  -6  -1 559.181 245.218   3
   4   6  -1 1030.32 513.812   3
  -4   6   1 1138.95 192.895   2
  -4   6   1 718.074 193.563   1
   4  -6   0 1068.23 320.149   3
   4   6   0 756.380 499.034   3
  -4   6   0 726.324 149.397   2
  -4   6   0 800.876 214.293   1
   4  -6   1 220.572 188.300   3
   4   6   1 160.085 271.455   3
  -4   6  -1 189.782 85.4632   2
  -4   6  -1 232.228 131.312   1
   4  -6   2 53.6966 105.895   3
   4   6   2-184.872 136.518   3
  -4   6  -2 98.4951 66.7645   1
   4   6   3 359.313 271.980   3
  -4   6  -3 847.302 160.781   2
   4   6   3 724.028 352.297   2
   4  -6   3 563.670 220.293   3
   4   6   4-36.4895 267.848   3
   4   6   4 1215.46 529.537   2
  -4   6  -4 724.138 149.311   2
   4  -6   4 557.871 272.875   3
   4   6   5-15.0882 110.094   3
   4   6   5 240.099 219.438   2
  -4   6  -5 67.4689 50.7091   2
   4   6   6 364.715 209.542   3
   4   6   6 377.579 350.643   2
  -4   6  -6 142.639 65.1337   2
   4   6   7 127.798 102.119   3
   4   6   7 165.646 212.224   2
   4   6   8 734.835 380.191   2
   4   6   8 575.233 333.260   3
   4   6   9-186.265 256.000   2
   4   6   9 145.203 255.583   3
   4   6  10 933.137 453.970   2
   4   6  10 156.123 183.180   3
   4   6  11 898.732 467.022   2
   4   6  11 55.2776 164.002   3
   4   6  12 1052.17 535.396   2
   4   6  13 437.541 436.487   2
   4   6  14 642.201 383.452   2
   4   6  15 411.316 368.981   2
   4   6  16-17.9839 92.4888   2
   4   6  17 176.256 157.173   2
   4   6  18-27.6242 174.129   2
   4   6  19 138.893 270.718   2
   4   6  20 1228.48 534.910   2
   4   6  21 93.2689 186.315   2
   4   6  22 144.204 251.438   2
   4   6  23-230.561 341.305   2
  -4  -7  27-33.2551 79.6904   1
   4   7 -26 750.179 272.628   4
  -4  -7  26 962.470 338.685   1
  -4   7  25 48.9330 64.4617   2
  -4  -7  25-80.7279 86.5332   1
   4   7 -25 154.337 137.285   4
  -4   7  24 111.844 114.324   2
  -4  -7  24 18.2412 90.4476   1
   4   7 -24-0.67327 47.7024   4
  -4   7  23 13.8273 41.6021   2
  -4  -7  23-75.5666 102.377   1
   4   7 -23 49.8660 109.406   4
  -4   7  22 262.251 153.692   2
  -4  -7  22 875.296 297.695   1
   4   7 -22 690.913 273.831   4
  -4   7  21-40.3175 64.7786   2
  -4  -7  21-5.65676 74.5328   1
   4   7 -21 92.8483 122.872   4
  -4   7  20 218.852 133.956   2
  -4  -7  20 160.998 102.783   1
   4   7 -20 370.930 196.603   4
  -4  -7  19 129.314 139.560   1
  -4   7  19 45.8576 44.8469   2
   4   7 -19 31.1371 40.1998   4
  -4  -7  18 878.562 294.575   1
  -4   7  18 836.953 235.909   2
   4   7 -18 671.667 308.797   4
  -4  -7  17 36.6097 82.7845   1
  -4   7  17 198.952 114.151   2
  -4  -7  16 99.4393 104.809   1
  -4   7  16-26.1534 23.7126   2
   4   7 -16-4.58756 66.4343   4
  -4  -7  15-1.98569 60.1775   1
  -4   7  15 38.7471 66.5955   2
  -4  -7  14-21.9681 72.1988   1
  -4   7  14 113.741 87.1624   2
   4   7 -14 171.465 182.127   4
  -4  -7  13 697.961 281.754   1
  -4   7  13 1640.69 291.079   2
   4   7 -13 983.688 330.475   4
  -4  -7  12 41.9423 43.5772   1
  -4   7  12-16.9285 54.0475   2
  -4  -7  11 30.7885 93.2936   1
  -4   7  11 47.0088 49.1433   2
   4   7 -11 197.933 146.025   4
  -4   7  10-47.1155 66.6623   2
   4   7 -10 141.358 150.267   4
  -4  -7  10-48.5606 63.6752   1
  -4   7   9 509.535 160.833   2
   4   7  -9 792.630 324.078   4
  -4  -7   9 728.364 284.485   1
  -4   7   8 112.531 88.1073   2
   4   7  -8 56.3867 114.935   4
  -4  -7   8 168.747 195.543   1
  -4   7   7 139.266 95.0291   2
   4   7  -7-81.0603 125.750   4
  -4  -7   7-61.7067 76.7862   1
  -4   7   6 130.887 87.1130   2
   4   7  -6 239.654 191.580   4
  -4  -7   6 489.218 220.696   1
  -4   7   5 219.913 93.0801   2
   4   7  -5 25.6898 63.9259   4
  -4  -7   5 53.5385 84.6970   1
  -4   7   4 74.2847 69.7223   2
  -4  -7   4 185.375 140.522   1
  -4   7   3 12.5700 48.4289   2
  -4  -7   3 83.3134 103.277   1
  -4   7   2 154.121 93.0835   2
  -4   7   1 1600.19 281.147   2
   4   7   0 53.4765 135.681   3
  -4   7   0-11.2025 43.2198   2
   4   7   1 310.051 283.051   3
  -4   7  -1 123.710 101.472   2
   4   7   2 140.468 220.887   3
   4   7   2 428.629 293.348   2
  -4   7  -2 31.8608 56.0831   2
   4   7   3-107.683 189.248   3
   4   7   3 260.070 246.022   2
  -4   7  -3-40.7013 58.4875   2
   4   7   4 58.1249 156.036   3
   4   7   4-216.053 204.479   2
  -4   7  -4 60.4259 73.7721   2
   4   7   5 81.1860 115.226   3
   4   7   5 556.075 344.731   2
   4   7   6-25.6802 173.797   3
   4   7   6 358.080 353.802   2
   4   7   7 256.372 313.627   3
   4   7   7 201.185 244.600   2
   4   7   8-23.8155 153.569   3
   4   7   8 251.002 345.361   2
   4   7   9 257.797 277.851   3
   4   7   9-244.555 239.736   2
   4   7  10 897.383 561.981   2
   4   7  10 894.417 369.631   3
   4   7  11 832.280 544.602   2
   4   7  11 99.2986 147.190   3
   4   7  12 227.595 328.620   2
   4   7  12-214.887 302.429   3
   4   7  13 186.374 223.171   2
   4   7  13 202.063 180.835   3
   4   7  14-8.12181 162.150   2
   4   7  14 436.298 370.642   3
   4   7  15 216.991 266.971   2
   4   7  16 502.185 340.412   2
   4   7  17-168.950 209.731   2
   4   7  18 27.1936 294.586   2
   4   7  19 398.731 372.293   2
   4   7  20 86.7030 139.113   2
   4   7  21 932.478 562.465   2
   4   7  22 80.2222 162.847   2
   4   7  23 145.403 236.969   2
  -4  -8  26 246.083 190.893   1
  -4  -8  25 464.657 240.849   1
  -4  -8  24 123.069 140.710   1
  -4  -8  23-152.260 140.728   1
   4   8 -23 239.192 194.867   4
  -4   8  22-122.940 124.055   2
  -4  -8  22 16.2912 97.5482   1
   4   8 -22 90.4510 102.898   4
  -4   8  21 119.774 112.817   2
  -4  -8  21 71.9868 60.5734   1
   4   8 -21-62.1858 127.297   4
  -4   8  20 14.2246 57.5571   2
  -4  -8  20 64.7861 75.7055   1
   4   8 -20-24.2814 53.0406   4
  -4  -8  19 785.086 267.044   1
  -4   8  19 591.936 229.645   2
   4   8 -19 670.264 317.145   4
  -4  -8  18 262.540 145.931   1
  -4   8  18 396.883 162.890   2
   4   8 -18 476.601 256.206   4
  -4  -8  17 319.220 177.507   1
  -4   8  17 329.909 148.329   2
   4   8 -17 451.035 286.741   4
  -4  -8  16 327.852 147.333   1
  -4   8  16 394.735 177.310   2
  -4  -8  15 745.679 271.784   1
  -4   8  15 675.109 214.868   2
   4   8 -15 392.403 234.801   4
  -4  -8  14 322.772 177.722   1
  -4   8  14 733.930 224.671   2
  -4  -8  13 212.297 167.909   1
  -4   8  13 168.516 127.131   2
   4   8 -13 420.835 230.314   4
  -4  -8  12 1125.46 309.184   1
  -4   8  12 1335.12 289.608   2
   4   8 -12 923.777 386.409   4
  -4  -8  11 899.985 315.601   1
  -4   8  11 630.984 193.206   2
   4   8 -11 1192.41 442.445   4
  -4  -8  10-36.9765 73.5595   1
  -4   8  10 53.1112 69.4882   2
   4   8 -10 8.01709 76.9101   4
  -4   8   9-0.75154 44.2166   2
   4   8  -9 85.5166 160.569   4
  -4  -8   9-0.64947 57.3545   1
  -4   8   8 123.149 63.1216   2
   4   8  -8 69.2203 146.537   4
  -4  -8   8 236.298 175.953   1
  -4   8   7 125.614 101.667   2
   4   8  -7 189.405 181.648   4
  -4  -8   7-48.1178 100.209   1
  -4   8   6 406.001 139.974   2
   4   8  -6 494.646 304.028   4
  -4  -8   6 105.413 74.6103   1
  -4   8   5-49.1504 74.4138   2
   4   8  -5 71.3872 194.205   4
  -4  -8   5 219.069 155.820   1
  -4   8   4 198.156 127.504   2
  -4  -8   4 334.958 189.513   1
  -4   8   3 31.0300 46.8659   2
  -4  -8   3 204.707 161.811   1
  -4   8   2 472.777 165.703   2
  -4  -8   2 547.367 225.711   1
  -4   8   1 258.695 102.753   2
  -4   8   0 212.948 101.062   2
   4   8   1 495.282 337.130   2
  -4   8  -1 185.263 118.628   2
   4   8   2 403.705 407.506   3
   4   8   2-4.39459 134.395   2
  -4   8  -2 246.810 136.097   2
   4   8   3 81.4455 357.192   3
   4   8   3 60.9803 224.468   2
   4   8   4 750.009 439.021   3
   4   8   4-488.098 441.167   2
   4   8   5 327.373 240.529   3
   4   8   5 241.060 287.689   2
   4   8   6 991.673 549.647   2
   4   8   7 18.1730 191.863   3
   4   8   7 323.004 294.049   2
   4   8   8 459.440 472.792   3
   4   8   8 925.709 479.129   2
   4   8   9 89.1985 125.323   3
   4   8   9-403.160 267.975   2
   4   8  10 690.859 340.213   3
   4   8  10 279.559 317.039   2
   4   8  11 98.6786 84.3482   3
   4   8  11-141.889 224.043   2
   4   8  12 140.550 222.306   3
   4   8  12 435.286 470.965   2
   4   8  13 303.758 254.144   3
   4   8  13 393.337 448.308   2
   4   8  14 1227.07 572.585   2
   4   8  14 693.248 399.155   3
   4   8  15 427.629 426.384   2
   4   8  15 392.226 335.636   3
   4   8  16 27.5606 170.095   2
   4   8  16-44.1629 133.327   3
   4   8  17 376.352 355.232   2
   4   8  17 301.322 220.617   3
   4   8  18 302.629 286.452   2
   4   8  18 79.8319 180.243   3
   4   8  19-109.462 214.851   2
   4   8  20-180.463 256.022   2
   4   8  21 840.239 596.347   2
   4   8  22 1926.50 843.256   2
   4   8  23 1173.46 628.960   2
  -4  -9  22 201.995 176.234   1
  -4  -9  21 382.492 203.013   1
  -4  -9  20 39.4418 124.810   1
  -4   9  19-19.3052 53.0256   2
  -4  -9  19 13.1755 55.6402   1
   4   9 -19 51.0829 147.555   4
  -4  -9  18 120.631 157.160   1
  -4   9  18 297.892 181.730   2
   4   9 -18 272.156 219.372   4
  -4  -9  17 275.859 188.167   1
  -4   9  17 10.4759 82.9905   2
   4   9 -17 321.944 243.679   4
  -4  -9  16 97.3028 121.414   1
  -4   9  16-14.1614 65.8270   2
   4   9 -16 142.416 167.129   4
  -4  -9  15 450.184 223.572   1
  -4   9  15 82.7313 114.641   2
   4   9 -15 339.701 228.830   4
  -4  -9  14 129.174 125.685   1
  -4   9  14 269.779 177.912   2
   4   9 -14 416.146 250.403   4
  -4  -9  13-36.5954 107.265   1
  -4   9  13 307.407 166.668   2
  -4  -9  12 412.478 200.397   1
  -4   9  12 280.204 144.918   2
   4   9 -12 440.612 295.996   4
  -4  -9  11-6.44408 70.9834   1
  -4   9  11 94.1730 91.9730   2
   4   9 -11 202.863 226.824   4
  -4  -9  10-19.2534 81.7242   1
  -4   9  10 21.4139 114.649   2
   4   9 -10 105.815 114.182   4
  -4  -9   9 749.659 247.193   1
  -4   9   9 238.301 129.008   2
   4   9  -9 1226.87 433.975   4
  -4   9   8 268.138 166.454   2
   4   9  -8 472.474 283.370   4
  -4  -9   8 211.449 156.662   1
  -4   9   7-21.3886 47.3438   2
   4   9  -7 49.4672 119.484   4
  -4  -9   7 27.6445 72.2563   1
  -4   9   6 111.375 110.061   2
   4   9  -6-68.5854 195.264   4
  -4  -9   6-34.1719 96.0643   1
  -4   9   5 336.326 162.990   2
   4   9  -5-17.3929 139.078   4
  -4  -9   5 46.9360 78.0367   1
  -4   9   4 154.626 148.970   2
   4   9  -4 239.349 255.523   4
  -4  -9   4 33.7728 105.272   1
  -4   9   3-11.8644 71.9234   2
  -4  -9   3 176.301 166.073   1
  -4   9   2 302.087 161.059   2
  -4  -9   2 319.156 198.934   1
  -4   9   1 189.333 136.176   2
  -4  -9   1 497.862 217.523   1
   4   9   0-92.3638 199.495   2
  -4   9   0 127.355 94.1967   2
  -4  -9   0 198.710 194.270   1
   4   9   1 646.879 423.045   2
   4   9   2 760.843 547.115   2
   4   9   3-24.9606 209.323   2
   4   9   4-55.1949 163.468   2
   4   9   5 293.689 377.789   3
   4   9   5-420.091 397.518   2
   4   9   6 461.751 337.583   3
   4   9   6 268.020 278.869   2
   4   9   7 325.543 376.647   3
   4   9   7 64.6054 224.535   2
   4   9   8-214.687 312.027   3
   4   9   8 169.692 387.072   2
   4   9   9 440.202 342.022   2
   4   9  10 62.5607 292.500   3
   4   9  10 495.480 489.519   2
   4   9  11 236.349 137.103   3
   4   9  11 373.881 323.831   2
   4   9  12 7030.92 1687.45   2
   4   9  13 811.596 539.358   2
   4   9  14 1735.96 823.892   2
   4   9  15 302.043 423.425   2
   4   9  16 785.166 604.860   2
   4   9  17 150.235 137.015   2
   4   9  18 645.977 497.044   2
  -4  10  15 300.080 199.590   2
  -4  10  14 135.662 111.285   2
  -4  10  13 121.461 131.224   2
   4  10 -13 219.671 210.673   4
  -4  10  12 425.840 243.321   2
   4  10 -12 722.103 349.897   4
  -4  10  11 801.298 302.186   2
   4  10 -11 1181.72 478.044   4
  -4  10  10 165.678 158.811   2
   4  10 -10-302.546 283.575   4
  -4  10   9 347.738 205.120   2
   4  10  -9 440.608 288.491   4
  -4  10   8 322.316 147.198   2
   4  10  -8 302.366 229.595   4
  -4  10   7 58.2653 104.898   2
   4  10  -7 378.075 307.123   4
  -4  10   6-206.781 205.827   2
   4  10  -6 147.459 175.139   4
  -4  10   5 25.8673 69.4185   2
   4  10  -5 92.8385 186.890   4
   4  10  -4 208.763 274.742   4
  -4  10   4-92.6878 138.528   2
   4  10  -3 302.264 301.281   4
  -4  10   3 216.035 96.4775   2
  -4  10   2-3.47116 132.821   2
   4  10   0 4778.87 1294.68   2
   4  10   1 1516.68 659.812   2
   4  10   2-22.1181 128.993   2
   4  10   3 320.406 327.283   2
   4  10   4 188.683 395.051   2
   4  10   5 6.16676 319.265   2
   4  10   6 449.682 543.981   2
   4  10   7 1041.88 632.555   2
   4  10   8 161.931 311.615   2
   4  10   9-240.230 264.837   2
   4  10  10 137.697 300.756   2
  -4  11  10 57.4467 73.9088   2
  -4  11   9 228.272 182.842   2
  -4  11   8 578.287 270.205   2
  -4  11   7-4.35719 112.697   2
  -4  11   6-135.144 196.034   2
  -4  11   5 69.1265 66.6660   2
  -5   0  30 101.769 141.041   1
  -5   0  29 218.571 175.501   1
  -5   0  28-58.8497 49.5221   1
  -5   0  27 272.009 142.904   1
  -5   0  26 180.106 171.270   1
  -5   0  25 247.976 181.407   1
  -5   0  24 161.553 145.744   1
  -5   0  23 7648.75 868.013   1
  -5   0  22 68.9596 69.1773   1
  -5   0  21 92.0721 135.656   1
  -5   0  20 271.184 192.285   1
  -5   0  19 319.177 177.439   1
  -5   0  18 27.2610 51.8674   1
  -5   0  17 826.430 301.713   1
  -5   0  16 40.5271 93.9808   1
   5   0 -16-33.8680 23.4222   4
  -5   0  15 3341.28 591.691   1
   5   0 -15 3083.99 210.979   4
  -5   0  14 57.6963 91.7055   1
   5   0 -14-16.9148 16.4180   4
  -5   0  13 1452.34 401.596   1
   5   0 -13 2055.72 165.334   4
   5   0 -12-6.67103 18.5171   4
  -5   0  12 71.7290 130.676   1
   5   0 -11 1392.21 125.159   4
  -5   0  11 972.349 311.734   1
   5   0 -10-5.03512 13.1956   4
  -5   0  10-138.737 160.089   1
  -5   0   9 4695.54 712.364   1
   5   0  -9 5902.73 233.594   4
  -5   0   8-49.5839 109.742   1
   5   0  -8 13.6662 16.7843   4
  -5   0   7 26.8519 36.5374   1
   5   0  -7 9.34463 4.49078   4
   5   0  -6-64.5987 147.584   3
  -5   0   6 81.3835 176.864   1
   5   0  -6-11.7770 11.0200   4
   5   0  -5 89.6206 176.535   3
  -5   0   5 279.374 193.047   1
   5   0  -5 55.4169 24.1869   4
   5   0  -4 256.397 247.900   3
   5   0  -4-5.16863 12.6361   4
   5   0  -3 3040.07 742.377   3
   5   0  -3 2311.60 166.672   4
   5   0  -2 265.691 346.951   3
   5   0  -2 26.7575 27.1636   4
   5   0  -1 57.4735 198.731   3
   5   0  -1 27.2205 30.9011   4
   5   0   0 95.7949 167.049   3
   5   0   0-24.3011 27.8545   4
   5   0   1 2284.89 255.842   4
   5   0   1 3712.05 776.485   3
   5   0   2 211.375 366.465   3
   5   0   3 236.523 312.177   3
   5   0   4-88.0359 175.517   3
   5   0   5 20.6183 179.313   3
  -5   1  30 152.802 111.249   2
  -5   1  30 115.237 120.242   1
  -5  -1  29 27.9342 97.6846   1
  -5   1  29 143.650 133.382   1
  -5  -1  28 697.279 341.849   1
  -5   1  28 379.693 206.595   1
  -5  -1  27 83.0991 144.778   1
  -5   1  27 102.242 84.0753   1
  -5  -1  26 105.877 115.784   1
  -5   1  26 372.019 188.056   1
  -5  -1  25 893.125 317.099   1
  -5   1  25 1152.49 316.842   1
  -5  -1  24 703.722 292.954   1
  -5   1  24 271.354 188.428   1
  -5  -1  23 63.8054 76.8098   1
   5   1 -23-1.19340 24.0226   4
  -5  -1  22 1347.95 377.134   1
  -5   1  22 973.368 299.932   1
   5   1 -22 1095.61 181.174   4
  -5  -1  21-45.6600 85.6164   1
  -5   1  21 73.6397 124.271   1
   5   1 -21 15.1015 14.2579   4
  -5  -1  20 189.037 167.655   1
  -5   1  20 33.9529 66.5965   1
   5   1 -20 58.7528 47.4907   4
  -5   1  19 16.6739 44.1366   1
   5   1 -19 36.6934 34.1853   4
  -5  -1  18-115.054 120.590   1
  -5   1  18-70.7867 107.043   1
   5   1 -18 26.3795 27.4989   4
  -5  -1  17 276.503 140.579   1
  -5   1  17 168.837 146.423   1
   5   1 -17 342.707 84.7090   4
  -5  -1  16 768.527 303.055   1
  -5   1  16 621.952 264.731   1
   5   1 -16 720.709 125.882   4
  -5  -1  15 511.151 223.924   1
  -5   1  15 585.072 257.688   1
   5   1 -15 242.789 72.5744   4
  -5  -1  14 244.496 162.702   1
  -5   1  14 433.692 215.922   1
   5   1 -14 626.557 118.786   4
  -5   1  13 419.188 202.493   1
   5   1 -13 354.048 88.2843   4
  -5  -1  13 79.7837 60.1938   1
  -5   1  12 40.6535 53.6850   1
   5   1 -12 44.8681 33.2238   4
  -5  -1  12 35.5099 52.5496   1
   5   1 -11 19.3166 32.1655   4
  -5  -1  11 182.793 169.380   1
  -5   1  11 18.2021 109.856   1
   5   1 -10-22.3446 30.3168   4
  -5  -1  10 50.8954 114.942   1
  -5   1  10-159.062 131.112   1
  -5  -1   9 2479.85 528.526   1
  -5   1   9 2215.37 470.730   1
   5   1  -9 2444.34 256.867   4
   5   1  -8 679.741 146.606   4
  -5  -1   8 574.180 248.797   1
  -5   1   8 431.089 203.962   1
   5   1  -7 1018.46 168.360   4
  -5  -1   7 570.739 256.765   1
  -5   1   7 646.214 267.432   1
   5  -1  -6 794.467 491.874   3
   5   1  -6 587.179 329.256   3
  -5  -1   6 143.005 139.788   1
   5   1  -6 335.611 110.045   4
  -5   1   6 262.272 106.622   1
   5  -1  -5 1447.86 529.157   3
   5   1  -5 1069.61 421.838   3
  -5   1   5 2427.39 506.812   1
   5   1  -5 1191.51 198.288   4
   5  -1  -4 1818.18 626.966   3
   5   1  -4 1548.34 568.646   3
   5   1  -4 2237.98 270.493   4
   5  -1  -3-34.7674 176.292   3
   5   1  -3 187.652 255.350   3
   5   1  -3 171.093 91.2201   4
   5  -1  -2 139.404 264.873   3
   5   1  -2 382.650 303.217   3
   5   1  -2 76.8181 54.2134   4
   5  -1  -1 31.0121 160.267   3
   5   1  -1 174.495 251.476   3
   5   1  -1 36.0610 53.8712   4
   5  -1   0 777.668 405.045   3
   5   1   0 580.517 342.846   3
   5  -1   1 371.499 272.465   3
   5   1   1 293.367 315.453   3
   5   1   2 131.067 216.606   3
   5  -1   2 79.5936 194.603   3
   5  -1   3 281.593 181.218   3
   5   1   3 404.880 371.607   3
   5  -1   4 112.275 222.218   3
   5   1   4-59.6271 140.306   3
   5   1   5 2688.83 660.264   3
  -5   2  30 152.574 111.196   1
  -5   2  29 185.859 113.949   2
  -5  -2  29 108.050 125.864   1
  -5   2  29 105.979 145.400   1
  -5   2  28 185.433 119.288   2
  -5  -2  28 244.278 212.945   1
  -5   2  28 208.307 124.958   1
  -5   2  27 100.139 67.1093   2
  -5  -2  27 220.245 176.275   1
   5   2 -27 162.452 80.2691   4
  -5   2  27 191.816 139.842   1
  -5   2  26-20.6640 22.6812   2
  -5   2  26-27.1832 59.0892   1
  -5   2  25 1160.63 245.657   2
   5   2 -25 891.177 177.891   4
  -5  -2  25 1016.71 366.045   1
  -5   2  25 783.129 261.914   1
  -5  -2  24 587.406 263.330   1
   5   2 -24 806.873 168.613   4
  -5   2  24 468.052 215.346   1
  -5  -2  23 107.274 114.756   1
  -5   2  23 51.7280 105.296   1
   5   2 -23-38.2558 51.4987   4
  -5  -2  22 1616.62 407.947   1
   5   2 -22 1589.81 228.687   4
  -5   2  22 1319.57 347.223   1
  -5  -2  21 67.3457 80.0497   1
  -5   2  21 187.457 150.832   1
   5   2 -21 65.3121 42.6149   4
  -5  -2  20 30.3609 78.1363   1
  -5   2  20 63.1135 106.285   1
   5   2 -20 147.479 85.3778   4
  -5   2  19-51.7761 69.4031   1
   5   2 -19 68.7849 60.1030   4
  -5  -2  18 204.416 148.496   1
  -5   2  18 645.789 219.666   1
   5   2 -18 429.048 115.522   4
  -5  -2  17-61.4927 99.4505   1
  -5   2  17-92.4116 97.7138   1
   5   2 -17 26.5271 52.5372   4
  -5  -2  16 650.901 296.053   1
  -5   2  16 599.830 217.655   1
   5   2 -16 826.736 166.031   4
  -5  -2  15 299.367 184.106   1
  -5   2  15 271.142 165.032   1
   5   2 -15 324.469 103.416   4
  -5  -2  14 163.164 124.485   1
  -5   2  14 106.132 136.684   1
   5   2 -14 93.0233 70.7126   4
  -5   2  13 1790.19 397.843   1
   5   2 -13 1752.87 261.209   4
  -5  -2  13 1217.68 369.967   1
  -5   2  12 168.157 158.630   1
   5   2 -12 242.117 100.687   4
  -5  -2  12 391.457 253.183   1
  -5   2  11 127.837 152.941   1
   5   2 -11-30.4909 40.4772   4
  -5  -2  11-24.0277 68.0458   1
   5   2 -10 256.243 121.302   4
  -5  -2  10 111.953 126.421   1
  -5   2  10 250.373 174.305   1
   5   2  -9 54.1841 73.4232   4
  -5  -2   9-48.0649 93.6637   1
  -5   2   9-31.9043 47.4194   1
   5   2  -8 40.8032 40.3360   4
  -5  -2   8 262.149 191.584   1
  -5   2   8 127.906 127.499   1
   5   2  -7 89.6887 89.5969   4
  -5  -2   7 78.0999 112.246   1
  -5   2   7 145.666 134.114   1
   5  -2  -6 554.881 370.407   3
   5   2  -6 107.272 142.880   3
   5   2  -6 222.404 100.914   4
  -5  -2   6 373.251 235.253   1
  -5   2   6 341.552 194.695   1
   5  -2  -5 8.66691 125.646   3
   5   2  -5 240.670 275.414   3
   5   2  -5-48.7102 69.7847   4
  -5   2   5-27.0475 93.1669   1
   5  -2  -4 26.1305 102.827   3
   5   2  -4-7.98951 176.995   3
   5   2  -4 100.161 68.4738   4
  -5   2   4 26.1615 50.1137   1
   5   2  -3 56.8509 357.092   3
   5   2  -3-43.5014 52.8957   4
   5  -2  -2 621.326 355.399   3
   5   2  -2 1276.14 549.838   3
   5   2  -2 1013.53 240.708   4
   5  -2  -1 1635.04 508.449   3
   5   2  -1 1682.71 600.419   3
   5  -2   0 4538.79 805.930   3
   5   2   0 4411.62 855.948   3
   5  -2   1 191.123 252.157   3
   5   2   1 245.816 384.047   3
   5   2   2 228.584 310.811   3
   5  -2   2 403.927 304.471   3
   5   2   3 899.880 422.426   3
   5  -2   3 615.551 336.625   3
   5  -2   4-63.4385 95.1080   3
   5   2   4 309.733 320.770   3
   5   2   5 9.59354 118.078   3
   5   2   6 412.205 338.842   3
  -5   3  30-48.8140 86.9999   1
  -5   3  29 308.198 155.238   1
   5   3 -29 442.350 145.667   4
  -5   3  28 235.034 158.685   1
  -5   3  28 39.0737 44.5289   2
  -5  -3  28 182.545 152.180   1
   5   3 -28 40.9229 35.7291   4
  -5   3  27 141.585 103.992   2
  -5  -3  27 84.3205 110.498   1
   5   3 -27 135.646 99.3655   4
  -5   3  27 249.067 193.816   1
  -5   3  26 227.015 116.310   2
  -5  -3  26 233.714 134.230   1
   5   3 -26 233.218 98.7887   4
  -5   3  26 211.467 166.090   1
  -5   3  25 28.3955 44.1525   2
   5   3 -25 228.900 104.543   4
  -5   3  25 247.422 164.217   1
  -5   3  24-15.8533 50.1942   2
  -5  -3  24 202.327 205.550   1
  -5   3  24 272.433 162.420   1
   5   3 -24 91.0784 69.5247   4
  -5   3  23 115.094 76.6978   2
  -5  -3  23 219.778 160.612   1
   5   3 -23-28.6335 35.2212   4
  -5   3  22 147.600 96.4727   2
  -5  -3  22 262.549 188.268   1
  -5   3  22 249.139 167.596   1
   5   3 -22 1.67204 32.0331   4
  -5   3  21 2.05308 17.1387   2
  -5  -3  21-49.2616 95.5896   1
  -5   3  21 9.41004 40.7926   1
   5   3 -21 75.1807 42.0641   4
  -5   3  20 135.544 91.2283   2
  -5  -3  20 13.3258 54.8774   1
  -5   3  20 114.451 124.596   1
   5   3 -20 94.3366 69.9502   4
  -5  -3  19-56.6473 82.4516   1
  -5   3  19 43.9401 39.9606   2
   5   3 -19 51.0721 32.1696   4
  -5  -3  18 240.437 192.273   1
  -5   3  18 232.543 139.100   1
   5   3 -18 166.554 105.102   4
  -5  -3  17 95.7609 64.1460   1
  -5   3  17 50.9798 94.8759   1
   5   3 -17-65.0369 55.1009   4
  -5  -3  16 286.432 193.677   1
  -5   3  16 357.202 201.910   1
   5   3 -16 174.365 111.098   4
  -5  -3  15 499.924 242.132   1
  -5   3  15 742.208 247.058   1
   5   3 -15 517.880 151.845   4
  -5  -3  14 1127.88 361.771   1
  -5   3  14 1057.12 293.855   1
   5   3 -14 1123.01 238.933   4
  -5  -3  13 2620.96 543.119   1
  -5   3  13 1680.70 376.117   1
   5   3 -13 2866.62 394.125   4
  -5   3  12 1710.75 388.793   1
   5   3 -12 1468.91 279.780   4
  -5  -3  12 833.890 324.640   1
  -5   3  11 75.0811 84.4842   1
   5   3 -11 102.253 103.658   4
  -5   3  10 474.582 199.442   1
   5   3 -10 587.930 206.760   4
  -5  -3  10 429.664 245.524   1
   5   3  -9 561.422 185.821   4
  -5  -3   9 623.884 275.490   1
  -5   3   9 753.703 250.501   1
   5   3  -8 1320.59 286.995   4
  -5  -3   8 1268.22 385.357   1
  -5   3   8 1356.11 333.599   1
   5   3  -7 1193.94 280.366   4
  -5  -3   7 1138.42 351.901   1
  -5   3   7 889.978 287.931   1
   5   3  -6 445.266 153.611   4
  -5  -3   6 545.514 257.762   1
  -5   3   6 185.526 164.124   1
   5  -3  -5 2184.85 597.868   3
   5   3  -5 3440.15 848.214   3
  -5   3   5 2434.60 480.309   1
   5   3  -5 3213.23 480.960   4
   5  -3  -4 111.602 226.119   3
   5   3  -4 285.685 531.993   3
   5   3  -4 151.853 107.546   4
  -5   3   4 45.5501 56.5218   1
   5  -3  -3 224.580 261.161   3
   5   3  -3 260.852 285.473   3
   5   3  -3 204.098 131.496   4
  -5   3   3 139.663 111.436   1
   5  -3  -2 222.662 233.869   3
   5   3  -2 617.338 400.012   3
   5  -3  -1 77.9215 115.303   3
   5   3  -1 251.824 221.634   3
   5  -3   0 436.573 291.896   3
   5   3   0 470.363 267.954   3
   5  -3   1-12.7665 104.112   3
   5   3   1 74.0504 244.498   3
   5   3   2 2945.18 798.309   3
   5  -3   2 1337.30 443.277   3
   5   3   3 278.092 589.595   3
   5  -3   3-20.9135 173.375   3
   5   3   4-74.6185 183.440   3
   5  -3   4 343.666 317.131   3
   5   3   5 373.447 259.429   3
   5   3   6 646.501 409.899   3
   5   3   7-36.5807 187.140   3
   5   3   8 157.535 195.263   3
  -5   4  30-52.2641 111.772   1
   5   4 -30-5.60137 35.9097   4
  -5   4  29 280.014 182.536   1
   5   4 -29-50.2299 58.7574   4
  -5   4  28 1150.81 338.949   1
   5   4 -28 1315.85 265.157   4
  -5   4  27 172.121 153.144   1
  -5   4  27 151.433 118.047   2
  -5  -4  27 21.5714 67.3651   1
   5   4 -27-49.5889 68.3958   4
  -5   4  26-45.5998 78.7232   2
  -5  -4  26-11.7690 111.218   1
   5   4 -26 73.5281 91.1472   4
  -5   4  25-1.51152 57.7399   2
  -5  -4  25 12.9190 123.690   1
   5   4 -25 107.963 88.8723   4
  -5   4  25 20.3370 63.2466   1
  -5   4  24 930.865 235.733   2
  -5  -4  24 513.169 254.308   1
   5   4 -24 499.411 153.921   4
  -5   4  24 1025.07 292.383   1
  -5   4  23 340.042 138.285   2
  -5  -4  23 655.688 286.660   1
   5   4 -23 599.252 189.193   4
  -5   4  23 641.988 224.993   1
  -5   4  22 306.547 139.366   2
  -5  -4  22 72.8213 61.2483   1
   5   4 -22 131.917 104.442   4
  -5   4  22 233.274 151.560   1
  -5   4  21 231.611 110.854   2
  -5  -4  21-111.482 66.9033   1
  -5   4  21 74.7580 73.1263   1
   5   4 -21 235.367 120.927   4
  -5  -4  20 62.2905 116.210   1
  -5   4  20 68.9972 75.4091   2
  -5   4  20-34.7857 48.2686   1
   5   4 -20-15.3687 57.3350   4
  -5  -4  19 148.911 141.648   1
  -5   4  19 42.4572 53.6562   2
  -5   4  19 123.279 110.391   1
   5   4 -19 129.115 78.5986   4
  -5  -4  18 239.691 185.734   1
  -5   4  18 249.947 105.769   2
  -5   4  18 237.384 149.613   1
   5   4 -18 173.857 97.4287   4
  -5   4  17-1.36028 27.5839   2
  -5   4  17 119.985 107.263   1
   5   4 -17 43.6128 65.9592   4
  -5  -4  16 345.349 257.396   1
  -5   4  16 232.426 106.846   2
  -5   4  16 293.602 161.144   1
   5   4 -16 286.798 137.449   4
  -5  -4  15 567.463 247.375   1
  -5   4  15 343.155 114.910   2
  -5   4  15 741.571 238.130   1
   5   4 -15 369.312 154.403   4
  -5  -4  14 1286.51 388.371   1
  -5   4  14 1111.05 212.884   2
  -5   4  14 832.561 226.720   1
   5   4 -14 1057.63 284.422   4
  -5   4  13 345.230 168.278   1
  -5   4  13 67.9781 61.4341   2
   5   4 -13-56.8759 86.5711   4
  -5  -4  13 248.172 205.151   1
  -5   4  12 57.7064 61.8318   1
  -5   4  12 12.4382 32.9227   2
   5   4 -12 18.7734 48.5927   4
  -5   4  11 518.462 142.093   2
  -5   4  11 727.670 243.445   1
   5   4 -11 1182.25 302.471   4
  -5  -4  11 897.421 327.748   1
  -5   4  10 902.518 265.140   1
  -5   4  10 617.688 148.970   2
   5   4 -10 1036.66 280.303   4
  -5  -4  10 1452.84 418.897   1
  -5   4   9 71.7763 121.450   1
  -5   4   9 180.649 77.0652   2
   5   4  -9 103.744 124.286   4
  -5  -4   9 42.7305 85.4690   1
  -5   4   8 492.527 205.023   1
  -5   4   8 297.442 92.2309   2
   5   4  -8 380.772 173.579   4
  -5  -4   8 70.4863 111.262   1
  -5   4   7 693.384 147.580   2
   5   4  -7 881.680 278.208   4
  -5  -4   7 514.276 226.835   1
  -5   4   7 528.410 208.235   1
  -5   4   6 977.483 168.921   2
   5   4  -6 1246.01 333.536   4
  -5  -4   6 766.663 324.082   1
  -5   4   6 630.173 224.425   1
   5   4  -5 124.641 158.691   3
  -5   4   5 159.745 71.0992   2
   5   4  -5 258.134 151.207   4
  -5  -4   5 243.666 177.092   1
  -5   4   5 373.101 176.237   1
   5  -4  -4 605.534 314.531   3
   5   4  -4 502.839 424.023   3
  -5   4   4 316.651 92.8432   2
   5   4  -4 481.657 221.502   4
  -5   4   4 426.140 202.237   1
   5  -4  -3 1304.00 501.138   3
   5   4  -3 888.824 433.902   3
  -5   4   3 867.616 150.614   2
   5   4  -3 1375.52 361.228   4
  -5   4   3 1159.99 315.009   1
   5  -4  -2-46.9040 89.1692   3
   5   4  -2 86.6134 181.862   3
  -5   4   2 7.36643 42.4676   2
  -5   4   2 88.4800 118.630   1
   5  -4  -1 404.057 304.496   3
   5   4  -1 305.332 197.797   3
  -5   4   1 109.953 60.8869   2
  -5   4   1 131.779 123.662   1
   5  -4   0 224.523 229.232   3
   5   4   0-5.32418 156.161   3
  -5   4   0 82.0296 47.9869   2
   5  -4   1-93.1926 127.870   3
   5   4   1 91.3936 194.828   3
  -5   4  -1 9.99481 27.4348   2
   5  -4   2 789.477 366.628   3
   5   4   2 867.805 437.059   3
  -5   4  -2 896.322 138.146   2
   5   4   3 87.3958 102.110   3
  -5   4  -3 132.097 52.9543   2
   5  -4   3 126.252 231.565   3
   5   4   4 42.7969 98.8391   3
  -5   4  -4 35.8405 39.2901   2
   5   4   5-168.235 208.370   3
  -5   4  -5 42.8865 29.2601   2
   5   4   6-103.398 220.722   3
   5   4   7 396.453 336.271   3
   5   4   8 1260.76 476.541   3
   5   4   9 229.083 256.806   3
   5   4  10 280.062 201.946   3
   5   5 -29 223.066 122.771   4
  -5   5  28 202.066 147.419   1
   5   5 -28 116.174 96.7885   4
  -5   5  27 232.586 143.769   1
   5   5 -27 132.440 108.772   4
  -5  -5  26 252.831 205.783   1
   5   5 -26 94.8237 58.1558   4
  -5   5  25 142.877 130.185   1
  -5   5  25 29.9862 45.7056   2
  -5  -5  25 156.208 176.808   1
   5   5 -25 52.9115 78.4637   4
  -5   5  24 49.5814 66.9781   1
  -5   5  24 223.644 122.475   2
  -5  -5  24 184.338 134.537   1
   5   5 -24 164.810 131.592   4
  -5   5  23 458.469 165.429   2
  -5  -5  23 596.272 288.805   1
   5   5 -23 448.987 191.377   4
  -5   5  23 392.816 196.121   1
  -5   5  22 65.9990 80.4774   2
  -5  -5  22 47.0243 91.0826   1
   5   5 -22-14.6536 46.0258   4
  -5   5  22-139.412 113.019   1
  -5   5  21 553.577 201.868   2
  -5  -5  21 925.525 362.034   1
   5   5 -21 497.892 202.287   4
  -5   5  21 347.146 163.878   1
  -5  -5  20 161.702 152.169   1
  -5   5  20 48.9763 70.9790   2
   5   5 -20 32.6200 81.0877   4
  -5   5  20 143.695 113.444   1
  -5  -5  19 24.3270 150.754   1
  -5   5  19-6.34748 36.7264   2
   5   5 -19 40.2198 74.5550   4
  -5   5  19-92.0317 75.2567   1
  -5  -5  18 12.7559 104.380   1
  -5   5  18 75.6252 59.1492   2
  -5   5  18 222.392 126.897   1
   5   5 -18 284.977 155.276   4
  -5  -5  17 222.007 166.536   1
  -5   5  17 105.974 76.7559   2
  -5   5  17-16.3266 28.9283   1
   5   5 -17 92.5744 109.591   4
  -5  -5  16 765.781 296.859   1
  -5   5  16 237.107 118.730   2
  -5   5  16 398.475 149.358   1
   5   5 -16 463.895 206.269   4
  -5  -5  15 562.660 296.310   1
  -5   5  15 501.692 150.894   2
  -5   5  15 681.869 203.228   1
   5   5 -15 570.163 220.658   4
  -5  -5  14 166.972 164.778   1
  -5   5  14 53.3714 66.4997   2
  -5   5  14 251.220 138.530   1
   5   5 -14 65.3291 71.6910   4
  -5  -5  13 134.168 175.057   1
  -5   5  13 5.36922 51.6167   2
  -5   5  13 162.765 117.036   1
   5   5 -13 106.423 118.735   4
  -5   5  12 1245.07 224.268   2
  -5   5  12 1042.38 246.194   1
   5   5 -12 1265.19 350.426   4
  -5  -5  12 1293.45 377.227   1
  -5   5  11 226.070 125.110   1
  -5   5  11 323.243 126.353   2
   5   5 -11 418.114 214.993   4
  -5  -5  11 420.864 215.839   1
  -5   5  10 147.555 133.973   1
  -5   5  10 32.4161 40.3695   2
   5   5 -10-19.8999 57.4129   4
  -5  -5  10 93.1540 77.6840   1
  -5   5   9 58.6264 83.0524   1
  -5   5   9 182.599 79.8861   2
   5   5  -9 231.114 139.669   4
  -5  -5   9 245.066 220.129   1
  -5   5   8 102.968 85.9920   1
  -5   5   8 64.3761 53.9370   2
   5   5  -8 81.4184 67.8813   4
  -5  -5   8 251.376 226.640   1
  -5   5   7 597.791 218.170   1
  -5   5   7 401.664 126.648   2
   5   5  -7 251.282 167.777   4
  -5  -5   7 765.044 322.173   1
  -5   5   6 351.508 186.454   1
  -5   5   6 34.4691 40.2887   2
   5   5  -6 123.788 181.431   4
  -5  -5   6 166.491 173.821   1
  -5   5   5 51.3037 59.9687   2
   5   5  -5 99.0436 110.550   4
  -5  -5   5 271.611 206.311   1
  -5   5   5 439.575 198.581   1
  -5   5   4 229.207 88.2362   2
   5   5  -4 337.437 228.642   4
  -5   5   4 300.264 189.209   1
   5   5  -3 169.672 92.2914   3
  -5   5   3 77.2029 53.2750   2
  -5   5   3 138.139 103.885   1
   5  -5  -2 705.578 375.799   3
   5   5  -2 332.950 269.736   3
  -5   5   2 372.689 106.292   2
  -5   5   2 265.076 160.973   1
   5   5  -1 567.158 389.996   3
  -5   5   1 199.108 77.6458   2
  -5   5   1 307.966 205.127   1
   5  -5   0 134.949 222.971   3
   5   5   0 279.667 329.999   3
  -5   5   0 97.3683 56.3105   2
  -5   5   0-17.8910 68.3445   1
   5  -5   1 288.670 291.074   3
   5   5   1-92.3701 224.391   3
  -5   5  -1 42.5503 44.8649   2
   5  -5   2-121.573 90.0479   3
   5   5   2 177.023 247.116   3
  -5   5  -2 32.2973 41.3489   2
   5  -5   3 1955.47 526.025   3
   5   5   3 1505.66 580.706   3
  -5   5  -3 1845.51 215.496   2
   5   5   4 381.962 411.199   3
  -5   5  -4 71.7880 44.8075   2
   5  -5   4 68.0467 155.318   3
   5   5   5 196.444 266.341   3
   5  -5   5 132.902 146.542   3
   5   5   6 350.010 272.727   3
   5   5   7 118.730 193.962   3
   5   5   8 751.610 401.124   3
   5   5   9 324.506 328.234   3
   5   5  10-223.231 219.319   3
   5   5  11 264.010 258.565   3
   5   5  12 436.107 360.150   3
   5   6 -27 24.4224 44.6783   4
   5   6 -26 306.628 143.331   4
   5   6 -25 170.582 133.168   4
  -5  -6  24-120.788 167.655   1
   5   6 -24 149.588 109.349   4
  -5   6  23-5.43426 66.2413   2
  -5  -6  23 193.565 157.954   1
   5   6 -23 168.642 143.735   4
  -5   6  22-36.8549 82.8498   2
  -5  -6  22 126.301 171.866   1
   5   6 -22 370.966 181.037   4
  -5  -6  21 108.610 125.679   1
  -5   6  21 266.735 128.860   2
   5   6 -21 256.844 186.987   4
  -5  -6  20 63.1897 124.131   1
  -5   6  20 136.908 94.0955   2
   5   6 -20-9.72510 82.7063   4
  -5  -6  19 1370.78 409.077   1
  -5   6  19 935.577 237.774   2
   5   6 -19 425.807 206.491   4
  -5  -6  18 0.81280 96.2004   1
  -5   6  18 165.727 108.662   2
   5   6 -18 149.180 134.512   4
  -5   6  17 49.3991 71.5235   2
   5   6 -17 162.644 110.870   4
  -5  -6  16 15.2729 98.4620   1
  -5   6  16 192.985 128.150   2
   5   6 -16 120.502 87.8223   4
  -5  -6  15-88.5454 149.388   1
  -5   6  15 71.5398 82.7922   2
   5   6 -15-17.7578 54.3695   4
  -5  -6  14 66.1354 100.744   1
  -5   6  14 28.2325 59.3396   2
  -5  -6  13 1105.32 349.579   1
  -5   6  13 1329.24 251.301   2
   5   6 -13 2146.00 470.743   4
  -5   6  12 375.517 138.947   2
   5   6 -12 676.424 256.548   4
  -5  -6  12 705.472 309.578   1
  -5   6  11 135.603 78.7321   2
   5   6 -11 243.938 158.463   4
  -5  -6  11 330.281 231.720   1
  -5   6  10 50.9515 51.2339   2
   5   6 -10-14.4297 75.5566   4
  -5  -6  10 235.098 241.154   1
  -5   6   9 456.031 139.111   2
   5   6  -9 754.004 299.716   4
  -5  -6   9 917.735 327.095   1
  -5   6   8 237.787 100.243   2
   5   6  -8 411.317 219.312   4
  -5  -6   8 51.9055 104.823   1
  -5   6   7 387.394 126.719   2
   5   6  -7 553.353 261.546   4
  -5  -6   7 683.106 296.213   1
  -5   6   6-15.4875 41.5410   2
   5   6  -6-64.1464 48.8938   4
  -5  -6   6 68.2362 85.7715   1
  -5   6   5 242.573 110.466   2
   5   6  -5 371.418 237.143   4
  -5  -6   5 150.030 171.279   1
  -5   6   4 47.5575 65.7966   2
   5   6  -4 319.582 242.224   4
  -5  -6   4 139.791 124.756   1
  -5   6   3 414.758 133.393   2
   5  -6  -2 461.634 315.627   3
   5   6  -2-48.0823 250.427   3
  -5   6   2 116.997 70.3515   2
   5  -6  -1 555.914 305.622   3
   5   6  -1 273.007 211.395   3
  -5   6   1 404.713 119.784   2
   5  -6   0 185.741 132.307   3
  -5   6   0 126.839 68.6788   2
   5  -6   1 48.4686 126.058   3
   5   6   1 293.520 359.597   3
  -5   6  -1-18.7932 26.5047   2
   5  -6   2-100.001 169.334   3
  -5   6  -2 92.2706 63.7723   2
   5  -6   3 647.627 289.604   3
   5   6   3 1166.26 607.570   3
   5  -6   4 609.634 331.370   3
   5   6   4 565.247 394.771   3
   5   6   5 292.893 326.202   3
   5  -6   5 312.777 294.993   3
   5   6   6-169.700 249.778   3
   5  -6   6 263.839 318.626   3
   5   6   7 13.0283 153.042   3
   5   6   8 70.4405 201.082   3
   5   6   9 756.331 357.647   3
   5   6  10 719.770 462.414   3
   5   6  11 221.654 374.369   3
   5   6  12 178.808 382.382   3
   5   6  13 230.191 297.951   3
   5   6  14 1389.33 695.321   3
   5   6  15-97.7493 208.674   3
   5   6  19 424.130 320.457   2
   5   7 -24 197.045 168.356   4
  -5  -7  23-111.095 114.194   1
   5   7 -23 118.014 152.478   4
  -5  -7  22 534.096 263.469   1
   5   7 -22 115.314 126.174   4
  -5  -7  21-24.5067 57.1863   1
   5   7 -21 96.1625 77.7223   4
  -5  -7  20 72.9148 104.369   1
  -5   7  20 122.345 92.8738   2
   5   7 -20-89.7637 130.944   4
  -5  -7  19 89.2882 121.883   1
  -5   7  19 133.152 108.702   2
   5   7 -19 48.0965 144.309   4
  -5  -7  18 611.561 288.805   1
  -5   7  18 355.315 158.193   2
   5   7 -18 386.205 241.301   4
  -5  -7  17 168.469 202.529   1
  -5   7  17-17.3263 34.1649   2
   5   7 -17 13.2757 135.330   4
  -5  -7  16-172.569 178.399   1
  -5   7  16 82.4462 73.4053   2
   5   7 -16 166.668 171.980   4
  -5  -7  15 309.252 218.671   1
  -5   7  15 315.357 157.165   2
   5   7 -15 313.034 197.604   4
  -5  -7  14 437.607 223.092   1
  -5   7  14 433.729 164.468   2
   5   7 -14 800.651 368.528   4
  -5   7  13-45.7905 84.2028   2
   5   7 -13-23.3303 104.535   4
  -5  -7  12 36.1009 64.8013   1
  -5   7  12 65.9653 74.6395   2
   5   7 -12 78.1590 93.0667   4
  -5   7  11 75.4685 89.8289   2
   5   7 -11 81.1514 101.799   4
  -5  -7  11-31.4069 86.9669   1
  -5   7  10 631.571 182.663   2
  -5  -7  10 611.742 277.737   1
  -5   7   9 35.1444 30.8326   2
   5   7  -9 47.6686 79.3365   4
  -5  -7   9 204.400 210.940   1
  -5   7   8 131.540 86.6908   2
   5   7  -8 174.976 176.089   4
  -5  -7   8 123.114 140.712   1
  -5   7   7 149.149 80.3885   2
  -5  -7   7 23.2440 90.1534   1
  -5   7   6 773.374 203.332   2
   5   7  -6 769.198 338.082   4
  -5  -7   6 570.537 296.716   1
  -5   7   5-67.5442 62.4176   2
   5   7  -5 252.187 200.100   4
  -5  -7   5 149.276 144.538   1
  -5   7   4 58.2824 77.8949   2
   5   7  -4 110.660 119.234   4
  -5  -7   4 217.561 197.567   1
  -5   7   3-94.6181 74.8940   2
  -5  -7   3-55.9806 62.1493   1
  -5   7   2 117.245 95.5206   2
  -5   7   1 905.532 206.829   2
   5   7   0 479.512 572.226   3
  -5   7   0 285.269 117.102   2
   5   7   1 42.0998 239.697   3
   5   7   2 319.101 192.159   3
   5   7   3-78.7054 263.218   3
   5   7   4 94.4306 283.451   3
   5   7   5 61.9520 125.605   3
   5   7   6-149.564 184.770   3
   5   7   7 288.397 270.202   3
   5   7   8 425.095 387.951   3
   5   7   9 489.832 417.873   3
   5   7  10 219.470 312.498   3
   5   7  11 24.8511 214.422   3
   5   7  12 211.398 360.210   3
   5   7  13 818.857 476.531   3
   5   7  14 201.924 254.243   2
   5   7  14-264.888 218.726   3
   5   7  15 170.045 280.528   2
   5   7  15 1212.40 729.782   3
   5   7  16 278.560 351.486   2
   5   7  16 280.392 383.558   3
   5   7  17-196.141 366.795   2
   5   7  17 156.526 229.403   3
   5   7  18 62.7400 230.391   2
   5   7  18 216.765 355.293   3
   5   7  19 217.151 240.791   2
   5   7  19-129.033 190.847   3
  -5  -8  21 544.867 274.185   1
  -5  -8  20 67.7966 139.640   1
   5   8 -20 243.654 200.317   4
  -5  -8  19 139.832 120.812   1
   5   8 -19 139.578 203.129   4
  -5  -8  18 184.271 148.711   1
  -5   8  18 245.970 133.901   2
   5   8 -18 515.114 283.578   4
  -5   8  17 3.01394 52.5696   2
   5   8 -17-17.0919 83.3040   4
  -5  -8  16 82.0437 161.477   1
  -5   8  16 74.7232 110.882   2
   5   8 -16 101.304 177.589   4
  -5   8  15 49.3916 54.3930   2
   5   8 -15-57.9216 81.4262   4
  -5  -8  14 81.1436 165.585   1
  -5   8  14 127.023 120.856   2
   5   8 -14 241.117 216.801   4
  -5  -8  13 250.883 195.338   1
  -5   8  13 137.495 112.360   2
   5   8 -13 416.734 253.048   4
  -5  -8  12 1512.06 419.943   1
  -5   8  12 876.837 230.167   2
   5   8 -12 1438.69 440.682   4
  -5  -8  11 1608.61 439.948   1
  -5   8  11 1375.69 302.533   2
   5   8 -11 2034.49 557.330   4
  -5   8  10 339.971 144.670   2
   5   8 -10 316.682 260.018   4
  -5  -8  10 431.715 222.063   1
  -5   8   9 193.521 118.343   2
   5   8  -9 116.972 139.659   4
  -5  -8   9 187.624 192.215   1
  -5   8   8 24.2599 50.0449   2
   5   8  -8-14.8316 74.0696   4
  -5  -8   8-25.5706 83.5854   1
  -5   8   7 177.110 121.484   2
  -5  -8   7 40.7465 75.4954   1
  -5   8   6 289.000 152.471   2
   5   8  -6 139.092 108.182   4
  -5  -8   6 74.9749 57.4021   1
  -5   8   5 117.286 103.811   2
   5   8  -5 265.721 223.271   4
  -5  -8   5 269.259 204.948   1
  -5   8   4 178.941 94.5602   2
  -5  -8   4 119.687 147.667   1
  -5   8   3 118.293 114.452   2
   5   8  -3-86.5319 116.984   4
  -5  -8   3 4.69847 90.1271   1
  -5   8   2 405.070 153.040   2
  -5  -8   2 601.664 265.718   1
  -5  -8   1-13.2692 74.0899   1
   5   8   2 315.147 363.279   3
   5   8   3 456.858 493.530   3
   5   8   4 1405.86 735.196   3
   5   8   5 615.420 587.702   3
   5   8   6 458.635 513.234   3
   5   8   7 87.8969 266.324   3
   5   8   8-433.899 366.400   3
   5   8   9-460.128 471.971   3
   5   8  10 185.205 254.133   3
   5   8  11 38.1260 121.326   3
   5   8  12-1.45743 302.169   3
   5   8  12 108.581 170.925   2
   5   8  13 1175.57 561.302   3
   5   8  13 354.841 367.115   2
   5   8  14 68.8834 427.922   3
   5   8  14 258.873 355.984   2
   5   8  15 667.165 514.567   3
   5   8  15 274.679 382.799   2
   5   8  16 384.765 297.407   3
   5   8  16 113.710 303.051   2
   5   8  17-201.254 441.475   2
   5   8  17 218.644 325.911   3
  -5  -9  17 97.0243 135.754   1
  -5  -9  16 9.66568 98.5936   1
  -5  -9  15 483.055 261.010   1
  -5   9  15 621.552 233.850   2
  -5  -9  14-89.5376 84.1479   1
  -5   9  14 47.6612 83.6647   2
   5   9 -14 12.1209 123.678   4
  -5   9  13 88.7422 101.277   2
   5   9 -13-18.7213 154.373   4
  -5  -9  12 239.019 199.063   1
  -5   9  12 70.0443 85.2714   2
   5   9 -12-107.221 104.097   4
  -5  -9  11 169.058 146.351   1
  -5   9  11 60.8773 53.9427   2
   5   9 -11 141.440 191.589   4
  -5  -9  10 35.1372 123.688   1
  -5   9  10 233.012 151.158   2
   5   9 -10-21.1035 108.218   4
  -5   9   9-28.6426 37.6444   2
   5   9  -9 62.2430 103.841   4
  -5   9   8 304.054 176.491   2
   5   9  -8 163.311 230.506   4
  -5  -9   8 90.5382 151.907   1
  -5   9   7 71.4090 77.6940   2
  -5  -9   7-112.427 158.539   1
  -5   9   6-39.5601 63.3761   2
  -5  -9   6 7.25913 72.1457   1
  -5   9   5 66.9054 87.6984   2
   5   9  -5 301.859 309.750   4
  -5  -9   5-184.806 170.602   1
   5   9  -4 291.390 280.104   4
  -5  -9   4 213.972 149.011   1
   5   9  -3 423.267 363.323   4
  -5  -9   3 91.8327 87.5535   1
   5   9  -2-163.981 100.221   4
  -5  -9   2 236.183 164.685   1
  -5  -9   1 39.7071 141.900   1
  -5  -9   0 148.473 168.777   1
   5   9   5-190.983 149.545   3
   5   9   6-154.902 136.395   3
   5   9   7 177.158 342.993   3
   5   9   8 866.100 579.049   3
   5   9   9 267.091 416.854   3
   5   9  10 324.503 391.308   3
   5   9  11 410.992 442.754   3
  -5  10  10-12.9550 61.7833   2
  -5  10   9 122.988 160.121   2
  -5  10   8 224.257 170.320   2
  -6   0  25-58.8767 92.6032   1
  -6   0  24 220.150 204.319   1
  -6   0  23 41.2008 129.427   1
  -6   0  22 260.984 222.302   1
  -6   0  21 169.842 188.190   1
  -6   0  20 10.7524 95.0542   1
  -6   0  19 323.807 237.152   1
  -6   0  18 112.725 113.778   1
  -6   0  17 36.2257 117.902   1
  -6   0  16 296.107 214.257   1
  -6   0  15-20.7806 100.197   1
  -6   0  14 554.184 279.999   1
  -6   0  13 248.132 175.389   1
  -6   0  12 228.006 210.649   1
  -6   0  11 196.538 178.603   1
  -6   0  10 1791.95 489.749   1
  -6   0   9-73.4881 119.462   1
  -6   0   8-22.7072 64.7979   1
  -6   0   7-16.4628 114.346   1
   6   0  -6 399.486 511.414   3
  -6   0   6-69.5847 106.509   1
   6   0  -5 576.763 478.357   3
  -6   0   5 221.171 193.316   1
   6   0  -4-26.6143 241.641   3
  -6   0   4 493.902 267.629   1
   6   0  -3 444.343 484.162   3
   6   0  -2 1887.91 643.248   3
   6   0  -1 141.249 454.118   3
   6   0   0 1002.59 484.123   3
   6   0   1 57.9333 200.623   3
   6   0   2 383.924 208.369   3
   6   0   3 256.798 245.372   3
   6   0   4 199.696 290.290   3
   6   0   5 123.503 243.024   3
   6   0   6 398.356 328.754   3
   6   0   7 256.962 377.768   3
   6   0   8 155.575 308.588   3
   6   0   9-108.683 172.014   3
  -6   1  25 416.132 201.142   1
  -6  -1  24 934.853 366.905   1
  -6   1  24 1129.35 364.383   1
  -6  -1  23 189.243 183.691   1
  -6   1  23 175.687 139.136   1
  -6  -1  22 181.964 126.050   1
  -6   1  22 74.0941 145.740   1
  -6  -1  21 505.152 252.864   1
  -6   1  21 179.499 189.254   1
  -6  -1  20 202.458 186.678   1
  -6   1  20-38.8425 67.5703   1
  -6  -1  19 1099.68 342.315   1
  -6   1  19 241.530 199.385   1
  -6  -1  18 1482.64 456.230   1
  -6   1  18 770.510 280.103   1
  -6  -1  17 561.478 268.877   1
  -6   1  17 891.578 324.653   1
  -6  -1  16-64.3927 100.129   1
  -6   1  16 24.5467 143.762   1
  -6  -1  15 1022.66 354.342   1
  -6   1  15 483.853 216.294   1
  -6  -1  14-22.1802 80.2636   1
  -6   1  14 186.056 155.517   1
  -6   1  13 275.399 190.880   1
  -6  -1  13 103.371 125.378   1
  -6   1  12 6.78149 58.3972   1
  -6  -1  12-8.21826 54.5835   1
  -6  -1  11-150.860 196.235   1
  -6   1  11-13.6044 49.6741   1
  -6  -1  10 212.116 170.325   1
  -6   1  10 277.657 144.769   1
  -6  -1   9 762.218 328.647   1
  -6   1   9 552.367 277.935   1
  -6  -1   8 160.155 160.578   1
  -6   1   8 197.574 173.768   1
  -6  -1   7 643.994 291.387   1
  -6   1   7 601.013 287.851   1
   6  -1  -6 1441.45 615.686   3
   6   1  -6 1145.40 649.575   3
  -6  -1   6 1257.49 402.949   1
  -6   1   6 1483.28 435.310   1
   6  -1  -5 959.991 606.766   3
   6   1  -5 342.540 403.168   3
  -6  -1   5 599.517 292.377   1
  -6   1   5 707.156 326.624   1
   6  -1  -4 612.683 427.894   3
   6   1  -4 687.907 472.197   3
  -6   1   4 980.711 350.527   1
   6  -1  -3 327.828 436.342   3
   6   1  -3 730.804 495.725   3
   6  -1  -2 517.502 312.447   3
   6   1  -2-199.665 106.635   3
   6  -1  -1 326.959 334.378   3
   6   1  -1-111.653 232.972   3
   6  -1   0 331.655 361.856   3
   6   1   0 216.134 268.750   3
   6  -1   1-57.3181 167.308   3
   6   1   1 310.244 416.869   3
   6  -1   2 505.055 87.2921   3
   6   1   2 2077.94 707.891   3
   6  -1   3 19.6669 160.135   3
   6   1   3 748.965 530.736   3
   6  -1   4 1149.69 503.886   3
   6   1   4 949.654 540.045   3
   6   1   5 451.404 317.014   3
   6  -1   5 479.382 348.818   3
   6  -1   6 7.39056 211.089   3
   6   1   6 309.685 409.222   3
   6  -1   7 399.038 363.533   3
   6   1   7 108.933 196.602   3
   6  -1   8 6.17483 74.1055   3
   6   1   8 506.118 350.567   3
   6   1   9 1000.15 447.550   3
   6   1  10 361.499 361.829   3
  -6   2  26 213.558 155.352   1
  -6   2  25 123.579 115.778   1
  -6  -2  24 208.580 207.891   1
  -6   2  24 73.1469 110.828   1
  -6  -2  23 461.797 263.903   1
  -6   2  23 629.102 249.944   1
  -6  -2  22 494.389 271.912   1
  -6   2  22 444.340 221.206   1
  -6  -2  21 420.354 222.430   1
  -6   2  21 593.171 244.236   1
  -6  -2  20-7.98581 105.675   1
  -6   2  20 29.4017 51.9981   1
  -6  -2  19 461.974 265.982   1
  -6   2  19 255.181 172.293   1
  -6  -2  18 299.007 164.354   1
  -6   2  18-25.8338 111.575   1
  -6  -2  17 563.659 261.323   1
  -6   2  17-115.988 131.673   1
  -6  -2  16 491.061 254.572   1
  -6   2  16-45.7695 95.3897   1
  -6  -2  15 349.393 237.847   1
  -6   2  15 333.188 248.513   1
  -6  -2  14 18.6819 75.4059   1
  -6   2  14 83.5082 115.071   1
  -6   2  13 107.978 157.244   1
  -6  -2  13 85.7609 166.633   1
  -6   2  12 334.858 210.843   1
  -6  -2  12 32.2135 91.1758   1
  -6   2  11 316.382 213.434   1
  -6  -2  11 140.767 138.164   1
  -6  -2  10 686.760 299.747   1
  -6   2  10 1074.21 355.027   1
  -6  -2   9 386.743 249.981   1
  -6   2   9 401.322 235.111   1
  -6  -2   8 509.689 289.538   1
  -6   2   8 627.454 295.716   1
  -6  -2   7 221.280 197.710   1
  -6   2   7 62.8229 58.7163   1
  -6  -2   6 5.76128 116.898   1
  -6   2   6 241.043 192.852   1
   6  -2  -5 195.662 258.594   3
  -6  -2   5-15.6702 95.6508   1
  -6   2   5 501.598 261.298   1
   6  -2  -4 1.35343 193.783   3
   6   2  -4 472.218 393.985   3
  -6   2   4 128.286 171.512   1
   6  -2  -3 371.100 413.781   3
   6   2  -3 231.261 333.055   3
  -6   2   3 75.9594 50.6255   1
   6  -2  -2 244.213 201.446   3
   6   2  -2 248.826 325.281   3
   6  -2  -1 201.806 305.495   3
   6   2  -1 359.958 289.868   3
   6  -2   0 376.527 358.808   3
   6   2   0-8.79977 254.012   3
   6  -2   1 859.031 490.857   3
   6   2   1 296.040 288.824   3
   6  -2   2 54.8112 374.470   3
   6   2   2 116.691 244.513   3
   6  -2   3 288.689 143.657   3
   6   2   3 258.392 355.943   3
   6  -2   4 558.318 354.564   3
   6   2   4 193.328 313.384   3
   6   2   5 83.4730 321.998   3
   6  -2   5 103.414 221.711   3
   6   2   6 200.843 305.575   3
   6  -2   6 519.040 343.472   3
   6  -2   7 371.117 282.222   3
   6   2   7 132.375 226.168   3
   6  -2   8 281.645 278.644   3
   6   2   8-26.7842 263.905   3
   6   2   9 350.497 328.964   3
   6   2  10 178.916 373.504   3
   6   2  11 1052.63 567.838   3
  -6   3  26 215.489 151.968   1
  -6   3  25 205.150 186.153   1
  -6   3  24 428.471 220.377   1
  -6   3  23 634.671 190.857   2
  -6   3  23 787.352 278.469   1
  -6   3  22 87.9858 74.7682   2
  -6  -3  22 269.365 215.730   1
  -6   3  22 88.6873 61.5604   1
  -6   3  21 32.6969 37.6431   2
  -6   3  21-9.34845 79.4343   1
  -6  -3  20 166.631 179.458   1
  -6   3  20 80.6229 90.4887   2
  -6   3  20-70.3929 105.296   1
  -6  -3  19 69.8955 128.611   1
  -6   3  19 29.7216 46.6826   2
  -6   3  19 255.565 183.629   1
  -6  -3  18 580.452 274.357   1
  -6   3  18 574.731 256.459   1
  -6  -3  17 247.007 217.534   1
  -6   3  17 275.115 158.491   1
  -6  -3  16 584.929 285.382   1
  -6   3  16 732.177 265.736   1
  -6  -3  15 5.24071 88.9528   1
  -6   3  15 83.9551 99.8331   1
  -6  -3  14-29.6156 92.7740   1
  -6   3  14 380.474 204.961   1
  -6   3  13 186.087 155.289   1
  -6  -3  13-26.1134 64.2488   1
  -6   3  12 1290.26 375.323   1
  -6  -3  12 1022.87 362.657   1
  -6   3  11 33.7650 81.1137   1
  -6  -3  11 7.19895 79.9224   1
  -6   3  10 270.905 183.036   1
  -6  -3  10 131.403 165.825   1
  -6  -3   9 457.853 306.167   1
  -6   3   9-85.8613 123.760   1
  -6  -3   8 553.197 330.109   1
  -6   3   8 613.753 252.545   1
  -6  -3   7 99.2827 149.420   1
  -6   3   7 155.484 96.6432   1
  -6  -3   6 124.821 132.973   1
  -6   3   6 367.311 245.902   1
   6  -3  -5 49.4887 106.422   3
   6   3  -5 589.797 528.672   3
  -6  -3   5 96.4513 126.664   1
  -6   3   5 150.657 207.411   1
   6  -3  -4 78.4868 206.770   3
  -6   3   4 683.169 298.622   1
   6  -3  -3 290.444 375.113   3
   6   3  -3 44.6804 350.642   3
  -6   3   3 89.5150 157.515   1
   6  -3  -2 521.861 454.781   3
   6   3  -2 516.923 394.902   3
  -6   3   2 652.136 285.423   1
   6   3  -1 488.563 452.127   3
   6  -3   0 445.850 337.826   3
   6  -3   1 202.386 311.416   3
   6   3   1 118.165 163.382   3
   6  -3   2 367.015 447.685   3
   6   3   2 218.884 117.966   3
   6  -3   3 302.858 349.509   3
   6   3   3-310.746 287.702   3
   6  -3   4-231.390 274.320   3
   6   3   4-120.319 288.541   3
   6   3   5 722.320 420.947   3
   6  -3   5 777.376 379.773   3
   6   3   6 329.574 318.538   3
   6  -3   6 293.756 302.737   3
   6   3   7 338.340 331.038   3
   6  -3   7 203.382 288.212   3
   6  -3   8-164.379 107.328   3
   6   3   8-148.386 200.164   3
   6   3   9 61.0988 275.809   3
   6   3  10 441.536 336.913   3
   6   3  11 58.6616 133.855   3
   6   3  12 208.826 235.145   3
  -6   4  25 1222.24 362.452   1
  -6   4  24 509.117 226.194   1
  -6   4  23 222.402 144.953   1
  -6   4  22 110.194 136.822   1
  -6  -4  21-57.6832 139.305   1
  -6   4  21 147.029 97.2974   2
  -6  -4  20 166.372 177.604   1
  -6   4  20 145.602 103.842   2
  -6   4  20 158.884 108.069   1
  -6  -4  19-3.65890 105.175   1
  -6   4  19 9.23132 60.5606   2
  -6   4  19 21.3969 69.8519   1
  -6  -4  18-8.21629 108.232   1
  -6   4  18 22.1326 46.4998   2
  -6   4  18 226.857 153.014   1
  -6   4  17-26.3468 30.4629   2
  -6   4  17 117.023 111.892   1
  -6  -4  16-0.90310 114.903   1
  -6   4  16 254.874 152.536   2
  -6   4  16 284.192 160.945   1
  -6  -4  15 102.318 181.235   1
  -6   4  15-33.0358 30.3501   2
  -6   4  15 326.222 189.336   1
  -6  -4  14-108.280 141.696   1
  -6   4  14 26.4172 74.0042   1
  -6   4  14 28.7117 43.6456   2
  -6   4  13-69.0107 90.3281   1
  -6   4  13-1.95181 31.5417   2
  -6  -4  13-12.4158 109.296   1
  -6   4  12-63.2852 125.564   1
  -6   4  12 78.5408 61.7931   2
  -6  -4  12-61.0448 115.543   1
  -6   4  11 133.778 129.236   1
  -6   4  11 117.663 74.8868   2
  -6  -4  11 407.917 256.857   1
  -6   4  10 42.2378 104.838   1
  -6   4  10 160.525 98.3718   2
  -6  -4  10 14.6870 129.058   1
  -6   4   9-1.22036 53.6255   1
  -6   4   9 20.4275 35.6118   2
  -6  -4   9-28.0749 46.4388   1
  -6   4   8 57.5490 54.0099   2
  -6  -4   8 316.017 265.888   1
  -6   4   8 130.604 127.480   1
  -6   4   7 308.026 100.014   2
  -6  -4   7 560.885 266.133   1
  -6   4   7 367.984 204.261   1
  -6   4   6 19.3079 52.4406   2
  -6  -4   6 162.267 178.035   1
  -6   4   6-96.7323 117.775   1
  -6   4   5 7.61280 39.8445   2
  -6  -4   5 32.1416 56.1578   1
  -6   4   5-25.3804 43.5407   1
   6  -4  -4 509.146 367.928   3
   6   4  -4-251.129 392.617   3
  -6   4   4 19.8568 43.1098   2
  -6  -4   4 74.3051 170.958   1
  -6   4   4 30.0798 63.6351   1
   6  -4  -3 387.838 425.949   3
   6   4  -3-115.836 301.734   3
  -6   4   3 269.899 100.231   2
  -6   4   3 232.792 177.546   1
   6  -4  -2 514.872 433.070   3
   6   4  -2 90.8277 277.561   3
  -6   4   2 192.478 79.3267   2
  -6   4   2 249.878 207.405   1
   6  -4  -1-97.9228 210.264   3
   6   4  -1 377.485 381.952   3
  -6   4   1 94.5188 73.0506   2
  -6   4   1-78.6095 113.793   1
   6  -4   0-57.0436 127.235   3
   6   4   0 340.017 503.078   3
  -6   4   0 38.7552 43.7709   2
  -6   4   0-28.9459 40.9288   1
   6  -4   1 91.1976 245.381   3
  -6   4  -1 104.264 68.2358   2
   6  -4   2-139.787 146.024   3
   6   4   2-98.8535 161.849   3
   6  -4   3 99.2209 173.685   3
   6   4   3 276.975 319.736   3
   6  -4   4 189.486 245.519   3
   6   4   4 716.400 493.656   3
   6  -4   5 205.025 239.966   3
   6   4   5 452.729 436.724   3
   6   4   6 404.013 429.326   3
   6  -4   6 5.80687 142.095   3
   6   4   7 220.684 269.115   3
   6  -4   7 616.716 443.476   3
   6   4   8 41.8949 92.5388   3
   6  -4   8 130.171 270.177   3
   6   4   9 69.2620 242.128   3
   6  -4   9 104.951 221.442   3
   6   4  10 83.8524 184.802   3
   6   4  11 658.570 513.874   3
   6   4  12 605.749 476.688   3
   6   4  13 46.9160 167.606   3
   6   4  14 11.7971 248.085   3
   6   4  15-218.280 139.162   3
  -6   5  20 57.3449 48.1314   2
  -6  -5  19 251.621 183.132   1
  -6   5  19 21.6682 38.7980   2
  -6  -5  18 95.8557 138.196   1
  -6   5  18 38.2444 48.2254   2
  -6  -5  17 34.2589 74.3345   1
  -6   5  17 178.210 98.2770   2
  -6  -5  16 260.242 156.848   1
  -6   5  16 129.354 85.1997   2
  -6   5  16 558.625 203.662   1
  -6  -5  15 84.9973 186.638   1
  -6   5  15 45.0100 54.1852   2
  -6   5  15 88.6025 83.4693   1
  -6  -5  14 603.539 304.007   1
  -6   5  14 559.577 168.096   2
  -6   5  14 605.415 233.815   1
  -6   5  13 238.018 138.382   1
  -6   5  13 163.270 88.8493   2
  -6  -5  13 210.094 161.183   1
  -6   5  12 92.0989 92.1444   1
  -6   5  12 54.4764 76.4133   2
  -6  -5  12 245.567 254.539   1
  -6   5  11-32.0441 79.7471   1
  -6   5  11 41.0033 65.6182   2
  -6  -5  11 170.544 195.746   1
  -6   5  10 56.9905 66.6587   1
  -6   5  10 101.123 71.1527   2
  -6  -5  10 21.4914 54.8232   1
  -6   5   9 749.297 255.268   1
  -6   5   9 749.511 178.443   2
  -6  -5   9 525.629 237.926   1
  -6   5   8 317.652 159.889   1
  -6   5   8 293.774 112.380   2
   6   5  -8 384.450 232.650   4
  -6  -5   8 487.592 259.872   1
  -6   5   7 44.2043 97.0413   1
  -6   5   7 6.31883 44.7364   2
   6   5  -7 59.5550 146.022   4
  -6  -5   7-222.962 221.253   1
  -6   5   6 401.394 128.751   2
   6   5  -6 349.735 200.242   4
  -6  -5   6 384.386 209.735   1
  -6   5   6 436.684 201.080   1
  -6   5   5-58.3729 70.4449   2
   6   5  -5 213.449 162.043   4
  -6  -5   5 92.0515 108.478   1
  -6   5   5 47.7378 99.6637   1
  -6   5   4 270.012 104.532   2
   6   5  -4 186.302 172.619   4
  -6  -5   4 434.037 244.520   1
  -6   5   4 166.206 102.450   1
   6  -5  -3 398.438 288.103   3
   6   5  -3 1091.22 588.641   3
  -6   5   3 579.430 144.351   2
   6   5  -3 623.130 261.754   4
  -6   5   3 625.667 230.901   1
   6  -5  -2 365.312 325.863   3
   6   5  -2-14.3381 243.237   3
  -6   5   2 396.852 200.209   2
   6   5  -2 321.715 211.491   4
  -6   5   2 61.2567 114.701   1
   6  -5  -1 479.688 409.499   3
   6   5  -1 686.893 476.546   3
  -6   5   1 428.404 126.730   2
   6   5  -1 563.356 275.258   4
  -6   5   1 62.3361 97.7235   1
   6  -5   0 702.021 373.115   3
   6   5   0 282.393 368.148   3
  -6   5   0 180.241 133.094   1
   6  -5   1 297.213 341.678   3
   6   5   1 208.962 328.410   3
  -6   5  -1 157.103 128.565   1
   6  -5   2 264.734 289.948   3
   6   5   2 744.541 492.255   3
  -6   5  -2 1037.81 330.572   1
   6  -5   3 527.376 413.759   3
   6   5   3 229.563 402.527   3
   6  -5   4-61.5118 197.247   3
   6   5   4 584.942 489.671   3
   6  -5   5-142.325 273.985   3
   6   5   5 96.3060 236.919   3
   6  -5   6 722.572 452.105   3
   6   5   6 297.292 351.915   3
   6   5   7 343.736 352.733   3
   6  -5   7 157.161 273.712   3
   6   5   8 594.996 359.061   3
   6  -5   8 373.974 342.131   3
   6   5   9-120.275 178.109   3
   6  -5   9 188.623 125.617   3
   6   5  10-22.6410 214.130   3
   6  -5  10 536.776 389.787   3
   6   5  11 222.155 395.537   3
   6   5  12 233.650 301.883   3
   6   5  13 1056.32 595.065   3
   6   5  14 357.312 419.679   3
   6   5  15-264.470 297.646   3
  -6   6  18 7.01748 39.4576   2
  -6  -6  17-148.101 180.486   1
  -6   6  17-6.06094 38.0495   2
  -6  -6  16-36.1491 80.0981   1
  -6   6  16 1.84002 45.3527   2
  -6  -6  15 60.5210 162.961   1
  -6   6  15 66.8657 70.8696   2
  -6  -6  14 583.146 318.518   1
  -6   6  14 465.895 161.581   2
  -6  -6  13 265.263 255.925   1
  -6   6  13 76.2857 82.6460   2
   6   6 -13 126.628 141.645   4
  -6   6  12 98.3775 74.6713   2
   6   6 -12 258.545 165.730   4
  -6  -6  12 4.51024 89.2802   1
  -6   6  11-9.55612 36.6710   2
  -6  -6  11-110.351 144.287   1
  -6   6  10 68.0606 72.1487   2
   6   6 -10 189.385 191.923   4
  -6  -6  10 121.311 217.621   1
  -6   6   9 858.977 198.863   2
   6   6  -9 1401.83 394.305   4
  -6  -6   9 1203.86 426.845   1
  -6   6   8 203.275 99.3412   2
   6   6  -8 189.649 141.500   4
  -6  -6   8 155.743 185.996   1
  -6   6   7-2.03166 34.4219   2
   6   6  -7-20.0288 66.9546   4
  -6  -6   7-54.6391 175.625   1
  -6   6   6 203.505 100.609   2
   6   6  -6 356.982 226.267   4
  -6  -6   6-45.8792 124.298   1
  -6   6   5 207.335 112.083   2
   6   6  -5 256.362 182.057   4
  -6  -6   5 485.123 242.918   1
  -6   6   4-7.86690 33.0606   2
   6   6  -4 13.8012 109.145   4
  -6  -6   4 105.972 173.424   1
  -6   6   3 13.6251 26.7487   2
   6   6  -3-39.1615 119.969   4
   6   6  -2 27.9390 90.6169   4
   6   6  -1 59.4209 315.258   3
   6   6  -1-68.8980 132.443   4
   6   6   0 328.139 423.692   3
   6   6   1 244.410 265.271   3
   6   6   2 220.366 142.694   3
   6   6   3 251.811 336.018   3
   6   6   4-193.092 212.195   3
   6   6   5 1441.77 925.046   3
   6   6   6 154.880 338.469   3
   6   6   7-9.68158 136.729   3
   6   6   8 225.409 273.111   3
   6   6   9-184.104 192.782   3
   6   6  10-90.7313 191.118   3
   6   6  11-391.401 425.157   3
   6   6  12 19.0614 248.993   3
   6   6  13 165.424 193.776   3
  -6   7  15 851.589 245.353   2
   6   7 -15 1181.51 392.284   4
  -6  -7  14 52.7553 116.672   1
  -6   7  14 146.339 80.2253   2
   6   7 -14 242.905 230.887   4
  -6  -7  13 146.985 168.493   1
  -6   7  13 189.054 127.691   2
   6   7 -13 126.779 141.657   4
  -6  -7  12-184.564 148.703   1
  -6   7  12 26.8552 71.4027   2
   6   7 -12 31.6301 151.452   4
  -6   7  11 162.713 100.073   2
   6   7 -11 622.191 312.816   4
  -6  -7  11 237.524 212.920   1
  -6   7  10-12.1848 67.5014   2
  -6  -7  10-88.9796 94.8968   1
  -6   7   9 90.9394 70.8235   2
   6   7  -9 214.406 175.875   4
  -6  -7   9 205.667 187.918   1
  -6   7   8 203.740 124.145   2
   6   7  -8 254.245 234.235   4
  -6  -7   8 159.942 187.690   1
  -6   7   7 196.555 113.443   2
   6   7  -7 44.6114 87.0316   4
  -6  -7   7 203.197 214.289   1
  -6   7   6 108.583 94.8399   2
   6   7  -6-18.3647 141.887   4
  -6  -7   6-204.365 180.977   1
   6   7  -5 625.537 265.817   4
  -6  -7   5 81.9030 160.104   1
   6   7  -4 448.331 299.496   4
  -6  -7   4-83.1391 125.617   1
   6   7  -3 800.548 352.930   4
  -6  -7   3 28.7017 86.0294   1
   6   7  -2 539.886 294.374   4
  -6  -7   2 72.1870 135.166   1
   6   7  -1 247.949 265.826   4
  -6  -7   1-173.183 175.571   1
   6   7   1 408.352 417.001   3
   6   7   2 441.390 517.247   3
   6   7   3 1422.90 768.624   3
   6   7   4 402.340 599.103   3
   6   7   5-199.075 193.673   3
   6   7   6-65.2289 183.655   3
   6   7   7 266.334 377.447   3
   6   7   8-167.815 307.812   3
   6   7   9-98.3895 316.802   3
   6   7  10 466.448 477.462   3
  -6   8  12-113.765 93.6720   2
   6   8 -12 19.0307 123.883   4
  -6   8  11 38.8239 95.2656   2
   6   8 -11 246.245 193.326   4
  -6   8  10 26.2285 42.5687   2
   6   8 -10 243.260 238.130   4
  -6  -8  10 334.186 253.447   1
  -6   8   9 6.95425 50.0630   2
   6   8  -9 196.103 205.375   4
  -6  -8   9-37.3985 135.397   1
  -6   8   8 68.3253 81.3021   2
   6   8  -8 484.095 294.335   4
  -6  -8   8 192.850 161.924   1
   6   8  -7 256.977 256.531   4
  -6  -8   7-130.686 171.025   1
   6   8  -6 227.009 262.523   4
  -6  -8   6 499.753 286.377   1
   6   8  -5 336.262 273.668   4
  -6  -8   5 168.731 194.742   1
   6   8  -4 507.125 326.210   4
  -6  -8   4-67.7282 93.1653   1
   6   8  -3 529.537 307.569   4
  -6  -8   3 90.1098 99.2893   1
   6   8  -2 73.7764 106.965   4
  -6  -8   2 239.291 198.572   1
   6   8  -1 312.320 250.663   4
  -6  -8   1 134.303 126.862   1
  -6  -8   0 271.045 171.988   1
   6   8   3-538.470 555.175   3
   6   8   4-624.432 722.395   3
   6   8   5-170.271 423.028   3
  -7   0  17 578.108 278.322   1
  -7   0  16 79.1425 154.975   1
  -7   0  15 22.1291 95.0152   1
  -7   0  14 38.3184 153.155   1
  -7   0  13 377.091 254.227   1
  -7   0  12 419.455 282.683   1
  -7   0  11 397.272 250.478   1
  -7   0  10 63.1153 96.2875   1
  -7   0   9 1300.48 442.988   1
  -7   0   8 99.8568 170.291   1
  -7   0   7 294.573 230.600   1
  -7   0   6 169.104 170.767   1
  -7   0   5 433.648 295.274   1
   7   0  -4 526.443 502.864   3
  -7   0   4 118.770 183.352   1
   7   0  -3 439.944 578.057   3
  -7   0   3 75.6316 116.954   1
   7   0  -2 153.732 280.233   3
  -7   0   2 199.580 158.060   1
   7   0  -1-341.510 411.326   3
   7   0   0-217.577 360.015   3
   7   0   1 199.872 258.813   3
   7   0   2 314.255 418.732   3
   7   0   3 452.399 421.554   3
   7   0   4 178.941 336.827   3
   7   0   5 186.952 263.042   3
   7   0   6-90.1302 274.660   3
   7   0   7-164.713 318.281   3
   7   0   8-25.1878 162.916   3
   7   0   9 18.9830 225.148   3
   7   0  10-307.017 443.485   3
  -7   1  18 211.699 148.680   1
  -7   1  17 800.265 312.210   1
  -7  -1  16 87.2591 157.528   1
  -7   1  16 370.785 263.362   1
  -7  -1  15 85.3250 82.3776   1
  -7   1  15 427.983 235.561   1
  -7  -1  14 254.232 232.085   1
  -7   1  14-117.481 130.487   1
  -7  -1  13 48.0082 123.920   1
  -7   1  13 96.3086 129.088   1
  -7   1  12 735.761 342.754   1
  -7  -1  12 287.120 209.605   1
  -7  -1  11-136.752 97.3277   1
  -7   1  11 375.535 247.451   1
  -7  -1  10 366.731 251.031   1
  -7   1  10 247.794 170.054   1
  -7  -1   9 32.3644 94.8424   1
  -7   1   9 263.188 242.729   1
  -7  -1   8-39.8163 120.799   1
  -7   1   8 342.306 265.772   1
  -7  -1   7-128.456 126.288   1
  -7   1   7 104.147 135.373   1
  -7  -1   6-167.835 168.708   1
  -7   1   6 202.070 206.024   1
  -7  -1   5 4.76769 69.1893   1
  -7   1   5-21.2106 133.712   1
   7  -1  -4-588.090 478.425   3
   7   1  -4-236.216 396.943   3
  -7  -1   4 182.469 156.772   1
  -7   1   4 266.525 243.310   1
   7  -1  -3 324.363 147.651   3
   7   1  -3 732.708 473.202   3
  -7  -1   3 497.835 307.257   1
  -7   1   3 488.062 284.319   1
   7  -1  -2-133.428 172.585   3
   7   1  -2 800.686 606.763   3
  -7   1   2 358.130 241.083   1
   7  -1  -1-87.5202 172.531   3
   7   1  -1 842.812 606.366   3
   7  -1   0 287.932 360.596   3
   7   1   0 85.6448 387.718   3
   7  -1   1-29.4181 298.136   3
   7  -1   2-22.1477 163.474   3
   7   1   2 239.644 433.691   3
   7  -1   3 473.183 417.563   3
   7   1   3 128.483 346.818   3
   7  -1   4 662.107 486.075   3
   7   1   4 4.84618 123.660   3
   7  -1   5 166.766 328.743   3
   7   1   5 24.0712 257.645   3
   7  -1   6-204.441 353.399   3
   7   1   6 114.280 224.129   3
   7  -1   7 320.028 337.584   3
   7   1   7 798.919 532.789   3
   7  -1   8 225.640 245.413   3
   7   1   8 534.810 433.935   3
   7   1   9 361.138 434.312   3
   7  -1   9 266.173 329.819   3
   7  -1  10-356.186 376.377   3
   7  -1  11 49.0265 292.614   3
  -7   2  18 9.66362 125.974   1
  -7   2  17-24.5625 94.7885   1
  -7   2  16 190.073 185.568   1
  -7  -2  15 416.381 242.892   1
  -7   2  15 197.334 203.048   1
  -7  -2  14 356.361 297.217   1
  -7   2  14-141.886 149.048   1
  -7   2  13 197.303 175.383   1
  -7  -2  13 367.510 265.166   1
  -7   2  12 472.582 253.675   1
  -7  -2  12 395.879 243.054   1
  -7   2  11 162.854 172.086   1
  -7  -2  11 290.129 243.014   1
  -7  -2  10 517.296 308.923   1
  -7   2  10 355.320 242.517   1
  -7  -2   9 453.983 280.199   1
  -7   2   9 428.809 265.274   1
  -7  -2   8 5.90429 110.422   1
  -7   2   8 436.144 246.725   1
  -7  -2   7-152.380 182.880   1
  -7   2   7 20.4410 115.232   1
  -7  -2   6 7.88218 117.688   1
  -7   2   6 198.739 206.710   1
  -7  -2   5-62.4338 97.2255   1
  -7   2   5 171.231 162.826   1
   7  -2  -4 315.830 433.859   3
   7   2  -4 184.358 503.610   3
  -7  -2   4 196.331 180.217   1
  -7   2   4 46.3641 159.615   1
   7  -2  -3 92.1278 323.168   3
   7   2  -3 350.032 406.411   3
  -7  -2   3-27.8242 92.1692   1
  -7   2   3 185.986 235.606   1
   7  -2  -2 104.008 192.511   3
   7   2  -2 569.385 475.865   3
  -7   2   2 136.666 165.918   1
   7  -2  -1-517.776 438.756   3
   7   2  -1 403.961 848.210   3
  -7   2   1 637.350 296.777   1
   7  -2   0-119.237 324.251   3
   7   2   0-35.6227 143.792   3
   7  -2   1-68.3474 266.929   3
   7   2   1-150.405 216.169   3
   7  -2   2 270.497 375.920   3
   7   2   2 317.530 363.008   3
   7  -2   3 182.184 364.689   3
   7   2   3 840.782 543.379   3
   7  -2   4 636.355 511.220   3
   7   2   4 28.5333 347.904   3
   7  -2   5 461.682 487.053   3
   7   2   5 31.3951 318.080   3
   7  -2   6 364.665 488.328   3
   7   2   6 174.616 199.652   3
   7  -2   7 128.580 232.683   3
   7   2   7 371.584 408.446   3
   7  -2   8-231.285 241.762   3
   7   2   8-452.066 440.729   3
   7  -2   9-138.111 347.627   3
   7  -2  10 701.627 483.947   3
   7  -2  11 346.966 365.123   3
  -7   3  19 698.901 265.160   1
  -7   3  18-23.4544 113.041   1
  -7   3  17-62.2036 103.144   1
  -7   3  16 346.597 182.379   1
  -7   3  15-31.4780 79.3390   1
  -7   3  14 308.124 228.612   1
  -7   3  13 351.938 229.554   1
  -7   3  12 135.071 177.500   1
  -7  -3  12 134.343 144.347   1
  -7   3  11 149.981 204.376   1
  -7  -3  11 40.8935 113.996   1
  -7   3  10 518.552 291.109   1
  -7  -3  10 757.472 389.188   1
  -7  -3   9 242.955 234.363   1
  -7   3   9 436.435 264.197   1
  -7  -3   8 247.970 215.138   1
  -7   3   8 92.2644 86.4779   1
  -7  -3   7 3.99372 76.3152   1
  -7   3   7 314.848 216.760   1
  -7  -3   6-63.0110 116.984   1
  -7   3   6 444.097 265.680   1
  -7  -3   5 1235.81 447.335   1
  -7   3   5 414.570 248.610   1
  -7  -3   4 261.763 230.563   1
  -7   3   4 171.652 165.372   1
   7  -3  -3 247.457 366.241   3
   7   3  -3 280.928 422.600   3
  -7  -3   3 292.614 247.986   1
  -7   3   3 64.7137 133.552   1
[truncated: 8,357 more chars]
