# Supplementary material for: 5-[(1,3-Dimethyl-5-oxo-2-sulfanylideneimidazolidin-4-yl­idene)amino]-2-methyl­isoindoline-1,3-dione
Source: IUCrdata. 2021 Apr 9;6(Pt 4):x210322. doi: 10.1107/S2414314621003229 (PMC9462329; doi:10.1107/S2414314621003229)
Supplement: Supplementary file 2 [file x-06-x210322-Isup2.hkl]

data_I                                                                          
_shelx_title ' srk-nvn-45_mo_a.res in P2(1)/n'                                  
_shelx_refln_list_code          4                                               
_shelx_F_calc_maximum      170.71                                               
_exptl_crystal_F_000       656.00                                               
_reflns_d_resolution_high  0.8409                                               
                                                                                
loop_                                                                           
 _space_group_symop_operation_xyz                                               
 'x, y, z'                                                                      
 '-x+1/2, y+1/2, -z+1/2'                                                        
 '-x, -y, -z'                                                                   
 'x-1/2, -y-1/2, z-1/2'                                                         
                                                                                
_cell_length_a     5.4887                                                       
_cell_length_b     9.2470                                                       
_cell_length_c    27.4566                                                       
_cell_angle_alpha  90.000                                                       
_cell_angle_beta   94.750                                                       
_cell_angle_gamma  90.000                                                       
                                                                                
_shelx_F_squared_multiplier     1.000                                           
                                                                                
loop_                                                                           
 _refln_index_h                                                                 
 _refln_index_k                                                                 
 _refln_index_l                                                                 
 _refln_F_squared_calc                                                          
 _refln_F_squared_meas                                                          
 _refln_F_squared_sigma                                                         
 _refln_observed_status                                                         
   4   0   0       1115.11       1504.73       175.06 o                         
   6   0   0        278.32        314.90       152.05 o                         
   1   1   0        576.49        600.72        47.40 o                         
   2   1   0       2077.60       1805.95       142.57 o                         
   3   1   0        128.72        188.85        86.75 o                         
   4   1   0         16.61         54.01        41.40 o                         
   5   1   0        162.06        210.72        82.19 o                         
   6   1   0         87.30         83.35        67.76 o                         
   0   2   0       9909.46      10726.87       239.39 o                         
   1   2   0       8709.74       8828.77       141.00 o                         
   2   2   0        312.17        242.83        41.25 o                         
   3   2   0        190.35        234.60        60.68 o                         
   4   2   0          0.16         15.65        27.98 o                         
   5   2   0       1402.20       1407.07       184.29 o                         
   6   2   0         15.20         47.40        65.12 o                         
   1   3   0       1559.04       1648.61        37.10 o                         
   2   3   0        376.08        472.16        29.38 o                         
   3   3   0         63.54         43.05        18.45 o                         
   4   3   0        260.58        170.05        57.40 o                         
   5   3   0        268.38        142.65        62.00 o                         
   6   3   0         36.27        140.03       106.11 o                         
   0   4   0       3045.36       3211.84       127.93 o                         
   1   4   0         30.69          7.95         7.22 o                         
   2   4   0          5.31          7.32         7.05 o                         
   3   4   0        470.39        473.69        41.55 o                         
   4   4   0        353.94        416.14        43.85 o                         
   5   4   0         24.49         26.38        17.16 o                         
   6   4   0          5.17          2.23        21.07 o                         
   1   5   0       1108.28        954.32       112.79 o                         
   2   5   0        503.62        527.14        43.09 o                         
   3   5   0        519.75        558.79        45.87 o                         
   4   5   0         44.19         50.13        14.90 o                         
   5   5   0         25.96         22.98        17.39 o                         
   0   6   0         46.57         50.67         8.23 o                         
   1   6   0         33.31         65.86        31.35 o                         
   2   6   0         54.85         40.64        13.35 o                         
   3   6   0        195.57        152.85        20.92 o                         
   4   6   0        202.15        251.98        35.04 o                         
   5   6   0         35.78         46.16        19.15 o                         
   1   7   0        376.02        376.97        48.21 o                         
   2   7   0         34.03         58.77        26.18 o                         
   3   7   0         28.95          5.67        17.54 o                         
   4   7   0          9.83          1.39        12.93 o                         
   5   7   0        103.83         99.96        36.03 o                         
   0   8   0        116.07        107.62        61.06 o                         
   1   8   0         25.04         45.90        27.67 o                         
   2   8   0          1.82          0.87        12.56 o                         
   3   8   0        132.84         74.49        25.03 o                         
   4   8   0         59.50         66.88        31.74 o                         
   1   9   0          5.62         16.07        36.52 o                         
   2   9   0         54.66         53.64        28.55 o                         
   3   9   0          2.58         25.04        28.03 o                         
   0  10   0          4.99         55.64        72.24 o                         
   1  10   0        119.03        104.34        60.61 o                         
   2  10   0          0.83         28.62        26.25 o                         
  -5   0   1         12.95          9.83         9.59 o                         
  -3   0   1        620.49        775.57       150.95 o                         
   5   0   1        798.11        784.85       224.12 o                         
  -6   1   1         23.15         21.50        68.88 o                         
  -5   1   1          9.33         16.99        15.72 o                         
  -4   1   1        227.51        203.61       100.63 o                         
  -3   1   1         22.24          9.07        15.97 o                         
  -2   1   1       1045.46        766.58        83.21 o                         
  -1   1   1      11484.99      10985.89       169.36 o                         
   0   1   1        124.10         23.37        29.86 o                         
   1   1   1       2621.83       2456.17       114.57 o                         
   2   1   1        948.14        974.93       141.46 o                         
   3   1   1       1052.35       1007.74        33.50 o                         
   4   1   1          5.49          6.61        40.31 o                         
   5   1   1        120.43        105.31        64.76 o                         
   6   1   1          1.12         15.06        57.72 o                         
  -6   2   1         41.38         88.87        66.04 o                         
  -5   2   1        537.12        520.14       121.87 o                         
  -4   2   1        349.30        314.41        85.49 o                         
  -3   2   1         10.21         22.83        34.90 o                         
  -2   2   1       2055.81       1968.05       114.20 o                         
  -1   2   1       3895.01       3860.82        75.89 o                         
   0   2   1       9185.33       9700.85       128.77 o                         
   1   2   1          5.31         24.11         4.37 o                         
   2   2   1       1083.39       1046.88        28.35 o                         
   3   2   1         14.91          0.62        33.05 o                         
   4   2   1        676.88        504.71       181.27 o                         
   5   2   1        106.68         66.84        66.20 o                         
   6   2   1        159.28        158.48        88.41 o                         
  -6   3   1         39.05        153.45       142.00 o                         
  -5   3   1        157.53         43.17        32.13 o                         
  -4   3   1       1119.69        888.42       140.18 o                         
  -3   3   1        592.62        569.71        89.20 o                         
  -2   3   1         66.83         50.72        18.47 o                         
  -1   3   1         45.89         37.04         5.34 o                         
   0   3   1          7.05          3.24         3.11 o                         
   1   3   1       1568.90       1672.41        50.55 o                         
   2   3   1          7.53          4.69         1.68 o                         
   3   3   1        122.65        130.26        49.70 o                         
   4   3   1         85.71         77.40        25.85 o                         
   5   3   1          2.91          4.13        30.09 o                         
   6   3   1        131.64         46.22        45.44 o                         
  -6   4   1         15.27         11.84        29.40 o                         
  -5   4   1         47.44         54.90        21.20 o                         
  -4   4   1       1455.64       1752.50       104.43 o                         
  -3   4   1        185.80        186.86        16.86 o                         
  -2   4   1         27.16         24.72         8.01 o                         
  -1   4   1       1506.84       1718.72        62.72 o                         
   0   4   1       1208.63       1127.15        48.42 o                         
   1   4   1        464.11        482.61        31.54 o                         
   2   4   1        605.94        821.81        45.95 o                         
   3   4   1        858.94        805.79        35.42 o                         
   4   4   1        218.46        275.75        36.07 o                         
   5   4   1          0.80          0.67        14.25 o                         
   6   4   1         26.54         31.85        20.65 o                         
  -5   5   1         44.89         85.33        29.93 o                         
  -4   5   1          5.88         -2.79        13.55 o                         
  -3   5   1         18.55         24.47         7.94 o                         
  -2   5   1         25.43         27.98        14.16 o                         
  -1   5   1        855.16        850.25        82.36 o                         
   0   5   1        452.63        543.85        42.75 o                         
   1   5   1       1238.25       1313.84        89.18 o                         
   2   5   1        182.73        169.79        19.23 o                         
   3   5   1         43.05         71.97        22.57 o                         
   4   5   1          5.07          1.24        25.78 o                         
   5   5   1          0.03         15.91        28.81 o                         
  -5   6   1        144.22        124.80        30.98 o                         
  -4   6   1        319.62        284.61        40.44 o                         
  -3   6   1        497.83        501.21        33.47 o                         
  -2   6   1        290.74        250.76        95.04 o                         
  -1   6   1        166.70        163.69        48.01 o                         
   0   6   1         21.55         11.17         3.63 o                         
   1   6   1       2682.61       2941.10       179.86 o                         
   2   6   1        235.68        201.24        24.69 o                         
   3   6   1        948.31        969.47        50.09 o                         
   4   6   1         38.79         63.79        20.42 o                         
   5   6   1          0.05          3.19        25.96 o                         
  -5   7   1        274.82        284.41        64.96 o                         
  -4   7   1         10.89        502.59        88.30 o                         
  -3   7   1        746.57        701.38       111.73 o                         
  -2   7   1        117.00        107.50        37.70 o                         
  -1   7   1         68.28         88.91        26.26 o                         
   0   7   1         62.44        149.93        47.99 o                         
   1   7   1          2.30          2.76        14.36 o                         
   2   7   1       1034.86       1194.93        97.20 o                         
   3   7   1          0.15         -7.39        10.41 o                         
   4   7   1         11.74         54.30        30.00 o                         
  -4   8   1         77.77         81.25        32.27 o                         
  -3   8   1         56.69         47.01        20.78 o                         
  -2   8   1         11.33         40.48        24.31 o                         
  -1   8   1         16.19         12.86        17.55 o                         
   0   8   1        143.12        116.65        43.77 o                         
   1   8   1          9.55         29.24        10.72 o                         
   2   8   1         23.67          9.17        11.42 o                         
   3   8   1          8.89         10.39        22.96 o                         
   4   8   1         57.11         83.53        48.69 o                         
  -3   9   1         36.08         36.09        25.59 o                         
  -2   9   1        173.86        224.45        41.76 o                         
  -1   9   1        342.84         96.61       247.27 o                         
   0   9   1         79.98         93.90        42.42 o                         
   1   9   1        103.00        130.94        60.43 o                         
   2   9   1        143.11         77.66        24.17 o                         
   3   9   1         47.03         69.82        43.22 o                         
  -2  10   1          0.54         13.46        25.51 o                         
  -1  10   1        172.11        218.29        68.91 o                         
   0  10   1         24.46          6.07        31.49 o                         
   1  10   1         86.16         24.68        32.86 o                         
   2  10   1         10.81         -8.70        47.58 o                         
  -6   0   2        499.79        592.96       202.03 o                         
  -4   0   2        102.82         94.53        35.01 o                         
  -2   0   2        183.70        184.89        25.90 o                         
   2   0   2        420.71        292.26        62.13 o                         
   4   0   2       3698.82       5377.42      1087.54 o                         
   6   0   2        229.60        120.58        65.44 o                         
  -6   1   2         58.18         -5.40       112.62 o                         
  -5   1   2          5.96         39.45        23.66 o                         
  -4   1   2         55.70         38.80        21.30 o                         
  -3   1   2          1.56         29.92        23.21 o                         
  -2   1   2         62.19         55.02        23.60 o                         
  -1   1   2       1935.10       1903.84        53.73 o                         
   0   1   2        363.49         74.09        60.38 o                         
   1   1   2       1809.70       1646.58        32.63 o                         
   2   1   2        172.12        172.96        15.13 o                         
   3   1   2        703.41        803.33        34.87 o                         
   4   1   2          6.91          0.59        19.32 o                         
   5   1   2         37.83         32.65        45.47 o                         
   6   1   2        438.70        188.32       247.01 o                         
  -6   2   2         15.94         77.26        53.79 o                         
  -5   2   2        283.63        299.54        58.85 o                         
  -4   2   2        118.71         79.44        43.79 o                         
  -3   2   2       1415.35       1329.45       138.65 o                         
  -2   2   2        119.69         61.64        35.87 o                         
  -1   2   2      13324.48      13755.97       132.21 o                         
   0   2   2       7555.73       7870.14       106.91 o                         
   1   2   2       6067.44       6450.19        63.49 o                         
   2   2   2        191.23        184.05        19.93 o                         
   3   2   2        608.18        668.45       141.19 o                         
   4   2   2        192.95        176.07        60.73 o                         
   5   2   2         31.22         99.61        68.31 o                         
   6   2   2          7.02         28.97        64.30 o                         
  -6   3   2        181.71        180.84        64.76 o                         
  -5   3   2         86.70        115.67        63.41 o                         
  -4   3   2          8.41         32.23        80.37 o                         
  -3   3   2        276.39        290.32       106.20 o                         
  -2   3   2       3729.76       3961.28       122.53 o                         
  -1   3   2        981.31       1032.64        31.98 o                         
   0   3   2        452.01        484.97        19.81 o                         
   1   3   2       2224.24       2283.65        41.31 o                         
   2   3   2          3.04         27.00         6.95 o                         
   3   3   2        142.81        158.66        19.28 o                         
   4   3   2        145.51        108.18        39.04 o                         
   5   3   2        729.29        624.26       252.50 o                         
   6   3   2        113.25         78.45        35.83 o                         
  -6   4   2         47.17         69.27        22.18 o                         
  -5   4   2          2.08          5.61        11.23 o                         
  -4   4   2         40.09         32.32        14.12 o                         
  -3   4   2        281.88        241.52        23.61 o                         
  -2   4   2       1008.87       1096.17        70.83 o                         
  -1   4   2       2075.98       2016.47        74.96 o                         
   0   4   2        572.67        614.26        25.10 o                         
   1   4   2       1858.65       2156.01        74.74 o                         
   2   4   2        385.58        372.72        33.72 o                         
   3   4   2        225.25        253.87        18.62 o                         
   4   4   2        100.17        146.08        25.83 o                         
   5   4   2        326.97        276.10        38.94 o                         
   6   4   2          0.97        -37.81        34.05 o                         
  -5   5   2         99.54        117.99        25.82 o                         
  -4   5   2        419.37        394.01        40.95 o                         
  -3   5   2        170.47        201.72        22.03 o                         
  -2   5   2        880.35        852.14        63.90 o                         
  -1   5   2        254.28        221.34        27.87 o                         
   0   5   2        609.15        601.08        46.14 o                         
   1   5   2         26.13         14.20         8.09 o                         
   2   5   2         77.36         89.22        14.39 o                         
   3   5   2        563.71        588.64        44.68 o                         
   4   5   2         65.69         90.17        24.04 o                         
   5   5   2         27.37          1.18        24.22 o                         
  -5   6   2         20.64         43.10        39.23 o                         
  -4   6   2        416.90        400.55        45.99 o                         
  -3   6   2         19.53         35.16        10.34 o                         
  -2   6   2        128.02        156.97        83.46 o                         
  -1   6   2        725.66        932.77        72.46 o                         
   0   6   2       1925.64       2115.21        72.60 o                         
   1   6   2        257.88        201.06        48.97 o                         
   2   6   2         16.63          7.55         5.27 o                         
   3   6   2          0.59         15.19         9.11 o                         
   4   6   2         80.41          6.21        23.49 o                         
   5   6   2         18.90         12.46        30.19 o                         
  -5   7   2          1.57         36.82        30.00 o                         
  -4   7   2         85.34         48.41        29.24 o                         
  -3   7   2         29.87          6.14        10.58 o                         
  -2   7   2          5.95         20.24        12.10 o                         
  -1   7   2        186.27        211.88        41.81 o                         
   0   7   2        436.23        436.18        32.59 o                         
   1   7   2        119.23         92.99        41.61 o                         
   2   7   2        479.87        369.71        51.31 o                         
   3   7   2        193.08        177.54        25.72 o                         
   4   7   2          3.71         32.49        32.11 o                         
  -4   8   2        125.58        158.41        41.95 o                         
  -3   8   2          0.03         19.42        14.78 o                         
  -2   8   2        786.05        748.59        80.64 o                         
  -1   8   2         27.39         19.45        14.78 o                         
   0   8   2         80.01         51.50        32.32 o                         
   1   8   2        369.10        401.24        80.82 o                         
   2   8   2        645.63        691.27        85.26 o                         
   3   8   2         34.73         58.91        26.36 o                         
   4   8   2        104.49         50.48        36.58 o                         
  -3   9   2        114.19        128.55        36.01 o                         
  -2   9   2         35.37         25.57        31.06 o                         
  -1   9   2         16.65         69.63        49.48 o                         
   0   9   2        189.05        210.38        90.78 o                         
   1   9   2         13.04         30.37        21.33 o                         
   2   9   2         12.48         27.21        15.59 o                         
   3   9   2          2.13         26.68        44.78 o                         
  -2  10   2        301.30        274.19        94.95 o                         
  -1  10   2        158.61        149.29        56.02 o                         
   0  10   2         14.54         60.30        70.99 o                         
   1  10   2         71.46         54.34        28.77 o                         
   2  10   2         66.05         92.70        33.98 o                         
  -5   0   3        723.07        740.26       114.40 o                         
  -3   0   3       1011.94        976.64       142.10 o                         
  -1   0   3        208.53        166.25        12.59 o                         
   1   0   3      12091.13       8665.11       149.40 o                         
   3   0   3        309.01        467.93       131.79 o                         
   5   0   3          0.04         74.29        98.05 o                         
  -6   1   3        191.23        162.22       102.87 o                         
  -5   1   3         30.91         36.88        24.25 o                         
  -4   1   3        355.21        332.13        62.60 o                         
  -3   1   3        509.33        629.46        62.29 o                         
  -2   1   3       5607.02       5289.40       235.26 o                         
  -1   1   3       7566.73       7431.46        65.15 o                         
   0   1   3        197.10         79.93        26.38 o                         
   1   1   3         46.38         46.84         6.91 o                         
   2   1   3       2975.78       2923.49       384.18 o                         
   3   1   3       2077.12       2535.81        70.71 o                         
   4   1   3        144.20        160.81        33.14 o                         
   5   1   3        213.48        101.14        51.16 o                         
   6   1   3         87.65         59.27       114.53 o                         
  -6   2   3         43.04         38.58        29.88 o                         
  -5   2   3          9.91         -9.60        16.43 o                         
  -4   2   3        782.67        910.57       183.03 o                         
  -3   2   3        281.71        244.51        62.93 o                         
  -2   2   3         67.42         82.10        14.90 o                         
  -1   2   3      15255.75      15510.97       209.43 o                         
   0   2   3         70.36         90.46         7.14 o                         
   1   2   3      12426.74      13376.92        97.29 o                         
   2   2   3        193.41        206.41        13.84 o                         
   3   2   3        199.83        172.10        27.34 o                         
   4   2   3          0.17         47.01        60.51 o                         
   5   2   3        314.68        232.94        82.69 o                         
   6   2   3        163.93         87.94        41.84 o                         
  -6   3   3         49.27         38.91        42.14 o                         
  -5   3   3         57.66         60.15        24.43 o                         
  -4   3   3        201.65        204.80        52.55 o                         
  -3   3   3        160.86        166.26        36.90 o                         
  -2   3   3        616.53        613.76        36.42 o                         
  -1   3   3       2128.52       1330.30       383.70 o                         
   0   3   3        685.08        662.45        26.28 o                         
   1   3   3        208.58        224.01        13.04 o                         
   2   3   3       1083.48       1169.66        82.77 o                         
   3   3   3         87.29         73.45         6.84 o                         
   4   3   3          5.09         29.41        19.47 o                         
   5   3   3          0.31         14.77        52.24 o                         
   6   3   3          1.47        -10.59        96.36 o                         
  -6   4   3        108.32         66.90        26.31 o                         
  -5   4   3        321.43        321.86        37.24 o                         
  -4   4   3          0.10          8.99        23.59 o                         
  -3   4   3        129.80        111.52         7.74 o                         
  -2   4   3         68.22         66.86        12.18 o                         
  -1   4   3         11.71         10.16         4.85 o                         
   0   4   3       1946.50       2066.82        55.63 o                         
   1   4   3         42.70         48.61         6.24 o                         
   2   4   3        259.72        302.82        26.83 o                         
   3   4   3          8.31         19.23        20.82 o                         
   4   4   3        788.55        954.92       143.19 o                         
   5   4   3         31.77         37.08        14.47 o                         
  -5   5   3         37.68         36.97        13.24 o                         
  -4   5   3        382.42        363.16        40.22 o                         
  -3   5   3          1.65         10.38        16.61 o                         
  -2   5   3         79.47         98.70        22.40 o                         
  -1   5   3        206.69        255.98        56.54 o                         
   0   5   3        995.63       1137.85        52.11 o                         
   1   5   3         31.20         34.21        13.70 o                         
   2   5   3          2.76         17.53         8.09 o                         
   3   5   3        195.32        220.34        24.77 o                         
   4   5   3        386.88        358.56        77.43 o                         
   5   5   3        591.99        573.73        59.24 o                         
  -5   6   3         94.35        130.27        41.90 o                         
  -4   6   3         91.26        126.22        35.80 o                         
  -3   6   3         18.73          5.77         8.94 o                         
  -2   6   3        210.07        221.95        38.21 o                         
  -1   6   3        406.41        383.35        39.73 o                         
   0   6   3         20.40         42.20         8.29 o                         
   1   6   3        122.75        116.44        25.75 o                         
   2   6   3          0.28         -0.12        10.49 o                         
   3   6   3        314.97        280.07        34.32 o                         
   4   6   3        317.18        217.09        34.93 o                         
   5   6   3        155.66        255.99        82.11 o                         
  -5   7   3          0.01        -22.53        15.02 o                         
  -4   7   3          4.77         11.04        13.77 o                         
  -3   7   3        658.33        599.57        61.91 o                         
  -2   7   3         30.72         19.72        11.60 o                         
  -1   7   3        315.88        324.56        45.41 o                         
   0   7   3        112.31        107.16         9.58 o                         
   1   7   3          0.31          1.60         6.52 o                         
   2   7   3         85.52        117.00        29.42 o                         
   3   7   3        276.21        220.02        47.47 o                         
   4   7   3          6.40         -2.47        29.66 o                         
  -4   8   3         17.08         22.00        27.27 o                         
  -3   8   3        129.59        116.75        27.87 o                         
  -2   8   3          0.12          5.52         8.66 o                         
  -1   8   3        151.69        138.33        48.57 o                         
   0   8   3        639.26        746.57       118.21 o                         
   1   8   3        396.50        533.29       122.43 o                         
   2   8   3         70.75         80.54        32.29 o                         
   3   8   3        366.60        431.09        58.05 o                         
   4   8   3        111.46         21.63        59.69 o                         
  -3   9   3        507.64        616.14        90.70 o                         
  -2   9   3        378.41        333.09        53.67 o                         
  -1   9   3        392.40        390.55        88.83 o                         
   0   9   3          6.36        -12.50        38.26 o                         
   1   9   3        906.66        922.69       143.98 o                         
   2   9   3        190.98        144.17        82.60 o                         
   3   9   3         32.24         26.37        13.34 o                         
  -2  10   3         14.40         41.48        36.50 o                         
  -1  10   3         85.17         49.26        42.46 o                         
   0  10   3        198.94        189.47        52.92 o                         
   1  10   3        139.20        108.69        49.48 o                         
   2  10   3        245.78        157.58        64.19 o                         
  -6   0   4         25.08         69.21        81.74 o                         
  -4   0   4        433.79        442.02        46.59 o                         
  -2   0   4       8607.17       8799.68       150.34 o                         
   0   0   4       3853.44       3419.92        60.19 o                         
   2   0   4       2081.96       2528.76       459.75 o                         
   4   0   4          8.37          5.72         3.26 o                         
   6   0   4          1.31         62.72        91.17 o                         
  -6   1   4        297.83        244.41        73.85 o                         
  -5   1   4        615.78        659.28        71.85 o                         
  -4   1   4        184.38        192.90        38.50 o                         
  -3   1   4       1970.31       2261.32       313.13 o                         
  -2   1   4       1201.04       1261.59        78.88 o                         
  -1   1   4       4184.96       4252.15        96.06 o                         
   0   1   4       5251.22       4476.24       437.28 o                         
   1   1   4        215.87        201.20        14.41 o                         
   2   1   4        565.06        575.47        19.42 o                         
   3   1   4       1052.56       1184.10        53.35 o                         
   4   1   4        374.32        505.90        53.32 o                         
   5   1   4         18.09          2.17        37.26 o                         
   6   1   4        385.49        330.77       115.71 o                         
  -6   2   4         22.77         45.35        38.35 o                         
  -5   2   4         34.56         13.80        11.56 o                         
  -4   2   4       1026.17       1135.88        99.94 o                         
  -3   2   4          3.38         -0.40         9.19 o                         
  -2   2   4         67.12         73.37         8.01 o                         
  -1   2   4        226.68        247.22        14.25 o                         
   0   2   4        382.47        346.22        12.83 o                         
   1   2   4      29142.72      30120.37       230.36 o                         
   2   2   4        130.67        123.57        11.47 o                         
   3   2   4       2597.19       2570.94       104.29 o                         
   4   2   4        636.29        329.54        96.88 o                         
   5   2   4          3.22          6.88        58.60 o                         
   6   2   4         20.71        114.51        73.75 o                         
  -6   3   4        199.10        102.35        94.96 o                         
  -5   3   4          0.00         30.65        15.28 o                         
  -4   3   4        112.84        157.29        36.40 o                         
  -3   3   4        132.30        136.56        36.48 o                         
  -2   3   4       7393.80       7752.61       146.15 o                         
  -1   3   4       4979.48       4337.30       487.30 o                         
   0   3   4          8.60          8.88         3.01 o                         
   1   3   4         41.63         65.54         8.53 o                         
   2   3   4       5843.79       6259.41       102.32 o                         
   3   3   4         43.95         44.63         6.11 o                         
   4   3   4        124.46        149.62        85.16 o                         
   5   3   4          7.45         24.71        65.69 o                         
   6   3   4         64.40        -55.67        62.44 o                         
  -6   4   4          0.99         13.26        25.97 o                         
  -5   4   4        149.00        129.94        23.64 o                         
  -4   4   4        993.32        961.62        63.13 o                         
  -3   4   4        815.79        777.57        39.96 o                         
  -2   4   4        952.98       1014.57        51.77 o                         
  -1   4   4        623.06        568.14        24.23 o                         
   0   4   4        262.06        294.92        21.29 o                         
   1   4   4       1595.86       1831.93        55.16 o                         
   2   4   4        198.58        240.26        26.28 o                         
   3   4   4         32.68         30.55        10.28 o                         
   4   4   4        576.17        608.98        82.45 o                         
   5   4   4          6.60         11.88        11.47 o                         
  -5   5   4         46.92         84.69        23.71 o                         
  -4   5   4          9.01         22.95        17.49 o                         
  -3   5   4         14.02         10.82        12.16 o                         
  -2   5   4          1.12          0.26         5.34 o                         
  -1   5   4         92.26         48.07        11.76 o                         
   0   5   4         55.78         63.58         9.78 o                         
   1   5   4        183.60        201.66        26.85 o                         
   2   5   4        306.51        273.99        23.43 o                         
   3   5   4          5.56          9.46         6.69 o                         
   4   5   4        397.05        430.20       116.06 o                         
   5   5   4         17.57         29.90        24.97 o                         
  -5   6   4         19.29         36.33        21.92 o                         
  -4   6   4          3.04          8.23        10.93 o                         
  -3   6   4        269.96        237.58        36.59 o                         
  -2   6   4         27.80         17.47         5.35 o                         
  -1   6   4        463.11        436.79        41.60 o                         
   0   6   4        418.33        419.89        22.26 o                         
   1   6   4          5.10         11.18        12.18 o                         
   2   6   4        107.38         78.33        10.05 o                         
   3   6   4        303.19        282.65        33.70 o                         
   4   6   4        267.77        188.07        64.29 o                         
   5   6   4         88.79        185.11        79.72 o                         
  -5   7   4          9.43         33.19        19.45 o                         
  -4   7   4         12.39         34.90        19.62 o                         
  -3   7   4        617.76        618.74       100.16 o                         
  -2   7   4         15.97         26.50        14.12 o                         
  -1   7   4        129.54        161.73        28.07 o                         
   0   7   4        607.78        584.22        29.57 o                         
   1   7   4         13.67         24.17        25.03 o                         
   2   7   4        327.19        361.98        50.17 o                         
   3   7   4        633.42        696.53        68.27 o                         
   4   7   4         11.95          1.71        24.37 o                         
  -4   8   4         54.45         79.52        33.23 o                         
  -3   8   4         54.67         46.63        17.15 o                         
  -2   8   4         14.94          6.08        19.33 o                         
  -1   8   4        366.93        363.89        45.23 o                         
   0   8   4        616.15        536.36        70.07 o                         
   1   8   4         11.06         47.34        26.48 o                         
   2   8   4        233.92        246.39        45.79 o                         
   3   8   4        130.18        123.69        46.09 o                         
   4   8   4        161.78         41.60       194.43 o                         
  -3   9   4         42.94          7.35        12.94 o                         
  -2   9   4         13.26          8.62        13.60 o                         
  -1   9   4         64.96         58.56        34.85 o                         
   0   9   4         86.69         80.65        40.58 o                         
   1   9   4        168.94        132.53       126.27 o                         
   2   9   4        173.97        132.42        41.20 o                         
   3   9   4         10.20         27.85        22.95 o                         
  -2  10   4          0.02         61.03        39.08 o                         
  -1  10   4         36.71         42.50        40.95 o                         
   0  10   4         29.34          0.66        22.08 o                         
   1  10   4        108.59         99.89        28.75 o                         
   2  10   4        120.70         74.54        31.80 o                         
  -5   0   5         44.79         25.55        17.19 o                         
  -3   0   5         65.55         83.01        16.57 o                         
  -1   0   5       1015.49        901.01        49.79 o                         
   1   0   5        217.48        203.73        12.34 o                         
   3   0   5       1228.92       1571.39       414.79 o                         
   5   0   5         25.76          6.48        56.32 o                         
  -6   1   5        180.33        196.77        57.40 o                         
  -5   1   5        335.17        447.56        73.17 o                         
  -4   1   5         31.17         42.24        17.11 o                         
  -3   1   5       3264.69       3715.91        46.55 o                         
  -2   1   5       2850.00       2877.14       104.08 o                         
  -1   1   5       3134.35       2989.17        51.26 o                         
   0   1   5        979.15        958.88        16.14 o                         
   1   1   5       2392.60       2233.52        43.86 o                         
   2   1   5       2266.66       2080.99        70.57 o                         
   3   1   5         24.03         28.63         8.20 o                         
   4   1   5          0.85          1.19         3.69 o                         
   5   1   5        805.48        844.51       207.38 o                         
   6   1   5        185.84        145.96        73.68 o                         
  -6   2   5         82.47         43.48        42.53 o                         
  -5   2   5          0.73         -0.39        15.76 o                         
  -4   2   5         12.29          8.19        18.01 o                         
  -3   2   5       1699.58       1932.05       134.73 o                         
  -2   2   5        165.83        213.02        22.67 o                         
  -1   2   5       1897.20       1871.16        40.91 o                         
   0   2   5         31.08         21.24         3.13 o                         
   1   2   5       3851.23       3922.77        40.08 o                         
   2   2   5          3.22          3.16         4.12 o                         
   3   2   5         67.69         50.25        15.64 o                         
   4   2   5         47.82         55.19        18.77 o                         
   5   2   5         20.14          3.01        37.09 o                         
   6   2   5         20.34         29.93        57.35 o                         
  -6   3   5          3.96         40.15        26.95 o                         
  -5   3   5        980.73        889.96        92.21 o                         
  -4   3   5        376.95        485.00        57.45 o                         
  -3   3   5       1918.54       2068.58       128.17 o                         
  -2   3   5          3.68          2.48         3.42 o                         
  -1   3   5       3064.11       2440.49       344.08 o                         
   0   3   5        171.56        167.42        10.99 o                         
   1   3   5         17.16         14.57         4.10 o                         
   2   3   5       1206.51       1204.87        81.86 o                         
   3   3   5       1130.55       1140.01        70.48 o                         
   4   3   5         34.12         60.99        54.63 o                         
   5   3   5        107.06        117.29        81.48 o                         
   6   3   5        102.06        235.96        88.56 o                         
  -6   4   5          0.28          0.86         8.18 o                         
  -5   4   5         75.96         67.51        16.90 o                         
  -4   4   5        332.50        376.95        39.68 o                         
  -3   4   5        616.58        615.95        22.17 o                         
  -2   4   5       1261.92       1213.82        54.35 o                         
  -1   4   5        362.27        370.20        28.13 o                         
   0   4   5       1168.19       1221.28        34.68 o                         
   1   4   5        261.54        251.83        20.45 o                         
   2   4   5        104.05        122.68        15.33 o                         
   3   4   5        360.55        385.63        37.08 o                         
   4   4   5        577.83        587.28        49.73 o                         
   5   4   5          3.39          5.30        33.15 o                         
  -5   5   5          9.59         46.59        25.42 o                         
  -4   5   5        995.57        959.90        76.34 o                         
  -3   5   5          2.62          2.87         6.95 o                         
  -2   5   5       5757.93       6273.18       114.78 o                         
  -1   5   5         68.98         90.92        18.45 o                         
   0   5   5        158.38        194.53        15.53 o                         
   1   5   5        351.30        393.68        35.09 o                         
   2   5   5        964.93        978.45        44.27 o                         
   3   5   5       1527.73       1565.05        63.62 o                         
   4   5   5         41.96         23.90        27.46 o                         
   5   5   5          9.04         48.83        40.33 o                         
  -5   6   5         29.42         76.24        27.15 o                         
  -4   6   5        310.23        325.94        37.80 o                         
  -3   6   5          0.03         -4.45         4.56 o                         
  -2   6   5          4.36          0.17         6.40 o                         
  -1   6   5         81.10         59.68        18.09 o                         
   0   6   5        140.13        161.62        16.93 o                         
   1   6   5         14.12         30.61        15.72 o                         
   2   6   5         18.23         19.11        10.50 o                         
   3   6   5        170.70        118.43        34.64 o                         
   4   6   5         13.92         21.54        18.97 o                         
   5   6   5         71.09         95.27        68.72 o                         
  -4   7   5         49.69         27.93        17.00 o                         
  -3   7   5         11.39         22.65        17.72 o                         
  -2   7   5        160.51        178.54        36.32 o                         
  -1   7   5        125.68        128.27        28.09 o                         
   0   7   5         38.78         46.76         7.92 o                         
   1   7   5        158.18        219.73        33.85 o                         
   2   7   5        254.61        310.31        89.11 o                         
   3   7   5        214.44        188.35        29.63 o                         
   4   7   5          6.08         62.86        74.58 o                         
  -4   8   5         31.00         13.98        21.85 o                         
  -3   8   5         15.84         43.07        23.14 o                         
  -2   8   5         12.13         -4.01        21.78 o                         
  -1   8   5        230.90        229.93        32.12 o                         
   0   8   5         57.57         41.64        25.74 o                         
   1   8   5          1.70         26.87        30.54 o                         
   2   8   5          3.68          9.44        18.00 o                         
   3   8   5         32.63         39.99        25.06 o                         
   4   8   5         45.59         90.48        57.96 o                         
  -3   9   5         14.22         12.15        17.80 o                         
  -2   9   5         39.42         10.10        14.61 o                         
  -1   9   5        197.81        150.62        48.53 o                         
   0   9   5         43.99         43.95        27.20 o                         
   1   9   5        741.35        942.18       114.45 o                         
   2   9   5         37.43         21.08        25.68 o                         
   3   9   5        103.63         95.86        31.62 o                         
  -2  10   5          5.30         19.41        23.28 o                         
  -1  10   5         92.76         88.86        35.79 o                         
   0  10   5        163.16        196.60        57.56 o                         
   1  10   5         83.04         65.13        37.72 o                         
   2  10   5          3.02         -9.75        22.94 o                         
  -6   0   6          7.30          3.54        73.66 o                         
  -4   0   6       1698.70       1893.35        81.33 o                         
  -2   0   6        544.83        597.50        32.62 o                         
   0   0   6        123.77        167.15        10.23 o                         
   2   0   6       1022.38       1143.63       122.25 o                         
   4   0   6         47.67         56.27        15.14 o                         
   6   0   6        183.79        125.12       103.26 o                         
  -6   1   6        384.55        421.85        77.45 o                         
  -5   1   6        134.66        101.65        31.04 o                         
  -4   1   6        428.20        468.23        52.10 o                         
  -3   1   6       1061.73       1029.93        28.04 o                         
  -2   1   6        169.13        161.07         9.98 o                         
  -1   1   6       2639.96       2700.80        36.78 o                         
   0   1   6        167.60        149.04         8.11 o                         
   1   1   6       4471.17       4142.05        84.75 o                         
   2   1   6        188.27        187.08        14.37 o                         
   3   1   6        209.58        169.40        45.68 o                         
   4   1   6         26.84         18.73         9.59 o                         
   6   1   6          4.87         34.63        58.92 o                         
  -6   2   6         72.22         29.70        36.95 o                         
  -5   2   6        121.81         84.42        22.27 o                         
  -4   2   6         11.37         27.54        16.62 o                         
  -3   2   6          4.77          0.18         3.47 o                         
  -2   2   6         50.95         37.05        14.56 o                         
  -1   2   6       1638.25       1695.72        46.03 o                         
   0   2   6        763.68        763.11        25.11 o                         
   1   2   6       1858.70       1994.75        49.19 o                         
   2   2   6         90.40         81.82         7.50 o                         
   3   2   6        198.29        270.51        36.99 o                         
   4   2   6         15.99         26.88        12.82 o                         
   5   2   6         90.48        129.47       106.42 o                         
   6   2   6         94.82        110.13        71.71 o                         
  -6   3   6         13.33         65.93        38.08 o                         
  -5   3   6        147.80        117.10        32.30 o                         
  -4   3   6          5.73          7.25         9.59 o                         
  -3   3   6         80.77         58.15        15.71 o                         
  -2   3   6       1625.00       1670.10        52.10 o                         
  -1   3   6        144.48        141.95        10.93 o                         
   0   3   6         10.53          8.97         4.81 o                         
   1   3   6        285.18        283.61        14.68 o                         
   2   3   6        809.78        803.09        37.53 o                         
   3   3   6        202.75        201.73        24.53 o                         
   4   3   6         47.22         36.64        12.11 o                         
   5   3   6        216.42        203.05       128.74 o                         
   6   3   6         55.25         97.75        68.92 o                         
  -6   4   6          0.75          4.34        19.58 o                         
  -5   4   6        213.23        290.46        37.48 o                         
  -4   4   6         54.63         44.92        14.45 o                         
  -3   4   6         24.52         22.17         8.76 o                         
  -2   4   6       2478.25       2533.47        79.09 o                         
  -1   4   6          1.83          4.30         4.60 o                         
   0   4   6       3207.44       3522.87       127.71 o                         
   1   4   6       3245.29       3573.91        85.26 o                         
   2   4   6       2774.54       2734.64        75.32 o                         
   3   4   6        243.95        289.44        27.38 o                         
   4   4   6         34.95         39.00        14.31 o                         
   5   4   6          7.69        -32.48        69.32 o                         
  -5   5   6          3.44         33.20        17.95 o                         
  -4   5   6        118.25         96.90        20.63 o                         
  -3   5   6        995.93        942.21        62.91 o                         
  -2   5   6         19.30         27.57         7.87 o                         
  -1   5   6        371.79        414.09        32.13 o                         
   0   5   6         88.07         80.17        10.62 o                         
   1   5   6        243.54        213.91        17.69 o                         
   2   5   6       1884.62       1987.82        66.74 o                         
   3   5   6         40.96         25.89         9.64 o                         
   4   5   6          6.10          1.64         7.30 o                         
   5   5   6        104.66        109.93        85.66 o                         
  -5   6   6          5.56         -4.97         9.83 o                         
  -4   6   6         27.37         52.43        18.96 o                         
  -3   6   6         71.28         48.79        12.46 o                         
  -2   6   6        281.29        274.44        24.83 o                         
  -1   6   6        377.05        351.08        45.20 o                         
   0   6   6        229.04        234.64        22.03 o                         
   1   6   6        176.35        159.06        19.41 o                         
   2   6   6         43.62         28.49        13.57 o                         
   3   6   6        544.77        515.19        49.78 o                         
   4   6   6         73.44         68.45        28.26 o                         
   5   6   6          0.46          6.54        68.08 o                         
  -4   7   6         84.05         73.53        26.94 o                         
  -3   7   6         21.47         32.65        20.25 o                         
  -2   7   6         90.87        113.90        26.19 o                         
  -1   7   6        514.52        598.15        52.54 o                         
   0   7   6        243.59        252.67        37.55 o                         
   1   7   6       1137.04       1204.14        90.28 o                         
   2   7   6        116.70        110.21        21.93 o                         
   3   7   6        255.83        256.07        35.07 o                         
   4   7   6         68.23         31.64        60.27 o                         
  -4   8   6        126.10         78.27        40.42 o                         
  -3   8   6         33.31         40.87        20.53 o                         
  -2   8   6         41.83         36.41        23.28 o                         
  -1   8   6        326.72        413.03        43.75 o                         
   0   8   6        102.99         74.65        15.07 o                         
   1   8   6         14.42         30.79        27.99 o                         
   2   8   6        221.87        205.95        46.00 o                         
   3   8   6          8.50         17.89        16.60 o                         
   4   8   6        126.77        311.47       172.63 o                         
  -3   9   6         16.73         43.38        24.75 o                         
  -2   9   6        406.54        387.38        52.89 o                         
  -1   9   6         86.11         17.31        25.56 o                         
   0   9   6         48.82         54.25        29.11 o                         
   1   9   6         25.22         35.85        32.85 o                         
   2   9   6        226.97        268.12        78.73 o                         
   3   9   6         20.91         47.98        29.56 o                         
  -2  10   6          0.64         -4.59        26.81 o                         
  -1  10   6        554.79        608.69       101.18 o                         
   0  10   6          2.08         28.36        31.38 o                         
   1  10   6          4.09          3.91        19.43 o                         
   2  10   6         80.30         34.18        46.35 o                         
  -5   0   7          1.87          3.54         2.75 o                         
  -3   0   7       2080.69       2369.53        93.80 o                         
  -1   0   7        198.26        171.48        13.60 o                         
   1   0   7       6085.63       5432.29        84.29 o                         
   3   0   7         22.65         32.25        35.37 o                         
  -6   1   7        186.67        195.48        64.32 o                         
  -5   1   7        266.57        269.66        48.87 o                         
  -4   1   7        340.71        364.43        17.71 o                         
  -3   1   7         92.64         99.69        10.10 o                         
  -2   1   7        832.32        823.73        29.71 o                         
  -1   1   7        123.50        137.78        11.92 o                         
   0   1   7        593.55        607.93        13.04 o                         
   1   1   7        570.30        565.11        21.98 o                         
   2   1   7       1256.42       1227.29        81.31 o                         
   3   1   7         26.52         21.64         7.24 o                         
   4   1   7         43.35         53.57        17.62 o                         
   6   1   7         23.78         66.20        54.32 o                         
  -6   2   7         11.05         31.13        24.88 o                         
  -5   2   7         30.02         31.75        19.50 o                         
  -4   2   7       1442.25       1594.82       103.09 o                         
  -3   2   7         73.77         86.55        19.57 o                         
  -2   2   7        155.08        176.97        14.79 o                         
  -1   2   7       2006.28       2147.91        53.37 o                         
   0   2   7        134.02         98.80         7.46 o                         
   1   2   7        830.74        920.91        38.42 o                         
   2   2   7       3117.36       3452.34        80.49 o                         
   3   2   7       1222.02       1266.05        40.06 o                         
   4   2   7          0.11          3.95        26.80 o                         
   6   2   7        116.39         74.94        55.43 o                         
  -6   3   7         64.85         41.90        25.49 o                         
  -5   3   7        282.06        341.25        54.79 o                         
  -4   3   7         93.54         80.97        25.59 o                         
  -3   3   7       1528.60       1378.95       148.60 o                         
  -2   3   7       1009.45        949.86        48.59 o                         
  -1   3   7        527.40        492.70        23.55 o                         
   0   3   7          8.00          3.27         2.35 o                         
   1   3   7       1347.63       1376.21        32.69 o                         
   2   3   7        623.06        618.72        38.15 o                         
   3   3   7        257.16        257.21        16.52 o                         
   4   3   7          1.11          7.65        14.21 o                         
   5   3   7         26.06        -11.49        58.78 o                         
  -6   4   7        148.60        117.39        26.73 o                         
  -5   4   7        211.73        206.25        31.20 o                         
  -4   4   7         19.42         70.47        35.77 o                         
  -3   4   7       1148.04       1250.46        69.39 o                         
  -2   4   7        157.18        198.69        21.38 o                         
  -1   4   7        542.35        620.56        28.89 o                         
   0   4   7       1124.25       1143.87        35.84 o                         
   1   4   7          9.03         10.86         5.27 o                         
   2   4   7       5168.29       5893.95       120.88 o                         
   3   4   7        131.20        155.09        16.25 o                         
   4   4   7          0.98          2.60         2.99 o                         
   5   4   7         67.08        124.52       105.62 o                         
  -5   5   7         68.25        142.30        32.18 o                         
  -4   5   7         12.22          1.88        10.58 o                         
  -3   5   7       1678.88       1574.50        83.34 o                         
  -2   5   7        131.08         88.24        14.47 o                         
  -1   5   7         14.45          8.15         4.60 o                         
   0   5   7         22.40         30.71         6.21 o                         
   1   5   7        525.27        588.24        44.16 o                         
   2   5   7        667.97        643.78        39.04 o                         
   3   5   7         49.07         55.91        13.11 o                         
   4   5   7        306.22        338.27        41.97 o                         
   5   5   7          9.25         37.29        60.92 o                         
  -5   6   7        123.22        155.32        33.43 o                         
  -4   6   7          3.15         19.23        11.08 o                         
  -3   6   7        530.62        526.29        54.26 o                         
  -2   6   7         25.00         14.75         5.85 o                         
  -1   6   7         50.05         44.27        13.48 o                         
   0   6   7        880.89        963.60        55.04 o                         
   1   6   7          1.39          6.32         7.89 o                         
   2   6   7        633.50        547.94        27.54 o                         
   3   6   7         86.16        132.74        23.33 o                         
   4   6   7        129.96         44.00        28.90 o                         
   5   6   7        106.07          4.09        48.07 o                         
  -4   7   7          0.02          0.17        20.92 o                         
  -3   7   7        923.99        827.40        89.18 o                         
  -2   7   7       2087.98       2239.65       127.09 o                         
  -1   7   7         47.16         55.40        18.53 o                         
   0   7   7         64.41         84.53        19.98 o                         
   1   7   7          2.71          9.02         9.52 o                         
   2   7   7       1315.78       1340.94       156.54 o                         
   3   7   7         35.12         39.38        24.99 o                         
   4   7   7         35.68         70.78        60.58 o                         
  -4   8   7         26.32         22.30        21.63 o                         
  -3   8   7        360.23        469.45        66.87 o                         
  -2   8   7        269.84        307.55        46.73 o                         
  -1   8   7        225.74        267.76        36.01 o                         
   0   8   7         18.46         28.73        14.02 o                         
   1   8   7        567.00        601.86        86.30 o                         
   2   8   7        273.77        184.73        58.07 o                         
   3   8   7         75.47         67.70        36.31 o                         
   4   8   7         46.46         43.51        50.47 o                         
  -3   9   7          1.66         21.96        20.84 o                         
  -2   9   7         68.60         55.61        33.30 o                         
  -1   9   7        254.32        214.72        58.64 o                         
   0   9   7        264.27        220.32        53.22 o                         
   1   9   7        194.59        319.83        69.71 o                         
   2   9   7         64.72         25.64        19.26 o                         
   3   9   7         16.70         18.14        35.72 o                         
  -2  10   7          0.15        -17.62        33.19 o                         
  -1  10   7         49.19          0.45        48.72 o                         
   0  10   7         36.33         23.79        32.94 o                         
   1  10   7          4.65        -19.11        21.73 o                         
   2  10   7         94.62        114.99        35.14 o                         
  -6   0   8         55.02         -7.13        20.35 o                         
  -4   0   8        381.70        389.74        36.23 o                         
  -2   0   8        365.19        390.60        24.69 o                         
   0   0   8        654.74        605.85        18.52 o                         
   2   0   8       2511.86       3295.12       456.00 o                         
   6   0   8        103.43         48.86        96.92 o                         
  -6   1   8         21.81         55.95        37.04 o                         
  -5   1   8        162.48        186.98        33.73 o                         
  -4   1   8        248.29        257.46        21.38 o                         
  -3   1   8         28.87         22.34         7.14 o                         
  -2   1   8        725.05        752.48        23.41 o                         
  -1   1   8       2473.35       2462.40        50.49 o                         
   0   1   8         41.07         31.26         3.14 o                         
   1   1   8       1582.68       1459.38        33.91 o                         
   2   1   8        887.48        764.75        34.04 o                         
   3   1   8          6.68          9.16         6.01 o                         
   4   1   8         23.48         29.67        11.24 o                         
   6   1   8         61.19         29.34        78.51 o                         
  -6   2   8        116.72        178.38        64.98 o                         
  -5   2   8         16.39         28.07        19.24 o                         
  -4   2   8        112.44        113.04        28.84 o                         
  -3   2   8       1263.89       1163.43       146.59 o                         
  -2   2   8       2334.05       2350.27        61.80 o                         
  -1   2   8       4483.13       4580.84       135.97 o                         
   0   2   8       1334.57       1290.99        38.56 o                         
   1   2   8        993.79        979.58        34.61 o                         
   2   2   8         48.44         64.28         9.27 o                         
   3   2   8          1.19         -0.70         3.40 o                         
   4   2   8        185.37        140.83        35.36 o                         
   6   2   8          0.34         38.71        60.18 o                         
  -6   3   8        148.22        184.52        63.00 o                         
  -5   3   8        443.63        414.65        59.50 o                         
  -4   3   8        149.61        162.15        33.74 o                         
  -3   3   8        276.93        233.05        42.39 o                         
  -2   3   8         38.39         55.28         8.54 o                         
  -1   3   8       1802.77       1941.74        73.70 o                         
   0   3   8         44.34         42.98         5.35 o                         
   1   3   8       1825.95       2068.08        38.20 o                         
   2   3   8        927.21        833.64        54.63 o                         
   3   3   8        367.28        387.90        27.04 o                         
   4   3   8        430.97        439.96        37.47 o                         
   5   3   8        200.83         49.48        61.33 o                         
  -5   4   8         96.86         87.31        24.67 o                         
  -4   4   8          3.31          0.94         6.30 o                         
  -3   4   8        558.49        605.93        32.86 o                         
  -2   4   8       1053.11       1100.98        36.30 o                         
  -1   4   8         56.40         42.87         7.65 o                         
   0   4   8        119.57        113.04        11.64 o                         
   1   4   8       1873.12       1836.63        64.20 o                         
   2   4   8       2609.12       2803.57       113.07 o                         
   3   4   8          0.62          2.48         2.64 o                         
   4   4   8        172.06        171.84        14.07 o                         
   5   4   8        402.56        395.98       149.67 o                         
  -5   5   8         16.89         29.93        11.74 o                         
  -4   5   8        674.85        587.52        49.42 o                         
  -3   5   8         10.08         20.30        10.04 o                         
  -2   5   8       2566.83       2649.86        81.31 o                         
  -1   5   8        190.05        192.93        17.62 o                         
   0   5   8        699.27        671.59        37.73 o                         
   1   5   8         90.94        103.40        12.86 o                         
   2   5   8        149.37        161.50        20.20 o                         
   3   5   8       1276.48       1391.23        88.34 o                         
   4   5   8        193.84        182.74        31.66 o                         
   5   5   8        291.14        236.07       125.99 o                         
  -5   6   8         65.15         61.87        29.63 o                         
  -4   6   8        652.83        736.63        55.46 o                         
  -3   6   8        270.72        359.17        34.24 o                         
  -2   6   8         38.43         51.20        12.09 o                         
  -1   6   8        261.65        295.14        34.96 o                         
   0   6   8        382.79        380.48        28.07 o                         
   1   6   8          0.32          0.85        11.25 o                         
   2   6   8         22.03          5.55        10.60 o                         
   3   6   8        146.84        112.10        21.61 o                         
   4   6   8        171.21        204.09        78.71 o                         
   5   6   8         18.29         22.12        63.16 o                         
  -4   7   8          0.64         32.84        20.68 o                         
  -3   7   8       1263.56       1320.40       130.70 o                         
  -2   7   8        404.53        460.46        75.34 o                         
  -1   7   8          3.52          4.17         8.04 o                         
   0   7   8        435.31        399.58        26.90 o                         
   1   7   8        178.33        229.80        40.47 o                         
   2   7   8        155.43        137.14        32.26 o                         
   3   7   8         51.22         90.24        23.42 o                         
   4   7   8          1.28         19.09        44.07 o                         
  -4   8   8         41.94         41.73        17.29 o                         
  -3   8   8         26.84         19.71        22.28 o                         
  -2   8   8        190.28        212.19        35.74 o                         
  -1   8   8         99.08        121.22        39.04 o                         
   0   8   8        183.38        166.74        24.03 o                         
   1   8   8          0.31         -5.34        13.89 o                         
   2   8   8        216.15        175.06        41.92 o                         
   3   8   8         48.63         30.37        31.47 o                         
   4   8   8         51.44        217.04       105.70 o                         
  -3   9   8         34.67         68.98        27.95 o                         
  -2   9   8       1051.06       1051.30        86.29 o                         
  -1   9   8         27.96         24.15        28.34 o                         
   0   9   8        655.67        730.95       100.64 o                         
   1   9   8        202.19        270.70        60.63 o                         
   2   9   8        226.66        243.29        54.05 o                         
   3   9   8          2.40         73.36        62.03 o                         
  -2  10   8         27.65          4.73        17.25 o                         
  -1  10   8        220.63        225.28        58.93 o                         
   0  10   8        108.09         30.24        51.46 o                         
   1  10   8        487.90        386.40        93.02 o                         
   2  10   8         14.04         21.57        72.31 o                         
  -5   0   9       1454.23       1824.07       189.58 o                         
  -3   0   9        570.78        566.87        43.88 o                         
  -1   0   9       1200.53       1057.15        37.53 o                         
   1   0   9       1565.27       1518.33        31.63 o                         
   3   0   9        222.54        370.62       132.17 o                         
  -6   1   9        281.63        203.69        66.65 o                         
  -5   1   9        705.02        756.64        65.14 o                         
  -4   1   9         80.28         72.37        13.62 o                         
  -3   1   9        132.33        155.47        13.30 o                         
  -2   1   9       1891.66       1689.04        80.49 o                         
  -1   1   9        494.51        464.27        17.97 o                         
   0   1   9       2592.91       2433.78        36.06 o                         
   1   1   9         75.77         29.82        20.29 o                         
   2   1   9         21.24         25.66         4.30 o                         
   3   1   9         84.95         77.42        26.36 o                         
   4   1   9          3.01          3.64        14.08 o                         
   6   1   9        318.59        314.13       140.57 o                         
  -6   2   9        108.97        123.83        53.79 o                         
  -5   2   9          0.04         -3.10        11.51 o                         
  -4   2   9        442.56        458.04        54.00 o                         
  -3   2   9         80.79         77.60        14.12 o                         
  -2   2   9        198.74        202.15        16.63 o                         
  -1   2   9          9.92          9.32         2.75 o                         
   0   2   9       7401.94       7349.73       125.55 o                         
   1   2   9        660.13        715.18        36.69 o                         
   2   2   9        899.74       1121.97        83.89 o                         
   3   2   9         26.08         15.63         6.95 o                         
   4   2   9        663.25        509.91       148.38 o                         
  -6   3   9          4.56         22.19        85.39 o                         
  -5   3   9        194.80        200.31        41.22 o                         
  -4   3   9         35.74         51.20        22.13 o                         
  -3   3   9        248.83        227.27        37.76 o                         
  -2   3   9         93.81         77.64        10.23 o                         
  -1   3   9       3681.03       3619.14       168.73 o                         
   0   3   9          0.40          5.00         3.60 o                         
   1   3   9       2343.61       2275.59        56.96 o                         
   2   3   9         19.66         16.63         7.52 o                         
   3   3   9          4.74          3.75         4.07 o                         
   4   3   9        529.50        620.39        42.93 o                         
  -5   4   9         22.82         32.74        15.01 o                         
  -4   4   9        100.09        126.47        23.98 o                         
  -3   4   9        638.48        611.79        45.89 o                         
  -2   4   9       1333.32       1294.05        67.91 o                         
  -1   4   9         32.70         26.74         6.69 o                         
   0   4   9        997.63        981.68        38.53 o                         
   1   4   9        273.05        265.20        18.82 o                         
   2   4   9       1362.49       1352.75        82.50 o                         
   3   4   9        520.00        543.04        59.47 o                         
   4   4   9         26.27         35.77         7.99 o                         
   5   4   9         56.22         71.95        80.66 o                         
  -5   5   9         16.91         49.89        16.25 o                         
  -4   5   9        165.71        188.69        28.02 o                         
  -3   5   9        616.75        622.30        28.98 o                         
  -2   5   9        581.91        599.01        35.45 o                         
  -1   5   9         67.73         50.84        16.61 o                         
   0   5   9         32.24         41.18        10.89 o                         
   1   5   9       1845.41       1795.26        82.21 o                         
   2   5   9        110.09        105.19        19.34 o                         
   3   5   9        249.43        273.47        29.25 o                         
   4   5   9          1.89          8.04         5.18 o                         
   5   5   9          0.29        101.92       103.09 o                         
  -5   6   9        164.07        196.26        43.74 o                         
  -4   6   9         99.81         98.95        20.68 o                         
  -3   6   9       1196.45       1194.19        66.12 o                         
  -2   6   9         33.74         34.20        12.37 o                         
  -1   6   9        385.81        356.88        30.57 o                         
   0   6   9        465.39        501.43        32.68 o                         
   1   6   9         84.46         88.65        13.55 o                         
   2   6   9        571.52        488.61        27.99 o                         
   3   6   9        150.44        109.16        27.94 o                         
   4   6   9          0.57         -6.41        56.81 o                         
  -4   7   9        158.37        199.22        40.37 o                         
  -3   7   9          0.17          4.07         9.87 o                         
  -2   7   9          0.74          7.82         9.17 o                         
  -1   7   9        123.50        113.96        22.43 o                         
   0   7   9        439.64        434.44        28.67 o                         
   1   7   9        172.90        151.43        21.09 o                         
   2   7   9        643.44        694.95        74.60 o                         
   3   7   9        159.92        136.49        31.90 o                         
   4   7   9         17.74         -3.73        78.89 o                         
  -4   8   9         28.85          3.42        10.75 o                         
  -3   8   9         71.80         64.62        25.68 o                         
  -2   8   9         76.68         50.22        23.50 o                         
  -1   8   9         54.80         54.54        16.30 o                         
   0   8   9          6.50         -6.46        10.15 o                         
   1   8   9        254.52        156.60        68.13 o                         
   2   8   9         21.43         20.68        16.70 o                         
   3   8   9         60.05         59.28        25.99 o                         
  -3   9   9        381.30        431.23        72.15 o                         
  -2   9   9         54.30         97.66        59.65 o                         
  -1   9   9        231.96        202.65        56.17 o                         
   0   9   9        724.87        667.47        96.61 o                         
   1   9   9        142.46        184.75        50.85 o                         
   2   9   9         35.94          1.30        18.77 o                         
   3   9   9          4.01         58.19        56.07 o                         
  -2  10   9         98.48         89.63        44.82 o                         
  -1  10   9          1.29         20.32        28.85 o                         
   0  10   9        522.61        605.54       127.78 o                         
   1  10   9          0.73         31.33        50.63 o                         
  -6   0  10        475.12        562.82       153.82 o                         
  -4   0  10        184.43        200.53        26.70 o                         
  -2   0  10        379.88        343.66        26.95 o                         
   0   0  10         71.98         70.37         6.88 o                         
   2   0  10       1104.86       1183.39        63.88 o                         
  -6   1  10         89.66         77.75        34.65 o                         
  -5   1  10          3.83         -9.60        16.15 o                         
  -4   1  10         50.34         79.23        14.57 o                         
  -3   1  10         24.17         24.01         5.78 o                         
  -2   1  10         30.35         52.61         6.82 o                         
  -1   1  10        721.98        751.06        22.44 o                         
   0   1  10         89.75         80.46         6.09 o                         
   1   1  10        757.80        751.72        28.76 o                         
   2   1  10         56.77         31.84         6.80 o                         
   3   1  10         96.00         86.63        21.31 o                         
   4   1  10        116.56        106.28        57.16 o                         
  -6   2  10        285.20        271.67        71.94 o                         
  -5   2  10         51.04         63.62        24.57 o                         
  -4   2  10        350.12        384.66        48.59 o                         
  -3   2  10        457.56        393.04        34.18 o                         
  -2   2  10        285.11        302.24        42.36 o                         
  -1   2  10         39.86         33.69         5.21 o                         
   0   2  10       2019.71       1936.15        62.55 o                         
   1   2  10       1031.55       1077.85        36.48 o                         
   2   2  10         75.91         92.56        12.65 o                         
   3   2  10        979.37        887.08       101.10 o                         
  -6   3  10         27.74         62.10        38.60 o                         
  -5   3  10        140.21        157.30        38.92 o                         
  -4   3  10        444.96        428.16        62.66 o                         
  -3   3  10         61.30         72.65        11.08 o                         
  -2   3  10        883.81        853.35        30.27 o                         
  -1   3  10        291.24        349.33        25.92 o                         
   0   3  10        383.79        373.02        19.93 o                         
   1   3  10          9.84         11.19         2.94 o                         
   2   3  10        755.46        690.19        51.14 o                         
   3   3  10         15.70          7.52         4.28 o                         
   4   3  10         61.08         74.10        14.56 o                         
  -5   4  10        215.74        275.37        46.28 o                         
  -4   4  10         37.96         38.65        17.24 o                         
  -3   4  10        332.86        311.07        27.45 o                         
  -2   4  10        854.55        822.19        52.66 o                         
  -1   4  10       1909.26       1861.80        84.87 o                         
   0   4  10       1236.14       1347.14        47.37 o                         
   1   4  10        758.43        761.34        32.76 o                         
   2   4  10        193.92        179.56        27.68 o                         
   3   4  10        617.69        742.65        82.86 o                         
   4   4  10        168.84        111.59        27.73 o                         
   5   4  10        170.51         87.96        63.43 o                         
  -5   5  10         22.34         13.85        10.34 o                         
  -4   5  10        310.35        361.64        38.76 o                         
  -3   5  10        181.76        186.02        25.08 o                         
  -2   5  10        155.29        153.29        18.71 o                         
  -1   5  10        552.51        605.31        53.89 o                         
   0   5  10         33.15         22.56         5.87 o                         
   1   5  10        480.32        493.82        42.44 o                         
   2   5  10         93.27         77.69        14.64 o                         
   3   5  10        420.62        340.00        52.62 o                         
   4   5  10         58.47         58.25        22.95 o                         
   5   5  10         42.18        -70.11        68.88 o                         
  -5   6  10         21.13         15.14        18.68 o                         
  -4   6  10        978.64        957.11        64.41 o                         
  -3   6  10        706.22        682.25        50.91 o                         
  -2   6  10         25.19         13.69         7.83 o                         
  -1   6  10        661.71        596.74        60.05 o                         
   0   6  10       1882.78       1917.22       112.51 o                         
   1   6  10        106.34        112.53        15.88 o                         
   2   6  10        402.92        417.34        60.34 o                         
   3   6  10       2449.61       2432.39       103.46 o                         
   4   6  10        100.01        119.20       122.02 o                         
  -4   7  10         29.71         -4.44        16.50 o                         
  -3   7  10        452.40        442.62        56.51 o                         
  -2   7  10         50.91         39.17        14.07 o                         
  -1   7  10         13.97          8.54         8.85 o                         
   0   7  10        221.09        190.03        30.34 o                         
   1   7  10          3.42         11.80        14.65 o                         
   2   7  10         10.66          6.20        11.21 o                         
   3   7  10        161.87        160.77        33.36 o                         
   4   7  10        237.75        281.29        96.99 o                         
  -4   8  10          0.02          2.80        13.26 o                         
  -3   8  10        119.10        112.47        30.14 o                         
  -2   8  10        403.09        402.74        61.28 o                         
  -1   8  10        143.62        145.73        28.18 o                         
   0   8  10        748.35        787.03        58.46 o                         
   1   8  10        968.03       1026.72        87.96 o                         
   2   8  10          8.04         33.98        25.24 o                         
   3   8  10         59.00         90.34        36.28 o                         
  -3   9  10          4.82         20.22        19.83 o                         
  -2   9  10        111.04        100.52        29.54 o                         
  -1   9  10        906.47        983.60       119.76 o                         
   0   9  10        268.29        300.88       137.03 o                         
   1   9  10        108.45        153.92        50.88 o                         
   2   9  10        532.65        634.32       108.74 o                         
  -1  10  10        143.70         77.38        37.13 o                         
   0  10  10         79.36         35.23        27.46 o                         
   1  10  10        168.17        113.73        81.75 o                         
  -5   0  11        308.10        423.92        65.94 o                         
  -3   0  11        862.12        817.14        46.53 o                         
  -1   0  11       9652.08       9481.80       415.82 o                         
   1   0  11        442.41        463.60        19.28 o                         
   3   0  11          7.59         62.54        28.83 o                         
  -6   1  11          7.13        -12.98        21.55 o                         
  -5   1  11          8.90         12.57        13.72 o                         
  -4   1  11        831.51        835.75        40.39 o                         
  -3   1  11        140.46        126.85        12.96 o                         
  -2   1  11       2591.06       2367.29        75.02 o                         
  -1   1  11        363.38        322.31        15.21 o                         
   0   1  11       2458.43       2369.21        39.09 o                         
   1   1  11         49.14         52.18         9.28 o                         
   2   1  11          2.30          2.01         4.79 o                         
   3   1  11          6.55          2.42        14.22 o                         
  -6   2  11         84.23         65.89        36.43 o                         
  -5   2  11          3.28         -1.85        13.06 o                         
  -4   2  11         84.88        116.16        28.95 o                         
  -3   2  11        616.86        533.65        46.65 o                         
  -2   2  11        225.82        290.29        23.00 o                         
  -1   2  11         22.71         34.30         5.75 o                         
   0   2  11        125.88        137.54         9.28 o                         
   1   2  11        618.06        637.68        26.65 o                         
   2   2  11         82.73        103.33        16.30 o                         
   3   2  11        623.86        395.88        49.51 o                         
  -6   3  11          2.75          6.40        17.88 o                         
  -5   3  11          7.41         27.41        20.57 o                         
  -4   3  11         32.21         17.29        16.77 o                         
  -3   3  11         33.68         28.66         7.54 o                         
  -2   3  11        447.57        471.01        26.01 o                         
  -1   3  11       1482.16       1780.40        48.70 o                         
   0   3  11        106.06        105.42        10.71 o                         
   1   3  11         44.10         32.56         6.77 o                         
   2   3  11          0.15          8.54         6.45 o                         
   3   3  11        374.27        400.55        58.29 o                         
  -5   4  11        199.01        239.30        37.79 o                         
  -4   4  11        801.01        860.47        58.97 o                         
  -3   4  11          0.55         -2.44         4.83 o                         
  -2   4  11        185.79        206.11        22.42 o                         
  -1   4  11         56.59         70.27        11.53 o                         
   0   4  11        358.20        369.32        23.64 o                         
   1   4  11          9.38         17.01         5.16 o                         
   2   4  11        535.19        579.92        55.94 o                         
   3   4  11        319.55        351.32        55.17 o                         
   4   4  11        696.57        750.54        40.43 o                         
  -5   5  11         89.64        102.98        24.12 o                         
  -4   5  11          7.70         11.70         8.65 o                         
  -3   5  11          2.08         -2.69         7.80 o                         
  -2   5  11         23.62         26.61         9.46 o                         
  -1   5  11       2206.97       2224.62       105.38 o                         
   0   5  11        158.23        132.13        18.01 o                         
   1   5  11         50.26         57.39        10.01 o                         
   2   5  11        335.34        291.34        38.07 o                         
   3   5  11          2.76         15.93         8.03 o                         
   4   5  11         66.13         54.31        11.88 o                         
   5   5  11          5.88         82.92        81.21 o                         
  -5   6  11         75.30         63.11        21.19 o                         
  -4   6  11        337.26        320.97        42.07 o                         
  -3   6  11       1001.07        952.53        61.49 o                         
  -2   6  11        141.31        136.84        18.88 o                         
  -1   6  11        559.01        663.87        83.11 o                         
   0   6  11        397.08        349.78        45.20 o                         
   1   6  11       1144.72       1068.21        98.31 o                         
   2   6  11         95.98         69.65        22.86 o                         
   3   6  11        475.69        522.49        58.80 o                         
   4   6  11        174.86         86.21       132.46 o                         
  -4   7  11         23.80         21.89        14.05 o                         
  -3   7  11         13.79         -8.06         7.29 o                         
  -2   7  11        282.39        274.27        31.65 o                         
  -1   7  11        323.13        311.75        40.33 o                         
   0   7  11         66.05         73.36        18.81 o                         
   1   7  11         92.25         80.94        28.36 o                         
   2   7  11          1.20         -3.34        18.10 o                         
   3   7  11        169.28        143.66        33.50 o                         
   4   7  11        200.02         80.17       115.11 o                         
  -4   8  11        311.00        258.40        48.50 o                         
  -3   8  11          0.38          5.74        13.04 o                         
  -2   8  11        367.89        482.56        58.21 o                         
  -1   8  11        835.42        901.88        83.00 o                         
   0   8  11        376.87        435.40        44.72 o                         
   1   8  11        111.01        113.65        28.91 o                         
   2   8  11         15.71         16.78        19.16 o                         
   3   8  11          7.98        -17.06        17.26 o                         
  -3   9  11        107.16         92.66        30.89 o                         
  -2   9  11          0.02         17.32        14.20 o                         
  -1   9  11        390.33        452.28        78.30 o                         
   0   9  11          5.55         20.62        18.09 o                         
   1   9  11          6.40          9.78        32.81 o                         
   2   9  11        132.43        249.90        70.10 o                         
  -1  10  11        268.95        177.83        53.95 o                         
   0  10  11        617.86        687.21       119.64 o                         
   1  10  11        183.70        150.35        56.21 o                         
  -6   0  12         59.34         71.61        66.16 o                         
  -4   0  12        332.71        352.20        38.80 o                         
  -2   0  12       1451.44       1646.73        71.52 o                         
   0   0  12       3991.39       3673.82       105.69 o                         
   2   0  12       2216.65       2240.99        73.62 o                         
  -6   1  12         23.89         -0.31        12.52 o                         
  -5   1  12          1.60         12.90         7.82 o                         
  -4   1  12        561.93        544.60        37.79 o                         
  -3   1  12        268.75        238.88        17.95 o                         
  -2   1  12       2112.33       2125.12        85.63 o                         
  -1   1  12        539.43        508.88        20.70 o                         
   0   1  12       2844.46       2963.57        84.38 o                         
   1   1  12         30.22         23.07         4.16 o                         
   2   1  12         25.31         11.76         5.55 o                         
   3   1  12       1193.53        969.24        52.46 o                         
  -6   2  12         82.83         38.81        47.53 o                         
  -5   2  12         49.51         77.97        25.31 o                         
  -4   2  12        127.58        119.91        40.44 o                         
  -3   2  12         22.33         22.21         8.64 o                         
  -2   2  12        772.41        867.96        54.39 o                         
  -1   2  12        173.68        165.85        14.55 o                         
   0   2  12       1204.18       1191.82        34.69 o                         
   1   2  12        352.38        351.43        30.45 o                         
   2   2  12        402.52        460.74        31.88 o                         
   3   2  12          3.66         -1.13        28.34 o                         
  -5   3  12        438.51        436.35        70.81 o                         
  -4   3  12          0.16          8.75        11.72 o                         
  -3   3  12          9.71         16.88         6.46 o                         
  -2   3  12          1.35         13.61         4.96 o                         
  -1   3  12        282.10        253.19        22.56 o                         
   0   3  12        100.27        139.38        14.88 o                         
   1   3  12       1360.66       1549.51       100.10 o                         
   2   3  12        173.84        208.07        29.06 o                         
   3   3  12         66.75         86.99        41.16 o                         
  -5   4  12         16.72          7.94         7.83 o                         
  -4   4  12         43.90         56.54        15.90 o                         
  -3   4  12        755.07        749.29        50.96 o                         
  -2   4  12          1.11          9.65         5.13 o                         
  -1   4  12       1334.03       1363.74        73.96 o                         
   0   4  12       1988.77       2187.22        93.52 o                         
   1   4  12        150.41        144.98        14.41 o                         
   2   4  12         70.33         26.43        37.02 o                         
   3   4  12         79.99         99.14        33.28 o                         
   4   4  12          0.52         -1.54        25.51 o                         
  -5   5  12        309.73        376.52        43.74 o                         
  -4   5  12          4.78          2.26        13.65 o                         
  -3   5  12        264.58        276.16        55.95 o                         
  -2   5  12        136.92        130.72        18.93 o                         
  -1   5  12        219.58        216.23        21.68 o                         
   0   5  12        275.63        293.83        26.63 o                         
   1   5  12         55.85         62.80        12.01 o                         
   2   5  12          4.26          3.69         7.14 o                         
   3   5  12        173.35        127.25        26.56 o                         
   4   5  12          9.03          5.71        20.16 o                         
   5   5  12         13.60        136.97       113.12 o                         
  -5   6  12        134.10        167.03        35.69 o                         
  -4   6  12        130.16        122.17        23.38 o                         
  -3   6  12        181.78        208.43        30.72 o                         
  -2   6  12          2.00         -2.28         7.18 o                         
  -1   6  12        771.52        734.28        95.24 o                         
   0   6  12        741.22        794.93        76.04 o                         
   1   6  12          1.64          9.27         6.87 o                         
   2   6  12        254.16        193.93        37.24 o                         
   3   6  12        938.88       1043.95       155.40 o                         
   4   6  12        233.10        330.47       168.16 o                         
  -4   7  12          0.99          4.92        10.65 o                         
  -3   7  12        330.27        331.67        43.88 o                         
  -2   7  12        866.73        754.94        77.05 o                         
  -1   7  12       1487.16       1723.65        98.26 o                         
   0   7  12        588.23        664.24        55.56 o                         
   1   7  12       1484.45       1630.51       131.15 o                         
   2   7  12        195.71        168.29        60.51 o                         
   3   7  12          0.98          9.77        54.74 o                         
   4   7  12        152.64         -0.89        69.89 o                         
  -3   8  12          1.37         27.86        32.40 o                         
  -2   8  12         10.10         38.69        20.70 o                         
  -1   8  12        301.91        280.83        47.66 o                         
   0   8  12         79.41         62.16        15.43 o                         
   1   8  12         12.31         20.18        24.24 o                         
   2   8  12        234.17        224.11        54.23 o                         
   3   8  12        468.21        424.78        62.73 o                         
  -3   9  12          3.82         31.56        24.13 o                         
  -2   9  12        422.21        405.64        57.00 o                         
  -1   9  12         14.10        -10.09        25.19 o                         
   0   9  12         18.88         80.67        37.29 o                         
   1   9  12         59.36         17.66        30.51 o                         
   2   9  12        117.24        177.60        53.85 o                         
  -1  10  12        146.90        170.60        68.16 o                         
   0  10  12          5.49        -24.86        42.55 o                         
   1  10  12         76.86         32.20        41.35 o                         
  -5   0  13        564.95        625.40        94.76 o                         
  -3   0  13         63.05         59.21        15.47 o                         
  -1   0  13        358.10        332.86        30.61 o                         
   1   0  13       3206.00       3101.13        74.92 o                         
   3   0  13       3310.99       3114.21       141.82 o                         
  -6   1  13          6.58         53.89        32.91 o                         
  -5   1  13         46.05         74.95        33.67 o                         
  -4   1  13        114.77        107.68        23.27 o                         
  -3   1  13         15.76         17.84         5.86 o                         
  -2   1  13         71.19         46.49         7.30 o                         
  -1   1  13        277.69        350.41        21.27 o                         
   0   1  13       2153.69       2289.20        87.60 o                         
   1   1  13        514.05        493.24        24.89 o                         
   2   1  13       1164.04       1170.10        44.52 o                         
   3   1  13          3.47          5.80        19.74 o                         
  -6   2  13          3.95         30.53        35.92 o                         
  -5   2  13        562.48        520.85        59.06 o                         
  -4   2  13        723.06        827.31        71.39 o                         
  -3   2  13        329.81        297.29        21.54 o                         
  -2   2  13       1091.32        992.91        42.67 o                         
  -1   2  13        710.49        725.66        36.72 o                         
   0   2  13        586.98        599.01        27.48 o                         
   1   2  13        130.85         88.27        13.54 o                         
   2   2  13         36.23         44.85        14.67 o                         
   3   2  13         25.96         30.54        23.67 o                         
  -5   3  13        539.63        770.04       100.32 o                         
  -4   3  13         42.82         53.80        19.11 o                         
  -3   3  13       1974.10       1899.64       161.86 o                         
  -2   3  13        283.20        343.74        29.37 o                         
  -1   3  13       1049.98       1130.80        50.34 o                         
   0   3  13        233.30        231.95        28.09 o                         
   1   3  13         44.85         24.50         6.17 o                         
   2   3  13        428.60        461.04        51.70 o                         
   3   3  13        263.62        279.28        29.12 o                         
   4   3  13         89.17         99.89        76.05 o                         
  -5   4  13         69.05         30.16        26.40 o                         
  -4   4  13        897.75        913.89        61.25 o                         
  -3   4  13        351.33        345.14        34.31 o                         
  -2   4  13        888.46        982.56        52.20 o                         
  -1   4  13        287.06        258.30        31.26 o                         
   0   4  13        666.52        632.06        44.69 o                         
   1   4  13        208.26        181.40        18.44 o                         
   2   4  13        114.26        110.83        33.96 o                         
   3   4  13          5.15          9.57         4.77 o                         
   4   4  13        485.24        502.06        67.46 o                         
  -5   5  13          3.21         23.58        13.37 o                         
  -4   5  13        600.63        617.07        51.74 o                         
  -3   5  13          1.78          6.37         8.83 o                         
  -2   5  13        112.33        118.38        18.64 o                         
  -1   5  13          4.03          1.01         4.68 o                         
   0   5  13        169.01        161.60        24.05 o                         
   1   5  13         92.08        100.47        15.35 o                         
   2   5  13        494.70        512.63        90.79 o                         
   3   5  13         38.08         66.28        19.07 o                         
   4   5  13          1.11          2.77        40.83 o                         
  -5   6  13        459.98        463.95        87.99 o                         
  -4   6  13         73.61         89.67        25.51 o                         
  -3   6  13          1.75         -0.85         8.61 o                         
  -2   6  13        182.07        191.03        25.25 o                         
  -1   6  13        369.71        428.19        46.25 o                         
   0   6  13         46.69         34.27        20.99 o                         
   1   6  13         41.81         55.10        14.54 o                         
   2   6  13        240.57        274.50        51.03 o                         
   3   6  13        135.40        102.06        68.35 o                         
   4   6  13         33.49        137.42       137.09 o                         
  -4   7  13        393.17        386.74        88.12 o                         
  -3   7  13         33.07         16.80         8.67 o                         
  -2   7  13        823.45        777.89        97.24 o                         
  -1   7  13         14.85         11.99        12.18 o                         
   0   7  13          5.63          5.93        11.01 o                         
   1   7  13        585.01        572.73        75.34 o                         
   2   7  13         68.12         90.64        74.78 o                         
   3   7  13         28.04         49.42        18.70 o                         
   4   7  13        118.47         61.26        44.13 o                         
  -3   8  13          0.41         -2.08        11.51 o                         
  -2   8  13        230.04        217.48        40.50 o                         
  -1   8  13          4.47         15.46        11.85 o                         
   0   8  13        970.38        991.63        75.11 o                         
   1   8  13        263.58        234.33        53.33 o                         
   2   8  13        222.05        271.13        58.62 o                         
   3   8  13        267.28        275.34        49.50 o                         
  -2   9  13        132.18         90.54        26.64 o                         
  -1   9  13          0.24         -4.47        34.32 o                         
   0   9  13         20.26         79.24        36.91 o                         
   1   9  13        136.05        166.33        50.30 o                         
   2   9  13          6.16         23.22        31.45 o                         
  -1  10  13        171.65         78.75        91.35 o                         
   0  10  13         12.74         -8.56        47.15 o                         
  -6   0  14         28.49        174.06        87.94 o                         
  -4   0  14        824.01        815.15        57.05 o                         
  -2   0  14        295.19        334.08        67.15 o                         
   0   0  14       5166.89       5413.44       127.22 o                         
   2   0  14         32.26         40.74         6.76 o                         
  -6   1  14         58.05         15.30        32.70 o                         
  -5   1  14        177.58        156.99        33.18 o                         
  -4   1  14        146.86        149.05        16.14 o                         
  -3   1  14       1431.96       1473.26        62.20 o                         
  -2   1  14        106.78         87.19        12.49 o                         
  -1   1  14         15.04         18.58         4.81 o                         
   0   1  14         65.07        100.48        10.23 o                         
   1   1  14         65.56         66.21         6.30 o                         
   2   1  14        705.43        721.90        52.21 o                         
   3   1  14        296.48        192.26        31.92 o                         
  -5   2  14          5.35         36.24        17.61 o                         
  -4   2  14        182.27        218.59        36.63 o                         
  -3   2  14         54.69         48.00        16.86 o                         
  -2   2  14        236.63        222.80        16.74 o                         
  -1   2  14       1267.41       1268.47        39.13 o                         
   0   2  14        198.64        211.75        20.40 o                         
   1   2  14          3.42          3.30         2.12 o                         
   2   2  14          3.93          3.00         6.29 o                         
   3   2  14        454.92        422.18        35.08 o                         
  -5   3  14        275.79        346.79        51.82 o                         
  -4   3  14         11.08         20.89        16.40 o                         
  -3   3  14         21.87          7.78        11.50 o                         
  -2   3  14        746.53        836.74        47.35 o                         
  -1   3  14        457.20        473.30        33.64 o                         
   0   3  14          5.24          8.88         4.94 o                         
   1   3  14         57.11         35.60        17.91 o                         
   2   3  14        829.90       1069.11       110.44 o                         
   3   3  14        169.48        169.27        23.97 o                         
   4   3  14          8.55         52.78        47.45 o                         
  -5   4  14        302.79        330.25        40.38 o                         
  -4   4  14        228.86        249.03        34.73 o                         
  -3   4  14         49.50         41.84        12.80 o                         
  -2   4  14        143.49        134.79        20.64 o                         
  -1   4  14       1289.12       1427.27        62.27 o                         
   0   4  14         17.16         20.65         7.62 o                         
   1   4  14        205.91        183.91        23.03 o                         
   2   4  14         58.28         58.90        19.40 o                         
   3   4  14        654.73        780.24       122.91 o                         
   4   4  14        745.38        770.42        47.05 o                         
  -5   5  14          2.45         33.74        13.91 o                         
  -4   5  14        150.15        136.60        24.52 o                         
  -3   5  14        153.62        158.80        28.80 o                         
  -2   5  14        753.13        739.07        49.71 o                         
  -1   5  14       1453.75       1597.20        71.60 o                         
   0   5  14         17.78         25.26         9.38 o                         
   1   5  14        488.51        568.71        81.26 o                         
   2   5  14         72.58         81.91        22.91 o                         
   3   5  14        737.94        842.18        70.67 o                         
   4   5  14          1.14          6.34         5.59 o                         
  -4   6  14          6.08         16.09        12.87 o                         
  -3   6  14          0.57         19.05        15.50 o                         
  -2   6  14        359.23        349.64        36.44 o                         
  -1   6  14        943.82       1041.28        71.48 o                         
   0   6  14        450.44        494.14        49.72 o                         
   1   6  14       1379.43       1372.88        70.75 o                         
   2   6  14         68.67         49.58        22.55 o                         
   3   6  14         23.60         43.83        28.95 o                         
   4   6  14        286.07        201.70       120.44 o                         
  -4   7  14         28.66         19.80        18.07 o                         
  -3   7  14        158.86        126.14        25.54 o                         
  -2   7  14        113.25        110.74        24.33 o                         
  -1   7  14        288.43        340.44        52.89 o                         
   0   7  14        151.07        166.36        33.30 o                         
   1   7  14        115.50        117.21        44.03 o                         
   2   7  14         22.43         40.91        22.01 o                         
   3   7  14        151.13        147.66        79.20 o                         
  -3   8  14          0.65          7.21        13.40 o                         
  -2   8  14         38.42         24.01        16.38 o                         
  -1   8  14        306.43        436.57       110.87 o                         
   0   8  14         24.33          0.95        17.30 o                         
   1   8  14          0.79          7.42        14.76 o                         
   2   8  14         27.98         31.57        30.63 o                         
   3   8  14          0.02         14.92        16.33 o                         
  -2   9  14        390.97        375.69        53.40 o                         
  -1   9  14         31.78          3.33        23.66 o                         
   0   9  14          1.49         16.49        36.73 o                         
   1   9  14         32.64         72.68        48.06 o                         
   2   9  14         59.89        125.64        48.55 o                         
  -5   0  15        833.18        978.41        62.42 o                         
  -3   0  15        632.03        672.59        54.53 o                         
  -1   0  15        300.98        280.78        30.49 o                         
   1   0  15        114.18         97.20        12.78 o                         
   3   0  15       2225.66       2205.99        94.93 o                         
  -5   1  15        112.06        109.72        37.32 o                         
  -4   1  15        508.03        478.34        30.84 o                         
  -3   1  15        193.25        215.27        31.04 o                         
  -2   1  15         88.38         86.96        12.48 o                         
  -1   1  15       3522.63       3696.22        82.20 o                         
   0   1  15          3.83          9.76         4.72 o                         
   1   1  15       1509.89       1551.01        47.24 o                         
   2   1  15       1388.88       1386.16        48.87 o                         
   3   1  15        173.43        102.56        42.43 o                         
  -5   2  15         77.49         95.23        24.85 o                         
  -4   2  15       1143.35       1233.11        86.62 o                         
  -3   2  15          0.46          3.88         9.51 o                         
  -2   2  15        933.74        919.87        46.27 o                         
  -1   2  15        123.62        115.76        12.04 o                         
   0   2  15       2474.84       2361.83        70.09 o                         
   1   2  15         11.12          3.80         3.58 o                         
   2   2  15        843.73        865.72        78.83 o                         
   3   2  15        141.36        117.57        18.19 o                         
  -5   3  15        125.96        179.40        35.84 o                         
  -4   3  15        321.68        282.79        41.96 o                         
  -3   3  15          0.23         10.48         9.17 o                         
  -2   3  15        195.26        189.22        22.89 o                         
  -1   3  15        348.11        367.15        30.61 o                         
   0   3  15       1525.22       1535.34        62.67 o                         
   1   3  15        965.60        871.46        56.00 o                         
   2   3  15         53.71         70.98        17.47 o                         
   3   3  15        187.96        186.30        44.86 o                         
   4   3  15        111.25        134.64       102.66 o                         
  -5   4  15        134.70        145.25        27.04 o                         
  -4   4  15         41.36         45.44        14.63 o                         
  -3   4  15        397.45        430.78        39.12 o                         
  -2   4  15        232.84        238.67        27.68 o                         
  -1   4  15        111.65         83.59        15.92 o                         
   0   4  15         31.54         28.41        10.76 o                         
   1   4  15        203.46        128.39        19.18 o                         
   2   4  15         35.76         33.36        14.54 o                         
   3   4  15          4.25         11.93        38.20 o                         
   4   4  15          4.04         27.41        37.43 o                         
  -5   5  15        153.23        180.39        31.40 o                         
  -4   5  15         84.88         79.73        18.74 o                         
  -3   5  15        764.00        817.43        58.79 o                         
  -2   5  15         77.46        103.40        19.20 o                         
  -1   5  15        433.84        486.28        40.37 o                         
   0   5  15        949.65       1049.45        62.76 o                         
   1   5  15         16.93         18.68         9.39 o                         
   2   5  15         72.93         68.22        22.54 o                         
   3   5  15         30.16         19.36        32.67 o                         
   4   5  15          4.42         13.91        32.82 o                         
  -4   6  15        118.49        122.20        27.88 o                         
  -3   6  15         36.06         39.92        12.84 o                         
  -2   6  15          8.90         11.07        13.81 o                         
  -1   6  15        538.08        573.29        47.34 o                         
   0   6  15        257.43        297.68        39.53 o                         
   1   6  15          1.49         23.33        16.81 o                         
   2   6  15         57.48        126.84        45.90 o                         
   3   6  15        132.63        139.01       101.38 o                         
   4   6  15          6.56        129.19       115.89 o                         
  -4   7  15         35.67          5.45        14.02 o                         
  -3   7  15          7.05         -0.61        14.45 o                         
  -2   7  15       1079.40       1004.27        80.91 o                         
  -1   7  15         15.37          7.13        10.66 o                         
   0   7  15        865.22       1023.15        88.66 o                         
   1   7  15         32.77         46.84        25.52 o                         
   2   7  15        552.18        624.90        85.80 o                         
   3   7  15         47.28         13.45        48.36 o                         
  -3   8  15        459.22        513.69        64.89 o                         
  -2   8  15         21.12         13.37         7.26 o                         
  -1   8  15         31.67         19.63        11.84 o                         
   0   8  15         70.85         40.48        26.86 o                         
   1   8  15        107.55        101.46        40.43 o                         
   2   8  15          0.76         24.12        27.04 o                         
   3   8  15          6.11         20.62       120.08 o                         
  -2   9  15          6.11          5.69        10.74 o                         
  -1   9  15        383.89        418.94       110.84 o                         
   0   9  15          3.21         19.10        33.95 o                         
   1   9  15          0.10        -13.57        23.01 o                         
  -4   0  16        134.05        160.26        27.41 o                         
  -2   0  16        862.66        930.76        59.06 o                         
   0   0  16        292.03        291.20        22.83 o                         
   2   0  16        208.17        244.67        17.30 o                         
  -5   1  16        213.39        223.32        33.43 o                         
  -4   1  16        219.30        248.20        22.25 o                         
  -3   1  16          4.55         -1.24         6.12 o                         
  -2   1  16        201.29        195.83        18.08 o                         
  -1   1  16       1933.55       1876.60        47.11 o                         
   0   1  16        296.56        291.34        18.62 o                         
   1   1  16       1838.21       1739.96        62.48 o                         
   2   1  16        784.86        838.87        53.08 o                         
   3   1  16          0.30         60.58        52.31 o                         
  -5   2  16        249.59        231.06        37.87 o                         
  -4   2  16          0.07          4.73         9.33 o                         
  -3   2  16         80.76         78.41        14.13 o                         
  -2   2  16        166.84        154.79        14.44 o                         
  -1   2  16         55.61         69.99         9.87 o                         
   0   2  16        438.11        426.72        35.95 o                         
   1   2  16       1173.37        851.19       142.67 o                         
   2   2  16        549.94        535.10        77.22 o                         
   3   2  16        535.31        586.26        48.22 o                         
  -5   3  16         36.64         79.15        27.32 o                         
  -4   3  16          6.73         -6.12        12.47 o                         
  -3   3  16       1752.60       1831.35        97.21 o                         
  -2   3  16       1007.93        991.81        52.73 o                         
  -1   3  16         76.39         69.55        14.26 o                         
   0   3  16         29.01         27.04         7.47 o                         
   1   3  16          0.02          2.02         3.91 o                         
   2   3  16        158.94        164.07        75.07 o                         
   3   3  16          1.88         11.02        11.89 o                         
   4   3  16          1.00         -6.01        25.81 o                         
  -5   4  16         72.54         87.27        22.54 o                         
  -4   4  16          6.30         12.43         9.27 o                         
  -3   4  16        133.78        141.65        27.32 o                         
  -2   4  16        653.47        583.29        42.28 o                         
  -1   4  16         17.68         18.38         9.95 o                         
   0   4  16        107.54        108.70        16.90 o                         
   1   4  16        129.52        108.63        14.96 o                         
   2   4  16         34.84         74.10        27.75 o                         
   3   4  16        400.39        469.04        96.97 o                         
   4   4  16        143.04        143.92        60.67 o                         
  -5   5  16        151.03        127.78        26.93 o                         
  -4   5  16         29.17         31.07        11.43 o                         
  -3   5  16       1440.63       1536.64       113.21 o                         
  -2   5  16        718.18        710.87        50.17 o                         
  -1   5  16         13.70         10.02         6.75 o                         
   0   5  16        293.07        293.14        35.50 o                         
   1   5  16          0.80          9.38         7.03 o                         
   2   5  16       1706.08       1906.16       116.38 o                         
   3   5  16        290.62        332.18        44.31 o                         
   4   5  16         20.65         51.79        58.00 o                         
  -4   6  16        265.08        360.84        41.12 o                         
  -3   6  16        284.03        327.70        37.43 o                         
  -2   6  16          4.56         -6.70         8.37 o                         
  -1   6  16        376.31        376.14        38.50 o                         
   0   6  16         99.25         93.17        31.99 o                         
   1   6  16          6.93        -14.87         9.91 o                         
   2   6  16        143.94        157.84        36.50 o                         
   3   6  16         51.90         59.12        21.01 o                         
   4   6  16         28.61         -5.65        29.05 o                         
  -4   7  16          3.67         -1.05         9.39 o                         
  -3   7  16        167.31        142.44        24.91 o                         
  -2   7  16        299.26        244.51        49.73 o                         
  -1   7  16        176.10        224.17        40.63 o                         
   0   7  16         77.91         80.68        25.71 o                         
   1   7  16        137.16        176.05        90.28 o                         
   2   7  16        518.54        448.54        87.60 o                         
   3   7  16        221.10        247.45        48.51 o                         
  -3   8  16         57.10         89.92        31.31 o                         
  -2   8  16         26.79         39.64        17.31 o                         
  -1   8  16         93.60         86.58        21.72 o                         
   0   8  16        126.62         98.31        27.26 o                         
   1   8  16         52.80         13.88        26.53 o                         
   2   8  16         11.17         24.30        21.76 o                         
  -2   9  16         79.15        127.33        47.08 o                         
  -1   9  16        153.59         59.10        77.90 o                         
   0   9  16          1.41         45.11        22.06 o                         
   1   9  16         75.56         55.87        79.37 o                         
  -5   0  17        186.26        259.57        94.76 o                         
  -3   0  17          0.94          3.08         2.27 o                         
  -1   0  17       1281.47       1314.56        66.56 o                         
   1   0  17        338.97        396.74        30.60 o                         
  -5   1  17        110.94         90.20        20.42 o                         
  -4   1  17          4.91          4.02         7.54 o                         
  -3   1  17         41.50         44.70        12.83 o                         
  -2   1  17       2113.84       2113.56        61.50 o                         
  -1   1  17        513.36        539.10        26.38 o                         
   0   1  17          1.83          2.18         2.10 o                         
   1   1  17        756.79        791.47        29.41 o                         
   2   1  17        731.61        764.84        36.18 o                         
   3   1  17        412.12        332.66       107.61 o                         
  -5   2  17          0.76         -8.46        13.18 o                         
  -4   2  17        921.15        950.22        73.98 o                         
  -3   2  17        476.40        489.75        58.49 o                         
  -2   2  17          6.92          7.95         9.25 o                         
  -1   2  17        566.03        571.98        27.89 o                         
   0   2  17         77.99         54.89        11.00 o                         
   1   2  17        117.39         85.14        18.39 o                         
   2   2  17         16.78         13.40         6.64 o                         
   3   2  17        131.27        119.85        50.56 o                         
  -5   3  17          2.63          6.03        14.26 o                         
  -4   3  17        363.01        331.62        36.87 o                         
  -3   3  17        886.32        945.82        56.78 o                         
  -2   3  17        232.89        252.57        27.42 o                         
  -1   3  17         47.09         45.54        11.93 o                         
   0   3  17          3.65         18.88         6.90 o                         
   1   3  17        297.24        159.14        62.55 o                         
   2   3  17         35.35         63.14        22.04 o                         
   3   3  17        382.01        516.12       118.66 o                         
   4   3  17          0.12         78.08        59.69 o                         
  -5   4  17          0.06          8.95        10.10 o                         
  -4   4  17       1306.74       1350.43        76.46 o                         
  -3   4  17         29.35         39.68        13.59 o                         
  -2   4  17        356.08        390.40        39.86 o                         
  -1   4  17        728.34        757.59        49.21 o                         
   0   4  17       1795.25       1843.29        84.29 o                         
   1   4  17         66.65         60.45        10.33 o                         
   2   4  17         44.02         36.42        16.19 o                         
   3   4  17        153.70        154.70        26.11 o                         
   4   4  17          3.43         -6.52         9.44 o                         
  -4   5  17          8.58          1.65         8.12 o                         
  -3   5  17          4.11          7.83        10.01 o                         
  -2   5  17       2606.34       2843.79       131.63 o                         
  -1   5  17        510.11        594.45        47.52 o                         
   0   5  17          3.90          2.92         9.32 o                         
   1   5  17       1059.36        915.23       117.73 o                         
   2   5  17       1198.38       1323.83        97.29 o                         
   3   5  17         68.31         82.51        47.62 o                         
   4   5  17          0.16          2.90        64.13 o                         
  -4   6  17          1.07          6.85        11.99 o                         
  -3   6  17        389.32        419.66        62.17 o                         
  -2   6  17         15.46          9.72         9.89 o                         
  -1   6  17          0.81          4.00        10.27 o                         
   0   6  17         50.42         50.18        17.48 o                         
   1   6  17       1016.88       1133.34       171.57 o                         
   2   6  17         66.36         55.03        22.51 o                         
   3   6  17         55.35         73.59        72.20 o                         
  -3   7  17         75.45         50.15        47.40 o                         
  -2   7  17         27.90         26.25        11.13 o                         
  -1   7  17        104.55         92.33        26.47 o                         
   0   7  17        387.93        394.84        53.37 o                         
   1   7  17          8.05         18.21        20.67 o                         
   2   7  17         60.04         51.64        20.05 o                         
   3   7  17        251.63        300.65        51.67 o                         
  -3   8  17          7.90          8.33        10.80 o                         
  -2   8  17        301.09        259.77        45.06 o                         
  -1   8  17          0.13         -8.11         5.73 o                         
   0   8  17        390.84        424.86        56.80 o                         
   1   8  17        199.08        208.07        54.38 o                         
   2   8  17        143.90        154.99       131.01 o                         
  -1   9  17         49.88         49.09        36.80 o                         
   0   9  17        140.74         94.17        33.25 o                         
   1   9  17        293.75        308.78        72.47 o                         
  -4   0  18          0.09         12.13         7.65 o                         
  -2   0  18        139.82        175.64        33.26 o                         
   0   0  18       1008.91       1032.94        70.16 o                         
   2   0  18         20.72         29.88         9.43 o                         
  -5   1  18          1.25         -3.82        14.81 o                         
  -4   1  18         20.98          6.74         6.89 o                         
  -3   1  18        631.30        617.72        35.36 o                         
  -2   1  18       1458.08       1412.73        85.08 o                         
  -1   1  18       2095.15       2139.76        67.35 o                         
   0   1  18        160.43        218.14        14.79 o                         
   1   1  18       1019.48        994.07        37.67 o                         
   2   1  18         62.41         44.52         9.25 o                         
   3   1  18        326.07        189.21        89.84 o                         
  -5   2  18        128.71        127.25        34.44 o                         
  -4   2  18         43.99         48.01        16.79 o                         
  -3   2  18        364.00        354.38        26.86 o                         
  -2   2  18         37.09         32.30         6.90 o                         
  -1   2  18        591.02        607.70        29.70 o                         
   0   2  18        682.99        685.59        41.13 o                         
   1   2  18        734.54        863.85        83.04 o                         
   2   2  18         20.99         27.09        10.19 o                         
   3   2  18         63.69         63.76        17.75 o                         
  -5   3  18          7.27         64.62        24.14 o                         
  -4   3  18        186.84        186.43        34.85 o                         
  -3   3  18       1171.65       1177.65        86.69 o                         
  -2   3  18       2610.73       2793.61        91.38 o                         
  -1   3  18          7.28          4.40         3.82 o                         
   0   3  18        597.74        624.04        39.85 o                         
   1   3  18        518.00        295.63        77.66 o                         
   2   3  18       1198.30       1462.59        85.14 o                         
   3   3  18        309.07        368.80        38.31 o                         
   4   3  18         52.10        -21.68        45.01 o                         
  -5   4  18         51.55         69.41        19.17 o                         
  -4   4  18         34.34         27.73         9.09 o                         
  -3   4  18         16.62         35.74        12.83 o                         
  -2   4  18         48.52         48.20        12.08 o                         
  -1   4  18         14.17         25.04         8.70 o                         
   0   4  18        508.60        530.63        46.46 o                         
   1   4  18        101.87         73.32        23.63 o                         
   2   4  18        591.50        613.56        60.97 o                         
   3   4  18        109.73         65.46        44.32 o                         
   4   4  18         28.30          6.89        19.46 o                         
  -4   5  18         19.93         25.36        21.32 o                         
  -3   5  18         21.83         39.38        14.22 o                         
  -2   5  18         71.60         77.80        17.79 o                         
  -1   5  18         17.66         12.01         7.77 o                         
   0   5  18          2.41          7.01         9.71 o                         
   1   5  18        671.61        787.51        64.61 o                         
   2   5  18         29.08         20.44        30.02 o                         
   3   5  18         81.23        133.63        43.61 o                         
   4   5  18          3.23          2.51        55.08 o                         
  -4   6  18         29.77         32.11        21.69 o                         
  -3   6  18         38.44         53.79        18.92 o                         
  -2   6  18        113.39        118.82        22.53 o                         
  -1   6  18        202.55        201.03        28.99 o                         
   0   6  18        245.15        238.35        39.48 o                         
   1   6  18         58.44         60.41        29.44 o                         
   2   6  18         92.66        114.54        41.13 o                         
   3   6  18         16.59         19.30        16.93 o                         
  -3   7  18        212.48        218.20        40.65 o                         
  -2   7  18         25.09         11.32        16.59 o                         
  -1   7  18        128.71         92.29        26.52 o                         
   0   7  18         88.71        122.98        31.24 o                         
   1   7  18        225.55        284.29        62.63 o                         
   2   7  18         78.01        118.58        36.84 o                         
   3   7  18          4.87          9.15        43.21 o                         
  -2   8  18          4.87          0.67        16.72 o                         
  -1   8  18         95.68         86.93        23.33 o                         
   0   8  18         75.45        108.63        30.77 o                         
   1   8  18        139.79        123.47        45.15 o                         
   2   8  18          0.32         39.13        25.22 o                         
  -1   9  18         21.26         36.70        31.37 o                         
   0   9  18         56.62         43.91        30.61 o                         
  -5   0  19         78.54        100.25        55.73 o                         
  -3   0  19       2631.42       3158.69       198.14 o                         
  -1   0  19        416.56        353.55        54.89 o                         
   1   0  19        117.42        110.62        15.49 o                         
  -5   1  19          3.21          8.78         8.49 o                         
  -4   1  19        415.44        434.29        35.88 o                         
  -3   1  19       3277.85       3188.80       141.72 o                         
  -2   1  19        379.04        357.91        26.58 o                         
  -1   1  19         12.12         10.57         4.50 o                         
   0   1  19          8.38         10.65         3.09 o                         
   1   1  19       1043.44       1078.26        37.64 o                         
   2   1  19       1301.55       1261.46        49.32 o                         
   3   1  19        587.79        499.10       135.87 o                         
  -5   2  19         14.12          4.03        18.93 o                         
  -4   2  19        244.80        191.56        33.13 o                         
  -3   2  19         53.68         62.02        11.73 o                         
  -2   2  19          5.07          4.49         4.53 o                         
  -1   2  19        374.87        375.43        23.81 o                         
   0   2  19         28.59         23.03         8.27 o                         
   1   2  19        229.11        174.19        19.87 o                         
   2   2  19          7.00          8.01         5.66 o                         
   3   2  19         55.06         42.38        38.09 o                         
  -5   3  19         24.74          9.21         9.06 o                         
  -4   3  19        749.65        728.16        67.81 o                         
  -3   3  19        692.09        642.53        47.71 o                         
  -2   3  19        499.25        498.80        43.13 o                         
  -1   3  19        108.37        108.91        17.96 o                         
   0   3  19       1205.58       1250.19       104.46 o                         
   1   3  19       1566.13       1027.80       281.22 o                         
   2   3  19       1328.72       1613.23       266.11 o                         
   3   3  19          8.28         -8.90        30.90 o                         
   4   3  19         15.30        140.18        81.19 o                         
  -5   4  19          0.46         30.44        12.40 o                         
  -4   4  19        163.00        184.21        29.24 o                         
  -3   4  19         61.41         73.53        16.80 o                         
  -2   4  19         96.02         91.16        18.64 o                         
  -1   4  19         14.86         16.23         8.10 o                         
   0   4  19       1684.09       1785.78        78.72 o                         
   1   4  19        260.40        133.99        47.70 o                         
   2   4  19          1.58         18.19        14.18 o                         
   3   4  19          8.42         -2.91        17.65 o                         
   4   4  19        138.96         87.41        81.67 o                         
  -4   5  19         10.22         12.09         9.97 o                         
  -3   5  19        133.63        118.20        28.12 o                         
  -2   5  19        112.20        120.40        22.18 o                         
  -1   5  19          5.75          7.45         7.90 o                         
   0   5  19         53.85         44.37        15.34 o                         
   1   5  19        506.28        500.04        53.71 o                         
   2   5  19        185.86        174.36        35.77 o                         
   3   5  19        102.18        103.33        24.56 o                         
   4   5  19        112.06        116.06       113.33 o                         
  -4   6  19          0.91         23.78        11.57 o                         
  -3   6  19         77.32         71.10        18.28 o                         
  -2   6  19        755.03        646.61        54.10 o                         
  -1   6  19         17.28         33.10        12.69 o                         
   0   6  19          4.96         45.05        18.11 o                         
   1   6  19        232.89        242.98        49.88 o                         
   2   6  19          2.66         11.28        11.40 o                         
   3   6  19          1.76         14.23        16.35 o                         
  -3   7  19          0.02         -3.60        13.26 o                         
  -2   7  19        270.22        263.53        55.65 o                         
  -1   7  19         65.19        120.92        31.24 o                         
   0   7  19          0.41         16.57        14.16 o                         
   1   7  19          2.40         17.36        40.86 o                         
   2   7  19         69.89         55.88        44.17 o                         
  -2   8  19          4.54        -12.62        27.99 o                         
  -1   8  19         94.32         90.57        28.95 o                         
   0   8  19         74.40         51.30        23.17 o                         
   1   8  19         92.19         91.47        39.72 o                         
   2   8  19         26.59         26.69        32.34 o                         
  -4   0  20        756.34        888.09       123.56 o                         
  -2   0  20        160.73        185.94        28.40 o                         
   0   0  20          5.52          3.40         3.66 o                         
   2   0  20       1070.58       1059.67        59.72 o                         
  -5   1  20         17.74         21.48        12.19 o                         
  -4   1  20         11.03         11.55        20.89 o                         
  -3   1  20        379.90        379.03        28.52 o                         
  -2   1  20        962.36        903.57        42.85 o                         
  -1   1  20        121.43        148.65        15.33 o                         
   0   1  20          0.25          0.81         3.73 o                         
   1   1  20        467.71        454.41        23.72 o                         
   2   1  20         19.02         34.38        19.54 o                         
   3   1  20         56.20        152.97        80.58 o                         
  -5   2  20         27.71         25.09        15.91 o                         
  -4   2  20        221.62        195.34        32.31 o                         
  -3   2  20        154.33        153.65        18.16 o                         
  -2   2  20         20.76         17.21         4.41 o                         
  -1   2  20        901.29        798.44        35.58 o                         
   0   2  20        261.44        248.12        28.00 o                         
   1   2  20         28.29         19.71        10.25 o                         
   2   2  20         38.95         55.04        15.43 o                         
   3   2  20        361.93        359.89        90.76 o                         
  -5   3  20         50.42         24.37        11.70 o                         
  -4   3  20          0.48         -3.94         4.66 o                         
  -3   3  20         42.23         51.61        16.39 o                         
  -2   3  20       1870.58       2044.70        81.01 o                         
  -1   3  20       1104.93       1137.52        60.55 o                         
   0   3  20        176.64        159.49        22.30 o                         
   1   3  20        233.88         93.99        28.77 o                         
   2   3  20        655.63        717.92        59.58 o                         
   3   3  20        382.77        368.84        40.94 o                         
   4   3  20         55.08         52.90        86.61 o                         
  -4   4  20         31.55         20.05         9.11 o                         
  -3   4  20       1312.64       1452.45        77.11 o                         
  -2   4  20         75.88         73.80        15.99 o                         
  -1   4  20        102.54        114.76        21.14 o                         
   0   4  20        797.52        896.99        56.82 o                         
   1   4  20        698.27        729.59        75.75 o                         
   2   4  20         10.50          5.98         6.50 o                         
   3   4  20        358.45        414.16        79.59 o                         
   4   4  20         59.53         36.39        58.12 o                         
  -4   5  20         26.41         12.45         8.58 o                         
  -3   5  20        321.71        318.45        37.53 o                         
  -2   5  20        433.30        456.59        44.53 o                         
  -1   5  20        480.14        467.83        43.79 o                         
   0   5  20        236.48        220.51        33.57 o                         
   1   5  20         35.37         43.75        15.63 o                         
   2   5  20          2.34          3.44        12.66 o                         
   3   5  20         86.77        108.47        25.97 o                         
  -4   6  20        134.58        138.93        27.31 o                         
  -3   6  20          0.02          6.87         8.47 o                         
  -2   6  20         20.82         18.38        12.60 o                         
  -1   6  20        479.88        481.47        46.96 o                         
   0   6  20          8.74         28.66        16.64 o                         
   1   6  20         87.02        101.10        33.41 o                         
   2   6  20         20.30         22.81        23.06 o                         
   3   6  20         42.09         59.61        23.43 o                         
  -3   7  20         38.69         42.40        19.54 o                         
  -2   7  20         42.22         12.94        10.59 o                         
  -1   7  20         13.23         11.67        22.81 o                         
   0   7  20        174.05        188.40        39.31 o                         
   1   7  20        158.05        206.44        52.58 o                         
   2   7  20         44.94         99.22        65.14 o                         
  -2   8  20         78.83        153.89        37.17 o                         
  -1   8  20        125.29        137.44        36.96 o                         
   0   8  20        366.32        314.94        74.45 o                         
   1   8  20         13.91         -0.27         8.73 o                         
  -5   0  21         66.75         28.92        42.61 o                         
  -3   0  21          4.22          1.99         7.59 o                         
  -1   0  21         85.14         86.25        14.79 o                         
   1   0  21        294.84        261.01        27.04 o                         
  -5   1  21         18.70          3.91         9.03 o                         
  -4   1  21         13.50         28.18        13.69 o                         
  -3   1  21         15.13         18.81        12.60 o                         
  -2   1  21        753.87        757.58        40.75 o                         
  -1   1  21         63.96         41.24         8.11 o                         
   0   1  21        385.78        386.57        23.11 o                         
   1   1  21        197.78        212.80        16.90 o                         
   2   1  21         31.99         31.05         9.76 o                         
   3   1  21        209.02        104.72        73.82 o                         
  -5   2  21         28.41         26.67        11.46 o                         
  -4   2  21       1051.51       1183.43        81.69 o                         
  -3   2  21        667.72        540.79        33.46 o                         
  -2   2  21         83.75         76.10        11.80 o                         
  -1   2  21         26.59         20.90         6.15 o                         
   0   2  21       1502.96       1586.12        68.59 o                         
   1   2  21        944.76        802.75        92.32 o                         
   2   2  21        523.74        637.79        64.21 o                         
   3   2  21        386.94        418.82        41.25 o                         
  -5   3  21          8.29          4.35         6.38 o                         
  -4   3  21         46.91         50.00        16.30 o                         
  -3   3  21         56.75        101.76        20.21 o                         
  -2   3  21         20.61         16.49         6.51 o                         
  -1   3  21       1146.11       1225.88        69.36 o                         
   0   3  21         42.36         39.46        11.31 o                         
   1   3  21        205.15        123.12        38.01 o                         
   2   3  21        501.11        505.40        50.23 o                         
   3   3  21        355.82        425.42       153.49 o                         
  -4   4  21         52.09         69.57        18.95 o                         
  -3   4  21         75.22         68.71        15.25 o                         
  -2   4  21          6.04         12.10         8.39 o                         
  -1   4  21         60.50         43.74        12.60 o                         
   0   4  21        179.75        177.98        25.81 o                         
   1   4  21        371.44        338.25        41.58 o                         
   2   4  21         38.10         13.04        15.05 o                         
   3   4  21         98.12         75.54        19.68 o                         
   4   4  21        306.48        479.11        74.95 o                         
  -4   5  21        139.87        134.03        26.15 o                         
  -3   5  21        607.93        584.48        52.49 o                         
  -2   5  21         48.53         52.50        16.86 o                         
  -1   5  21        597.43        521.69        46.45 o                         
   0   5  21         43.39         41.12        14.83 o                         
   1   5  21          3.63          8.04        10.87 o                         
   2   5  21          0.73         25.93        40.13 o                         
   3   5  21         17.92         21.05        23.41 o                         
  -3   6  21         28.25         42.98        15.47 o                         
  -2   6  21         10.18         13.63        14.17 o                         
  -1   6  21        726.03        720.08        67.47 o                         
   0   6  21          0.27         -3.57        11.37 o                         
   1   6  21          6.47          7.57        13.43 o                         
   2   6  21         10.20         51.55        23.54 o                         
   3   6  21         57.06         47.84        81.49 o                         
  -3   7  21          1.97         28.36        16.64 o                         
  -2   7  21        292.23        279.81        46.59 o                         
  -1   7  21         32.55         15.82        19.42 o                         
   0   7  21          8.16          3.83        10.44 o                         
   1   7  21          5.79         17.53        17.71 o                         
   2   7  21        447.86        605.69        82.98 o                         
  -1   8  21         92.22         77.04        22.59 o                         
   0   8  21        239.97        301.31       115.81 o                         
   1   8  21          9.98         12.23        18.25 o                         
  -4   0  22       2020.03       2075.60       113.71 o                         
  -2   0  22          1.18          3.04         4.70 o                         
   0   0  22       1821.24       1829.60        71.59 o                         
   2   0  22        190.81        164.56        52.13 o                         
  -5   1  22        265.57        350.37        45.05 o                         
  -4   1  22          8.61         31.63        12.36 o                         
  -3   1  22        342.54        356.32        29.71 o                         
  -2   1  22       1377.72       1355.90        49.45 o                         
  -1   1  22        281.00        301.25        22.90 o                         
   0   1  22          1.10          1.96         3.34 o                         
   1   1  22          6.25         10.85         3.77 o                         
   2   1  22         18.91         19.64        12.11 o                         
  -5   2  22        464.63        482.74        54.33 o                         
  -4   2  22        290.88        353.93        44.49 o                         
  -3   2  22        435.21        409.95        47.45 o                         
  -2   2  22         54.39         44.59         9.14 o                         
  -1   2  22        121.25        102.70        13.41 o                         
   0   2  22          5.46         13.62         7.12 o                         
   1   2  22        963.63        910.15        95.14 o                         
   2   2  22          0.73         -2.53         6.94 o                         
   3   2  22        515.10        555.65        76.43 o                         
  -4   3  22         21.47         40.66        15.57 o                         
  -3   3  22         21.69         18.34         9.65 o                         
  -2   3  22         52.97         28.12        11.26 o                         
  -1   3  22        489.01        535.75        42.36 o                         
   0   3  22        162.53        171.59        24.03 o                         
   1   3  22        219.05        192.14        72.17 o                         
   2   3  22        357.71        414.20        50.51 o                         
   3   3  22         11.52         17.26        40.95 o                         
  -4   4  22         64.85         86.50        21.46 o                         
  -3   4  22         30.28         24.46        21.02 o                         
  -2   4  22        355.98        336.98        36.86 o                         
  -1   4  22        348.45        325.82        35.25 o                         
   0   4  22        153.19        119.75        22.43 o                         
   1   4  22        363.13        443.31        48.61 o                         
   2   4  22        300.28        458.65        59.39 o                         
   3   4  22         58.93         70.30        40.52 o                         
  -4   5  22         46.06         33.00        28.91 o                         
  -3   5  22        152.31        202.50        30.67 o                         
  -2   5  22         53.30         48.51        15.31 o                         
  -1   5  22          9.66         32.48        12.20 o                         
   0   5  22         20.97         36.15        16.53 o                         
   1   5  22        542.58        679.03        63.04 o                         
   2   5  22        512.86        608.10        69.97 o                         
   3   5  22          0.31         14.74        67.03 o                         
  -3   6  22         25.32         14.46        10.81 o                         
  -2   6  22        190.89        136.64        27.95 o                         
  -1   6  22          9.25         34.84        14.62 o                         
   0   6  22        282.28        353.72        49.43 o                         
   1   6  22         11.01         11.18        12.48 o                         
   2   6  22        148.17        196.63        42.54 o                         
  -2   7  22          3.04         14.73        13.71 o                         
  -1   7  22          3.32         45.85        19.53 o                         
   0   7  22        250.38        226.63        43.76 o                         
   1   7  22          8.30         54.50        34.77 o                         
   2   7  22          9.24          9.94        35.81 o                         
  -1   8  22         24.73         23.13        21.53 o                         
   0   8  22        283.85        364.51       117.60 o                         
  -3   0  23        390.18        339.24        40.37 o                         
  -1   0  23        433.20        426.43        33.69 o                         
   1   0  23        439.20        448.43        37.93 o                         
  -4   1  23         32.90         22.11         6.69 o                         
  -3   1  23        494.97        597.16        46.50 o                         
  -2   1  23        839.83        875.83        42.54 o                         
  -1   1  23       1007.19        985.31        41.33 o                         
   0   1  23        108.27        101.68        11.11 o                         
   1   1  23        176.14        150.23        15.48 o                         
   2   1  23        438.93        489.37        44.12 o                         
  -4   2  23        455.89        430.35        50.33 o                         
  -3   2  23         46.76         55.90        10.71 o                         
  -2   2  23         47.75         49.87         9.73 o                         
  -1   2  23          8.15         14.14         5.61 o                         
   0   2  23        905.44        884.05        52.30 o                         
   1   2  23        616.77        552.43        65.71 o                         
   2   2  23         11.64         13.05         8.07 o                         
   3   2  23        154.69        138.04        30.17 o                         
  -4   3  23         29.39         46.82        16.37 o                         
  -3   3  23         22.11         17.15        19.48 o                         
  -2   3  23        163.60        128.16        21.84 o                         
  -1   3  23        218.66        232.60        28.47 o                         
   0   3  23        777.38        736.66        53.47 o                         
   1   3  23         34.00         16.30         9.12 o                         
   2   3  23         11.60         18.15        45.87 o                         
   3   3  23         83.82         61.40        44.32 o                         
  -4   4  23        264.12        329.17        40.11 o                         
  -3   4  23         56.20         15.88        20.71 o                         
  -2   4  23        190.10        185.97        28.57 o                         
  -1   4  23        336.80        319.33        49.77 o                         
   0   4  23         81.55         95.05        19.51 o                         
   1   4  23         14.31          1.24         8.55 o                         
   2   4  23        103.13        102.66        50.57 o                         
   3   4  23         73.79         45.24        20.30 o                         
  -3   5  23         84.88         85.40        20.11 o                         
  -2   5  23        259.35        239.79        32.39 o                         
  -1   5  23        499.77        443.31        49.00 o                         
   0   5  23        129.37        121.01        26.62 o                         
   1   5  23        892.28        998.56        92.91 o                         
   2   5  23          0.11         11.58        17.29 o                         
   3   5  23         20.12         10.01        48.13 o                         
  -3   6  23        311.84        338.41        43.04 o                         
  -2   6  23         79.73         90.83        24.43 o                         
  -1   6  23       1068.29       1187.50        78.33 o                         
   0   6  23         18.32         24.72         8.39 o                         
   1   6  23         23.23         34.61        23.13 o                         
   2   6  23         30.29         50.45        23.95 o                         
  -2   7  23         13.11          6.29         9.67 o                         
  -1   7  23        113.87        145.75        34.21 o                         
   0   7  23         88.07         93.81        27.20 o                         
   1   7  23         22.20          9.86        14.23 o                         
  -4   0  24        203.00        164.77        29.47 o                         
  -2   0  24        596.34        472.68        94.08 o                         
   0   0  24       3045.42       3241.63       120.51 o                         
   2   0  24       2170.77       2144.32       106.33 o                         
  -4   1  24         51.28         29.35        19.97 o                         
  -3   1  24          0.52         19.38         8.34 o                         
  -2   1  24         79.43         79.27        15.90 o                         
  -1   1  24        109.34        122.08        24.14 o                         
   0   1  24        179.54        152.07        20.93 o                         
   1   1  24          2.94          9.98         7.28 o                         
   2   1  24        110.64         76.98        19.06 o                         
  -4   2  24         20.17         26.63        11.98 o                         
  -3   2  24          5.26          1.83         5.68 o                         
  -2   2  24        463.63        433.35        29.41 o                         
  -1   2  24        636.97        650.92        43.93 o                         
   0   2  24         71.51         90.80        26.58 o                         
   1   2  24        148.77        114.88        17.61 o                         
   2   2  24         61.22         53.07        16.29 o                         
   3   2  24        216.82        283.07        39.46 o                         
  -4   3  24         73.87         90.51        20.38 o                         
  -3   3  24        159.06        163.61        25.95 o                         
  -2   3  24         47.09         37.27        14.55 o                         
  -1   3  24         96.26         88.69        19.11 o                         
   0   3  24        128.66        110.99        20.48 o                         
   1   3  24        309.65        353.59        42.13 o                         
   2   3  24         31.16         32.52        12.91 o                         
   3   3  24          3.79         28.49        18.34 o                         
  -4   4  24          1.75          4.67         9.21 o                         
  -3   4  24        109.75        101.07        21.49 o                         
  -2   4  24         29.31         16.79         7.20 o                         
  -1   4  24        154.36        181.10        27.88 o                         
   0   4  24         93.56         99.92        33.77 o                         
   1   4  24         64.96         78.02        21.35 o                         
   2   4  24          3.57          8.34        11.81 o                         
   3   4  24         70.05        136.14        28.00 o                         
  -3   5  24         14.87         12.74         7.64 o                         
  -2   5  24        136.64        129.55        25.19 o                         
  -1   5  24         46.32         60.82        19.49 o                         
   0   5  24          8.15         25.37        13.21 o                         
   1   5  24         85.42         87.76        27.78 o                         
   2   5  24        212.04        254.07        79.38 o                         
  -3   6  24          0.65         17.87        23.92 o                         
  -2   6  24         77.14         76.72        21.63 o                         
  -1   6  24          0.07          1.32        10.91 o                         
   0   6  24        571.71        663.44        69.73 o                         
   1   6  24         56.45         33.58        20.38 o                         
   2   6  24         69.29        115.29        34.78 o                         
  -1   7  24        186.55        228.58        44.91 o                         
   0   7  24         62.74         86.96        28.18 o                         
   1   7  24        163.63        197.28        49.38 o                         
  -3   0  25        381.31        331.12        59.43 o                         
  -1   0  25        238.17        245.86        27.19 o                         
   1   0  25        625.53        638.69        46.66 o                         
  -4   1  25         17.68         16.29         8.72 o                         
  -3   1  25          8.98         12.40         8.01 o                         
  -2   1  25          1.14          1.58         4.04 o                         
  -1   1  25       1765.52       1702.25        50.36 o                         
   0   1  25        821.40        820.14        33.97 o                         
   1   1  25         18.28          3.77        12.42 o                         
   2   1  25        239.41        210.13        30.60 o                         
  -4   2  25         21.99         14.08         7.10 o                         
  -3   2  25        182.17        172.59        19.94 o                         
  -2   2  25        161.19        135.96        16.87 o                         
  -1   2  25         38.79         61.76        12.19 o                         
   0   2  25         19.36         23.86         6.72 o                         
   1   2  25         59.49         35.35        27.62 o                         
   2   2  25        102.52        106.97        23.07 o                         
   3   2  25         84.32         84.18        20.51 o                         
  -4   3  25         47.12         72.51        19.97 o                         
  -3   3  25        122.85        116.40        36.50 o                         
  -2   3  25        441.71        436.51        44.05 o                         
  -1   3  25         34.42         46.49        15.18 o                         
   0   3  25        782.72        777.20        64.25 o                         
   1   3  25        173.48        235.15        34.64 o                         
   2   3  25         61.89         67.53        21.55 o                         
   3   3  25          3.11         13.76        11.97 o                         
  -3   4  25          1.15         35.82        13.98 o                         
  -2   4  25         24.57         27.62        13.37 o                         
  -1   4  25         33.09         25.46        12.12 o                         
   0   4  25        636.68        684.24        61.53 o                         
   1   4  25         37.35         38.63        15.74 o                         
   2   4  25         59.11         75.80        24.08 o                         
   3   4  25         16.96         25.03        42.36 o                         
  -3   5  25         19.92         15.51        16.47 o                         
  -2   5  25         66.92         49.44        16.77 o                         
  -1   5  25        520.95        438.37        46.99 o                         
   0   5  25         33.98         34.91        18.49 o                         
   1   5  25        229.24        209.78        67.16 o                         
   2   5  25        214.14        268.32        51.73 o                         
  -2   6  25         29.72         49.85        18.07 o                         
  -1   6  25        225.33        260.56        37.58 o                         
   0   6  25        122.68         86.42        28.24 o                         
   1   6  25         97.52        170.77        59.37 o                         
  -1   7  25        182.82        242.18        47.12 o                         
   0   7  25         85.97         96.24        31.80 o                         
  -4   0  26         40.37         41.49        14.48 o                         
  -2   0  26        324.14        337.18        41.48 o                         
   0   0  26          0.16          8.82         5.31 o                         
  -4   1  26        201.72        166.06        21.87 o                         
  -3   1  26        137.66        115.94        16.57 o                         
  -2   1  26        736.33        783.57        40.29 o                         
  -1   1  26        722.66        677.36        32.22 o                         
   0   1  26        222.27        184.12        16.41 o                         
   1   1  26        135.81        145.60        18.81 o                         
   2   1  26          4.80         -3.52         5.65 o                         
  -4   2  26          0.11         -5.56         7.56 o                         
  -3   2  26         10.93         13.33         5.98 o                         
  -2   2  26         87.88         98.78        15.59 o                         
  -1   2  26          0.07          5.22         8.32 o                         
   0   2  26        815.40        812.00        42.90 o                         
   1   2  26         33.57         28.38        13.35 o                         
   2   2  26          1.11         16.27        37.22 o                         
   3   2  26          9.11         14.48         9.86 o                         
  -3   3  26         16.18         20.06         9.53 o                         
  -2   3  26        405.47        426.93        42.96 o                         
  -1   3  26        293.45        258.08        32.03 o                         
   0   3  26         12.92         33.60         7.77 o                         
   1   3  26         16.19         36.00        14.41 o                         
   2   3  26        210.34        215.85        36.07 o                         
   3   3  26          5.02          1.90         5.59 o                         
  -3   4  26        301.95        309.67        37.99 o                         
  -2   4  26        444.17        444.50        45.10 o                         
  -1   4  26        646.53        616.11        53.85 o                         
   0   4  26         67.28         49.27        41.89 o                         
   1   4  26        131.37        229.06        36.70 o                         
   2   4  26          1.27         -6.20        22.99 o                         
  -3   5  26         25.65         21.56        16.42 o                         
  -2   5  26         69.69         86.95        22.27 o                         
  -1   5  26         46.09         35.53        14.54 o                         
   0   5  26         98.75         69.79        23.77 o                         
   1   5  26         42.45         29.76        18.59 o                         
   2   5  26         40.24         87.52        28.36 o                         
  -2   6  26         57.95         85.14        26.00 o                         
  -1   6  26         30.69          7.94        14.74 o                         
   0   6  26        190.03        244.93        44.61 o                         
   1   6  26         67.53         62.16        23.53 o                         
  -3   0  27        165.37        174.14        32.84 o                         
  -1   0  27        190.19        182.10        29.34 o                         
   1   0  27          9.72          1.99         5.30 o                         
  -4   1  27          0.83          5.16         7.96 o                         
  -3   1  27         98.72        100.91        15.32 o                         
  -2   1  27        670.08        652.83        37.34 o                         
  -1   1  27        252.23        242.23        19.80 o                         
   0   1  27        237.96        246.66        20.16 o                         
   1   1  27       1310.04       1455.95       133.90 o                         
   2   1  27         48.58         43.97        17.32 o                         
  -3   2  27         74.13         52.83        11.52 o                         
  -2   2  27          5.44          8.99         7.24 o                         
  -1   2  27        240.57        291.18        35.00 o                         
   0   2  27         75.17        106.61        17.30 o                         
   1   2  27        173.48        156.03        27.17 o                         
   2   2  27         13.92          8.41        10.43 o                         
   3   2  27        103.41         78.98        22.50 o                         
  -3   3  27        228.67        157.41        27.03 o                         
  -2   3  27          0.02         21.79        10.81 o                         
  -1   3  27       1017.11       1119.00        69.58 o                         
   0   3  27        614.69        771.11        68.49 o                         
   1   3  27        206.52        242.65        47.67 o                         
   2   3  27        101.44        148.35        31.21 o                         
  -3   4  27          0.62          0.37        11.03 o                         
  -2   4  27          0.22          7.68         9.87 o                         
  -1   4  27         74.11         42.98        14.63 o                         
   0   4  27        270.40        329.44        44.44 o                         
   1   4  27         12.18         28.36        15.04 o                         
   2   4  27         36.88         40.83        50.37 o                         
  -2   5  27         76.57         94.91        22.90 o                         
  -1   5  27         24.22         38.89        18.26 o                         
   0   5  27        171.92        200.38        37.32 o                         
   1   5  27         14.63         27.93        22.47 o                         
  -1   6  27         24.92         25.98        16.86 o                         
   0   6  27        143.56         56.95        23.39 o                         
  -2   0  28         86.60         83.09        17.39 o                         
   0   0  28         33.50         39.75        13.11 o                         
  -3   1  28        360.08        317.65        31.74 o                         
  -2   1  28         22.45         20.42         7.38 o                         
  -1   1  28         19.03         18.21         7.56 o                         
   0   1  28          6.84          2.91         6.84 o                         
   1   1  28        391.30        470.18        47.11 o                         
   2   1  28         39.79         43.53        16.05 o                         
  -3   2  28          9.99         22.87         8.62 o                         
  -2   2  28         72.06         90.84        16.86 o                         
  -1   2  28         28.95         25.08         9.37 o                         
   0   2  28         86.73         99.34        15.88 o                         
   1   2  28         12.83          6.10        17.09 o                         
   2   2  28         42.12         74.12        22.95 o                         
  -3   3  28          8.18          4.35         5.68 o                         
  -2   3  28        585.70        615.67        52.56 o                         
  -1   3  28        113.57        126.52        23.08 o                         
   0   3  28        414.48        530.50        50.77 o                         
   1   3  28         90.78        141.51        30.93 o                         
   2   3  28        226.38        262.55        76.81 o                         
  -2   4  28         24.82         10.35        16.56 o                         
  -1   4  28         28.91         43.39        16.18 o                         
   0   4  28          6.76         54.35        20.03 o                         
   1   4  28         37.35         56.61        24.10 o                         
  -2   5  28        389.54        409.71        48.04 o                         
  -1   5  28        152.55        126.10        30.73 o                         
   0   5  28        114.66        104.28        28.32 o                         
   1   5  28        259.71        293.40        55.01 o                         
  -3   0  29         14.28         11.02        23.04 o                         
  -1   0  29        118.06        131.23        22.44 o                         
   1   0  29         38.40         36.44        15.55 o                         
  -3   1  29          4.28          8.26         5.88 o                         
  -2   1  29        206.90        187.36        20.36 o                         
  -1   1  29        297.14        259.25        21.52 o                         
   0   1  29         21.38         38.48         7.78 o                         
   1   1  29        247.11        228.72        35.28 o                         
   2   1  29        205.21        240.42        39.07 o                         
  -3   2  29        219.62        169.56        28.28 o                         
  -2   2  29          0.37          2.64        15.31 o                         
  -1   2  29        309.14        290.80        28.52 o                         
   0   2  29        105.94        155.91        26.57 o                         
   1   2  29         88.23         70.20        22.52 o                         
   2   2  29         25.29         25.52        13.81 o                         
  -2   3  29        140.52        171.63        31.32 o                         
  -1   3  29          0.34         -4.27         7.30 o                         
   0   3  29         29.50         12.90         9.01 o                         
   1   3  29         84.82         67.16        22.61 o                         
  -2   4  29          2.30         16.69        13.58 o                         
  -1   4  29         23.51          9.31         8.43 o                         
   0   4  29         22.71         34.29        18.57 o                         
   1   4  29         19.32         32.90        17.16 o                         
  -2   0  30         75.29         81.74        18.85 o                         
   0   0  30         61.28         62.27        15.54 o                         
  -2   1  30          0.16         15.61         7.24 o                         
  -1   1  30         62.58         43.75        10.53 o                         
   0   1  30         71.84         53.57        13.91 o                         
   1   1  30        167.87        183.11        36.80 o                         
   2   1  30        444.56        491.99        59.04 o                         
  -2   2  30         53.50         40.93        14.05 o                         
  -1   2  30         72.58         68.43        15.51 o                         
   0   2  30          7.20          8.43        18.13 o                         
   1   2  30          9.83          5.83         4.57 o                         
  -2   3  30        334.72        343.10        50.67 o                         
  -1   3  30          3.92         16.18        12.56 o                         
   0   3  30         21.67         21.25        11.73 o                         
   1   3  30          2.96         -0.40        11.53 o                         
  -1   4  30         96.28        128.43        26.50 o                         
   0   4  30         52.80         94.47        27.34 o                         
  -1   0  31        386.62        395.89        39.32 o                         
   1   0  31        388.11        480.25        58.70 o                         
  -2   1  31          0.11          6.45         3.28 o                         
  -1   1  31          0.74          7.80         5.96 o                         
   0   1  31         54.33         40.98        10.64 o                         
   1   1  31         59.48         42.26        17.89 o                         
  -2   2  31          0.04         15.27        12.38 o                         
  -1   2  31         14.31         19.46        10.82 o                         
   0   2  31        253.05        256.69        38.60 o                         
   1   2  31         71.32        105.46        30.08 o                         
  -1   3  31          0.41         14.31        17.32 o                         
   0   3  31         12.77         32.44        16.22 o                         
   0   0  32        122.76        116.18        27.20 o                         
  -1   1  32          0.04          2.62         9.01 o                         
   0   1  32         64.27         75.93        14.01 o                         
  -1   2  32        144.67        132.82        24.73 o                         
                                                                                
